# Supplementary material for: Hepatocyte mitochondrial NAD+ content is limiting for liver regeneration
Source: Nat Metab. 2025 Nov 20;7(12):2424–37. doi: 10.1038/s42255-025-01408-5 (PMC12727530; doi:10.1038/s42255-025-01408-5)
Supplement: Supplementary file 2 — Statistical source data. [file 42255_2025_1408_MOESM2_ESM.xlsx]

## Sheet: a
a: Slc25a51 mRNA expression in liver
A51+/+	A51+/-
0.978683	0.184094
1.02178	0.487362
0.833595	0.495989
1.36908	0.673679
0.876228	0.563198
	0.323407

## Sheet: b
b:Body weights
A51+/+	A51+/-
28.6	19.7
22.2	24.1
22.3	26.5
26	22.5
19.5	23
27.5	26.8
25.5	28
22.6	25.8
26.9	29.2
24.6

## Sheet: c
c: liver weights
A51+/+	A51+/-
1.43	0.985
1.11	1.205
1.115	1.325
1.3	1.125
0.975	1.15
1.375	1.34
1.275	1.4
1.13	1.29
1.345	1.46
1.23

## Sheet: d
d: Total hepatic NAD+ concentration in liver
A51+/+	A51+/-
0.921534	0.812355
0.576008	1.19346
0.535553	0.5836
1.00195	0.457585
0.675368	0.535553
0.531848	0.831945
0.756542
1.3304

## Sheet: e
e: NAD+ content in mitochondria isolated from heart, brown adipose tissue (BAT), and livers
A51+/+	A51+/+	A51+/+		A51+/-	A51+/-	A51+/-
Heart	BAT	Liver		Heart	BAT	Liver
8.08508	5.64516	5.59311		3.85848	5.2934	0.80836
4.30515	7.71658	2.65429		4.65969	4.70436	2.37924
7.34249	7.30062	2.28101		3.71611	6.11695	1.20024
5.07565	8.47591	2.51521		5.62003	6.05553	1.41397
8.00133	8.72716	2.17974		5.53628	6.72833	1.57915
	8.20233	2.81948		4.91653	6.56362	2.18568
	6.02203

## Sheet: f
f: Volcano plots showing changes in metabolomic profiles of whole liver tissue
	A51+/- vs A51+/+
Metabolites/compounds	log2(FC)	-log10(p-v)
6-Methylnicotinamide	-2.57191	3.98335
Isoxanthopterin	-3.00286	3.59539
Taurocyamine	0.354073	2.60208
Edetic Acid	0.444762	2.52132
Tryptophyl-Valine		2.29858
Osmundalactone	1.06523	1.99109
2-Hydroxy-3-methylpentanoic acid	0.483906	1.90661
Thiomorpholine 3-carboxylate	0.557071	1.89039
Adenine	0.361252	1.8827
Triacetin	1.01865	1.88225
Ketoprofen	0.66278	1.8396
Mulberrin	0.63923	1.80897
Gamma glutamyl ornithine	0.242634	1.69661
Propionic acid	1.60922	1.58181
Daidzein	-3.64266	1.57592
N-Acetyl-L-phenylalanine	1.33307	1.48689
Methyl 3-(2,3-dihydroxy-3-methylbutyl)-4-hydroxybenzoate	-0.745933	1.48161
Pandamarilactam 3x	-0.810102	1.43349
1-(Hydroxymethyl)-5,5-dimethyl-2,4-imidazolidinedione	0.909608	1.43253
Pisumionoside	-2.76196	1.43234
2,2,4,4,-Tetramethyl-6-(1-oxopropyl)-1,3,5-cyclohexanetrione	-0.777266	1.42287
Allantoin	0.308767	1.41096
5-Methyldeoxycytidine	-2.37541	1.40921
1-palmitoyl-dihydroxyacetone-phosphate	0.503711	1.40784
N-Acetylvanilalanine	0.696829	1.37561
L-Histidine	-0.705959	1.36693
CDP-glucose	0.6269	1.34423
Glycerol	0.467121	1.33939
Allantoic acid	0.716246	1.33779
L-arginino-succinate	0.268519	1.33433
Batatasin III	-0.739795	1.32177
N-Carbamoyl-2-amino-2-(4-hydroxyphenyl)acetic acid	0.455931	1.31771
3-Hydroxydodecanedioic acid	0.436947	1.31685
Zanamivir	0.751124	1.2996
(9Z,11E,13E,15Z)-4-Oxo-9,11,13,15-octadecatetraenoic acid	-0.5727	1.29072
Rishitin	-1.10157	1.28312
Arginylhistidine	-0.981637	1.27111
N-acetyl-L-2-aminoadipate(2-)	-0.621825	1.26922
Arginylglycine	0.313126	1.26736
2,6-Di-tert-butyl-4-ethylphenol	-2.42294	1.26715
Sorbitan palmitate	0.464709	1.25766
Gibberellin A113	0.744046	1.23868
Glycyl-Lysine	0.311558	1.2228
Arginylthreonine	1.60028	1.22275
Lysylthreonine	0.486511	1.22211
Oxidized glutathione	-0.395328	1.22113
Arabinonic acid	1.78579	1.20722
Lucyoside R	1.03867	1.20433
S-(Formylmethyl)glutathione	1.02492	1.20287
gamma-Glutamyltyrosine	0.245766	1.19999
L-beta-aspartyl-L-threonine	-0.305853	1.1869
Diplosporin	-0.751104	1.18187
Hallacridone	-4.03093	1.17659
Methylsuccinic acid	0.464877	1.16793
Tricholomic acid	0.27865	1.15651
Cyclic AMP	0.378034	1.15415
Hovenidulcigenin B		1.14132
2,8-Dihydroxyadenine	0.577631	1.13356
Acetylcholine	0.694829	1.13323
Glyceric acid 1,3-biphosphate	-1.06247	1.11855
N-Acetyl-7-O-acetylneuraminic acid	0.264295	1.11817
Uridine diphosphate glucose	-0.659179	1.11647
12-Oxo-2,3-dinor-10,15-phytodienoic acid	0.659574	1.11289
Glycerol tributanoate	1.38799	1.10978
Mevalonic acid	0.920152	1.10117
Pyridoxal 5'-phosphate	0.449485	1.08553
L-Aspartic acid	-0.562256	1.08496
4-Methyl-1-phenyl-2-pentanone	0.41536	1.07619
Prostaglandin F1a	-0.962776	1.07285
Prostaglandin F2a	-0.628532	1.06672
Arbutin	-0.451661	1.0582
(Z)-4-Heptenal	-1.10385	1.05463
Erucic acid	1.0022	1.04918
Falcarindione	-2.04541	1.04912
3-Hydroxymandelic acid	0.630582	1.04201
Cortisol	0.464081	1.0333
Polyethylene, oxidized	0.931251	1.03179
Succinic acid	0.781309	1.02794
L-Alanine	0.394427	1.02195
Corchorifatty acid F	-1.36995	1.01357
Levetiracetam	-1.02237	1.00938
6,10,14-Trimethyl-5,9,13-pentadecatrien-2-one	1.22319	1.00714
16-Dehydroprogesterone	-1.29216	0.974965
cis-4-Hydroxycyclohexylacetic acid	-0.317714	0.970215
N-Acetyl-L-glutamic acid	0.37997	0.966204
Gynocardin	-0.649903	0.965575
5-Hydroxyindoleacetylglycine	0.913375	0.962959
Serylthreonine	0.574438	0.954268
(S)-Pterosin A	-0.229701	0.946438
Perfluorooctanoyl chloride	-1.89026	0.942315
ADP	0.40042	0.932079
Nopalinic acid	0.530358	0.927972
Deoxyribose 5-phosphate	0.669491	0.927809
Furosemide		0.924783
3-Hydroxy-4-butanolide	-0.504992	0.923256
3-Methoxy-4,5-methylenedioxybenzoic acid	0.9697	0.921027
N5-Acetyl-N2-gamma-L-glutamyl-L-ornithine	0.47348	0.917899
10-Hydroxy-8-nor-2-fenchanone glucoside	-0.58495	0.905246
p-Cresol	-0.449673	0.904036
3b-Allotetrahydrocortisol	0.50335	0.892595
5-Methyl-2-thiophenecarboxaldehyde	0.153476	0.889356
N-Nitrosoproline	-0.582036	0.875355
L-cis-Cyclo(aspartylphenylalanyl)	-0.681674	0.873057
L-Cystathionine	-0.587139	0.870703
Prenyl glucoside	-0.689886	0.869635
Avenanthramide 1f	0.412866	0.866291
4a-Carboxy-4b-methyl-5a-cholesta-8,24-dien-3b-ol		0.859979
9,12,13-TriHOME	-0.616684	0.856378
2-Octenoic acid	-0.338583	0.847949
Gemfibrozil	-0.534628	0.845616
4-Pyridoxic acid	0.329176	0.838568
N-Methyl-4-pyridone-5-carboxamide (4PY)	0.779716	0.835856
Leukotriene B4	-0.568575	0.83552
2-Methoxyacetaminophen sulfate	0.295198	0.834134
5-Hydroxy-L-tryptophan	-0.589423	0.828087
Pyridoxamine 5'-phosphate	0.179339	0.827428
Asparaginylglycine	0.52529	0.823972
Sorgoleone 358	-0.526279	0.82237
Arginylaspartic acid	-0.556757	0.81441
all-trans-Carophyll yellow	0.39627	0.812478
Prolylhydroxyproline	0.647065	0.797553
N2-Succinyl-L-ornithine	0.269697	0.797529
Citicoline	-0.311846	0.791257
Erysothiopine	0.385039	0.786289
Corchoionol C 9-glucoside	-1.8917	0.785057
Asparaginylisoleucine	0.326954	0.781297
Cysteine-glutathione disulfide	-0.675809	0.773328
Methylmalonylcarnitine	-0.604576	0.768131
N-Gluconyl ethanolamine phosphate	0.486471	0.767183
L-Serine	-0.393599	0.763384
2-Methyl-1-phenyl-2-propanyl acetate	-0.221185	0.757557
Glutaminylmethionine	0.552174	0.7569
3-Methylhistidine	0.351664	0.755713
N-(1-Deoxy-1-fructosyl)proline	0.243289	0.754971
Pimelylcarnitine	0.968655	0.750191
gamma-L-Glutamyl-S-(2-carboxy-1-propyl)cysteinylglycine	1.08708	0.749321
L-Acetylcarnitine	0.455117	0.748998
N-Butyrylglycine	0.36219	0.748585
Pteroside Z	-0.771925	0.744951
Tyrosyl-Valine	0.855462	0.740605
Aspartylglycosamine	-0.150499	0.739643
Glyceraldehyde 3-phosphate	-0.419851	0.73849
Coutaric acid		0.73685
Phenylpyruvic acid	-3.6576	0.733962
Methionyl-Tyrosine	2.76695	0.732472
L-Proline	0.180883	0.731298
L-Isoleucine	0.189637	0.729794
Homocysteinesulfinic acid	0.829153	0.72797
28-Homobrassinolide	-0.371496	0.725152
Lithocholate 3-O-glucuronide		0.718106
Citric acid	-0.279996	0.716959
N-Methylcalystegine B2	0.501621	0.714518
Alanylarginine	0.342889	0.713667
Inosinic acid	0.528461	0.712898
(3beta,17alpha,23S,24S)-17,23-Epoxy-3,24,29-trihydroxy-27-norlanost-8-en-15-one	0.643631	0.710221
N-Undecylbenzenesulfonic acid	0.324341	0.709023
trans-1,2-Dihydrobenzene-1,2-diol	-0.256112	0.708975
gamma-Glutamylphenylalanine	-0.438369	0.707705
Vorinostat	0.747298	0.705565
2,3-Dihydroxyvaleric acid	0.49135	0.703718
7-Methylguanine	0.415743	0.703711
Pyrocatechol	0.406906	0.698287
Methylpicraquassioside A		0.697467
Inositol cyclic phosphate	-0.410394	0.696309
Macrophorin D	-0.530706	0.691514
D-Fructose	0.509925	0.688481
gamma-CEHC	0.394224	0.686857
Citramalic acid		0.684999
Esculentoside E	0.751773	0.684548
N1-Methyl-2-pyridone-5-carboxamide	0.765697	0.684522
Deoxyuridine	0.929503	0.682219
Acetyl tributyl citrate	0.349139	0.680088
Brassinolide	-0.241956	0.678805
N-Acetylcystathionine	-0.38783	0.678448
Saccharopine	-0.415962	0.675806
Genipinic acid	0.761769	0.672607
L-2-Amino-4-methylenepentanedioic acid	-0.500316	0.668714
Dihydromaleimide beta-D-glucoside	-0.316778	0.668551
2,6-Diisopropyl-3-methylphenol	-0.391255	0.666279
Lycoperdic acid	0.429431	0.664805
2-Methylacetophenone	0.672117	0.664604
Apigenin 7-sulfate	-2.08411	0.656976
Pyridoxamine	-1.06194	0.65644
Glutamylproline	0.559156	0.655729
Methionyl-Valine	0.448466	0.65366
2-Dodecylbenzenesulfonic acid	0.303622	0.648477
Neuroprotectin D1	-0.682129	0.646163
L-Phenylalanine	0.133649	0.642385
Acenocoumarol	0.277055	0.642002
Oxoadipic acid	-1.08199	0.639296
Pteroside B	0.532231	0.637558
Vinylacetylglycine	-1.08356	0.636254
L-2-Amino-5-hydroxypentanoic acid	-0.306961	0.635747
Panthenol	1.83538	0.634661
Tyramine glucuronide	-0.258514	0.633912
Propionylglycine	-0.331524	0.63204
Aminoadipic acid	-1.05275	0.631419
Indoleacetic acid	-0.787376	0.631095
L-Dopa	-0.581935	0.628469
L-L-Homoglutathione	0.336191	0.62749
(3Z,6Z)-3,6-Nonadien-1-ol	-0.275094	0.624268
Ne,Ne dimethyllysine	-0.427107	0.623391
L-beta-aspartyl-L-aspartic acid	0.157168	0.620831
Homodolicholide	0.291643	0.617311
Phaseolic acid	-0.559576	0.617274
Arginylphenylalanine	0.365902	0.616804
Lactapiperanol D	0.299921	0.616678
Isovalerylglycine	0.248511	0.613049
S-Prenyl-L-cysteine	0.175151	0.611453
N-Acetylasparagine	0.335934	0.61021
Annuionone B	-0.590785	0.60856
NAD	0.299806	0.608322
Isoleucyl-Methionine	-2.11669	0.606505
Guanidinosuccinic acid	0.850566	0.605747
L-Acetopine	0.315788	0.605643
Ascorbic acid 2-sulfate	0.400699	0.604376
(S)-Succinyldihydrolipoamide	0.169131	0.601011
3-(3,4,5-Trimethoxyphenyl)propanoic acid	-0.734266	0.600146
2-Keto-glutaramic acid	0.21234	0.600013
3-Phenylpropionylglycine	0.346886	0.599853
N-Acetylputrescine	0.450922	0.59756
L-beta-aspartyl-L-glutamic acid	0.231945	0.597098
N-Acetyltryptophan	0.444209	0.596088
Blighinone	-0.681623	0.594202
13-OxoODE	-0.626092	0.59014
Alanylproline	-0.736268	0.588713
Gravacridonediol methyl ether	0.582454	0.588172
Hexobarbital	0.891952	0.587486
gamma-L-Glutamyl-L-pipecolic acid	-0.413568	0.5856
9-Acetoxyfukinanolide	-1.21862	0.582809
Stearoylcarnitine	0.576664	0.582617
L-Glutamic acid	0.365599	0.581231
13-HODE	-0.915917	0.581028
Hydroxypropionic acid	0.381913	0.578415
Isobutyrylglycine	0.273755	0.575128
Cyclobrassinin	0.204893	0.57477
Guanosine monophosphate	-0.138283	0.572921
5-Aminopentanoic acid	-0.752737	0.571756
Dioscoretine	0.429167	0.570326
Galacturonic acid	0.431596	0.570045
4-Vinylphenol sulfate	-0.494578	0.56985
Uridine 5'-monophosphate	-0.42263	0.56786
S-Adenosylhomocysteine	0.203902	0.567119
Acamprosate	-0.536466	0.567036
Uric acid	0.753467	0.566738
gamma-Glutamyl-S-(1-propenyl)cysteine sulfoxide	0.393454	0.566703
Trimethylaminoacetone	0.297215	0.565961
Octanal	-0.20585	0.565166
Glycerol tripropanoate	0.507322	0.563907
2-(S-Glutathionyl)acetyl glutathione	0.461094	0.562301
S-Lactoylglutathione	-0.407717	0.562212
Methyl 5-hydroxyoxindole-3-acetate	1.23064	0.561771
Glucosamine	0.205819	0.560213
N-alpha-Acetyl-L-lysine	-1.22867	0.555133
Monoisobutyl phthalic acid	0.72175	0.55418
6-Deoxohomodolichosterone	-0.198461	0.553429
2-Hydroxycaproic acid	0.561427	0.549467
Indole-3-carboxaldehyde	-0.158008	0.549258
Alanylasparagine	0.334473	0.549052
Dethiobiotin	-0.379397	0.548176
2-(3-Carboxy-3-aminopropyl)-L-histidine	-0.973738	0.547934
Heptadecanoyl carnitine	-0.671403	0.547063
4-(3-Pyridyl)-3-butenoic acid	-0.294446	0.546585
Cytidine monophosphate	-0.22628	0.545959
Sedoheptulose	0.272311	0.544433
Anserine	-0.238014	0.542668
Homogentisic acid	-0.43948	0.541535
Butyryl-CoA	0.535535	0.539755
beta-Alanine	-0.518884	0.53869
Lysylvaline	0.570135	0.538145
Methyl 4,6-di-O-galloyl-beta-D-glucopyranoside	-0.182812	0.537738
Histidylisoleucine	-0.278778	0.536331
Maltotriose	2.60606	0.536112
7a,12a-Dihydroxy-3-oxo-4-cholenoic acid	-0.351106	0.535526
Propionyl-CoA	0.380005	0.532627
Triethyl citrate	0.722026	0.530918
Pipecolic acid	0.20337	0.53084
Dihyroxy-1H-indole glucuronide I	-0.645697	0.530629
Sorbitol	1.56019	0.528605
Shikimic acid	0.264273	0.528138
Aldosterone	0.375534	0.526854
Hydantoin-5-propionic acid	0.23027	0.526482
2-Aminobenzoic acid	-0.303801	0.524378
Methyl 3,4-dihydroxy-5-prenylbenzoate 3-glucoside		0.523328
Flavoxate		0.523328
Ganoderic acid beta		0.523328
Phenylalanyltryptophan		0.523328
3-keto Fusidic acid	1.05974	0.522982
Asparaginyl-Methionine	1.89479	0.522799
2-Hexenoylcarnitine	0.455925	0.522699
D-erythro-D-galacto-octitol	1.6094	0.522366
Medroxyprogesterone	-0.441835	0.521828
Malic acid	0.138897	0.520677
Fumaric acid	0.143261	0.520175
(S)-3-Sulfonatolactate	0.487264	0.514748
Tiglylcarnitine	0.296382	0.514667
Butyrylcholine	0.427479	0.514175
Dibenzyl disulfide	-0.38004	0.512256
L-beta-aspartyl-L-serine	0.214238	0.50986
Hexanoyl-CoA	0.658128	0.508892
Indomethacin	0.311999	0.506891
Arginylglutamic acid	-0.574547	0.50495
D-Glucuronic acid 1-phosphate	-0.205164	0.502999
Coprocholic acid	-0.234811	0.50284
N-Acetylaspartylglutamic acid	-0.344194	0.502802
(R)-Shinanolone	0.609841	0.500207
5a,6a-Epoxy-7E-megastigmene-3a,9e-diol 3-glucoside	0.440917	0.499546
Asparaginyl-Tryptophan	0.470294	0.498161
Isoleucyl-Tryptophan	0.527571	0.496704
L-Homocysteic acid	0.27078	0.494657
xi-8-Acetonyldihydrosanguinarine	1.05831	0.49235
5-Hydroxy-2-furoic acid	0.514185	0.490693
Hippuric acid	-2.15142	0.48843
Cepagenin	0.404985	0.486503
Alanylmethionine	-1.38047	0.486306
Ethylphosphate	0.440421	0.485837
Acaciabiuronic acid	0.176005	0.485446
N2-Acetylornithine	0.528375	0.48464
N-Decanoylglycine	-0.378124	0.484549
N-Methylcalystegine C1	-0.531903	0.481386
6,7-Dimethoxy-7-epirosmanol	-0.286778	0.480013
N-Gluconyl ethanolamine	0.483781	0.479798
Acetyl-CoA	0.384891	0.478901
Glutarylcarnitine	-0.693567	0.478518
Arginylvaline	0.833351	0.477492
3-Methoxytyramine	-0.536269	0.47716
Goshuyic acid	-0.439239	0.476327
Glycogen	1.44447	0.475699
Thiamine pyrophosphate	-0.145936	0.474785
2-Heptanone	-0.168566	0.47471
Dityrosine	-0.406836	0.473918
2,3-Dinor-6-keto-prostaglandin F1 a	0.828878	0.47373
Ibuprofen	-0.228868	0.4735
Phosphocreatine	0.23279	0.473443
NAD	0.246962	0.472925
Coroloside	-1.56631	0.471434
cis-4-Decenedioic acid	-0.385896	0.470488
5,6-Epoxy-8,11,14-eicosatrienoic acid	-0.766032	0.467168
NADP	0.112509	0.465637
Nervonic acid	0.174402	0.463171
Rollinecin A	0.313662	0.462978
4-Aminohippuric acid	-0.320745	0.462317
N-Nitrosothiazolidine-4-carboxylic acid	0.205426	0.462055
2-Methylcitric acid	-0.317087	0.46174
Sucrose	1.43716	0.460786
Docosahexaenoic acid	-0.303378	0.460341
10-Undecenal	-0.415434	0.456311
Methyl 2-(10-heptadecenyl)-6-hydroxybenzoate	-1.59935	0.455217
S-3-oxodecanoyl cysteamine	0.205336	0.45431
Phosphoribosylformimino-AICAR-P	0.223854	0.452929
Glycyl-Serine	-1.87835	0.452927
Hydroquinone	-0.236568	0.451177
2,2-Dihydroperoxypropane	0.477947	0.447459
CMP-N-glycoloylneuraminate	0.141838	0.447093
5-L-Glutamyl-taurine	0.202666	0.446626
3-Methylglutarylcarnitine	0.538878	0.445463
Galactosylglycerol	-1.3982	0.444359
4-Hydroxychalcone	-0.240653	0.443931
1-Nitro-5-glutathionyl-6-hydroxy-5,6-dihydronaphthalene	-0.341399	0.44147
5Z-Dodecenoic acid	-0.56054	0.440929
Pyruvic acid	0.358814	0.440444
m-Coumaric acid	0.282429	0.437361
Niazirinin	0.378682	0.435773
Heptyl 4-hydroxybenzoate	-0.158554	0.435565
Phosphodimethylethanolamine	0.258047	0.435293
5-Hydroxytryptophol	0.352533	0.435045
Glutamylmethionine	-0.785558	0.434008
Cerulenin	0.16881	0.433546
Pregnenolone	-0.527041	0.432844
Hesperaline	-0.252312	0.432594
Galactosylhydroxylysine	0.165391	0.432078
Methionyl-Proline	0.379508	0.431226
Carnosic acid	0.50175	0.430292
N-Heptanoylglycine	0.219158	0.428346
Hexanoylglycine	0.147745	0.427768
alpha-Terpineol	-0.177433	0.42327
12-Oxo-20-trihydroxy-leukotriene B4		0.423228
Flumioxazin		0.423228
Nabumetone		0.423228
FAD	0.356795	0.422286
7-Sulfocholic acid	-0.621055	0.421088
Daucic acid	-0.249918	0.419656
19-Norandrosterone	0.629272	0.41619
Methionine sulfoxide	-0.1945	0.415674
Jasmonic acid	0.42387	0.411214
Isoleucyl-Lysine	0.933345	0.410365
Avenic acid A	0.16239	0.410027
N-Acetylneuraminic acid	0.139798	0.40838
24-Hydroxycalcitriol	0.154959	0.408335
Pyrocatechol sulfate	-0.931189	0.40716
15(R)-hydroperoxy-EPE	1.56257	0.406225
Suprofen S-oxide	-0.183009	0.405694
3,5-Di-O-galloyl-1,4-galactarolactone	-0.344418	0.405636
3-Amino-2-piperidone	0.509196	0.402386
Betaine aldehyde	0.116763	0.401779
Guanosine diphosphate	-0.238971	0.400487
4-Hydroxyphenylpyruvic acid	-0.44089	0.399733
Pilocarpine	0.280553	0.398186
LysoPI(20:4(5Z,8Z,11Z,14Z)/0:0)	0.18238	0.397662
gamma-Glutamyl-beta-(isoxazolin-5-on-2-yl)alanine	0.261112	0.395573
Nicotinamide (NAM)	0.274618	0.394257
1-Acetyl-2-methylcyclopentene	-0.356466	0.394163
N-Acetyl-L-tyrosine	0.318262	0.393499
Ethyl glucuronide	0.317564	0.393325
Alanylisoleucine	0.150198	0.392925
Equol	2.43268	0.392702
5-Hydroxykynurenamine	0.275087	0.391637
(-)-Nopol	-0.169331	0.389055
12(13)Ep-9-KODE	-0.369291	0.3853
5-Hexyltetrahydro-2-oxo-3-furancarboxylic acid	-0.293272	0.384565
Oxalosuccinic acid	0.291132	0.384332
Ganoderic acid L	1.39436	0.382877
gamma-Aminobutyryllysine	-0.375069	0.382634
19,20-DiHDPA	-0.395299	0.378348
1-Isothiocyanato-8-(methylthio)octane	-0.330361	0.378238
D-Glucose	0.361025	0.378051
Nandrolone	-0.256989	0.378007
Glyoxylic acid	0.333998	0.375848
(E)-2-octenal	-0.308764	0.374263
N-Lactoyl ethanolamine phosphate	-0.15506	0.374086
3b,12a-Dihydroxy-5a-cholanoic acid	1.52178	0.373193
1-Deoxy-D-glucitol	1.3595	0.372376
Saccharin	-1.20892	0.371961
Phosphoglycolic acid	-0.154287	0.370104
N-lactoyl-Methionine	0.192449	0.369957
3-Hydroxy-4-aminopyridine sulfate	-0.635712	0.369626
3-Phosphoglyceric acid	-0.268707	0.369155
Pseudoephedrine	-0.229657	0.366268
1alpha-O-Methylquassin	-0.350442	0.365905
Glutamylthreonine	-0.150633	0.365417
3-Hydroxyisovalerylcarnitine	0.375896	0.364958
Pyroglutamic acid	-0.141472	0.364068
Salsoline-1-carboxylate	0.358428	0.363131
Methyl propenyl ketone	-0.455378	0.361633
1-Isopropyl citrate	0.592538	0.361578
2-nonenoylglycine	-0.269437	0.360133
Acetylglycine	0.255494	0.359903
5a-Androst-3-en-17-one	-0.279568	0.357154
Acetylcysteine	0.0969818	0.356996
Glycyltyrosine	0.321503	0.355941
Cinitapride	-0.427473	0.355658
Glycerophosphocholine	0.239598	0.35513
Alanylhydroxyproline	0.284881	0.354767
Norfuraneol	0.340077	0.353084
N-Methyl-1-deoxynojirimycin	0.210091	0.350941
Homoarecoline	0.270154	0.350722
3-Sulfinoalanine	-0.215286	0.349855
Cytidine triphosphate	-0.25767	0.349169
Asparaginyl-Phenylalanine	-0.566517	0.348921
Glutaminylglutamine	0.325102	0.346954
5-Keto-D-gluconate	0.273067	0.346119
3-Aminoisobutanoic acid	-0.248191	0.344626
Glyceric acid	-0.209501	0.344427
2-Pentylfuran	-0.260399	0.342295
4-Hydroxy-3-(3-methyl-2-butenyl)acetophenone	-0.179136	0.341981
Sebacic acid	0.328038	0.341037
Pentobarbital	0.359842	0.340693
alpha-Amylcinnamyl acetate	-0.272697	0.340177
Oxprenolol	-0.350633	0.340006
Asitribin	0.237606	0.339529
gamma-Aminobutyric acid	-0.123342	0.338854
Pyruvaldehyde	0.333687	0.338089
Dolicholide	-0.270738	0.337935
N-Acetyl-L-glutamate 5-semialdehyde	-0.150927	0.336995
2-Indolecarboxylic acid	-0.234381	0.336408
Homo-L-arginine	0.154317	0.336275
Methylmalonic acid	0.117034	0.336029
Lysylproline	-0.256514	0.335127
NADH	0.151989	0.334405
2-Ketobutyric acid	0.32713	0.333876
Pubesenolide	0.840152	0.331945
Tiglylglycine	0.125838	0.330592
2-(4-Methyl-5-thiazolyl)ethyl hexanoate	0.207311	0.329832
Eupolauridine	-0.358364	0.32962
gamma-Butyrolactone	0.309664	0.329406
(12S,15S)-15-O-Demethyl-10,29-dideoxy-11,12-dihydro-striatin C	-0.460235	0.326477
13-L-Hydroperoxylinoleic acid	-0.34202	0.326305
Niacinamide	0.260823	0.324782
Sphingosine 1-phosphate	-0.11065	0.324313
Glycerol 1-(9Z-octadecenoate) 2-tetradecanoate 3-phosphate	0.731458	0.323496
Terconazole	0.16613	0.320471
Tricosanoic acid	1.29544	0.3156
Lusitanicoside	-0.325796	0.314253
D-4-O-Methyl-myo-inositol	0.360263	0.314022
Asymmetric dimethylarginine	0.155363	0.310907
Allixin	-0.180545	0.310741
Cellobiose	0.316021	0.309993
7-Ketodeoxycholic acid	-0.690858	0.307725
1-Lyso-2-arachidonoyl-phosphatidate	-0.401552	0.306265
5-Tetradecenoic acid	-0.437455	0.305412
N1-(alpha-D-ribosyl)-5,6-dimethyl-benzimidazole	0.157437	0.305145
Isovaleraldehyde	0.368989	0.304457
(S)-3,4-Dihydroxybutyric acid	0.166411	0.303798
Citalopram aldehyde	0.0957434	0.302672
Dimethylglycine	0.244399	0.300527
Artemether	-0.928989	0.300436
Capryloylglycine	-0.219823	0.299681
Seryltyrosine	0.285697	0.299679
Capsidiol	-0.130452	0.298801
Maltitol	-0.207816	0.298637
Pseudoecgonine	0.244559	0.298374
1,2,3-Trihydroxybenzene	0.297607	0.298224
Cyclic ADP-ribose	0.191291	0.297219
2,6-Dimethoxy-4-propylphenol	-0.355046	0.296837
Adenosine	0.209243	0.296133
Isradipine	1.46135	0.295838
1-(beta-D-Glucopyranosyloxy)-3-octanone	-1.0912	0.295834
Polypropylene glycol (m w 1,200-3,000)	-0.358051	0.294139
L-Menthyl acetoacetate	-0.288127	0.294102
Cephalexin	-0.231576	0.293772
18-Hydroxycortisol	-0.790441	0.293611
Nicotinamide riboside (NR)	1.03554	0.293207
Nookatone	-0.202301	0.292994
Lysylserine	-0.0855524	0.292379
(R)-Pterosin B	-0.311846	0.291426
2-Hydroxymyristic acid	-0.431364	0.291276
Terbutaline	0.177416	0.290996
N-(1-Deoxy-1-fructosyl)glycine	0.192793	0.289759
N-Nonanoylglycine	-0.660158	0.289613
L-beta-aspartyl-L-alanine	0.130253	0.288776
Methylpyrazine	-1.17778	0.287052
L-Lactic acid	0.198182	0.286791
2-(1-Ethoxyethoxy)propanoic acid	0.379065	0.285791
Tryptophanamide	0.135942	0.285657
Arabinopyranobiose	0.202185	0.284556
Linoleic acid	-0.30199	0.2841
Phenylalanylphenylalanine	-1.89784	0.283588
Isoleucyl-Tyrosine	0.182787	0.282772
Diethyl tartrate	0.0912262	0.282555
Tartaric acid	-0.165276	0.28244
Glycerol 3-phosphate	0.169383	0.281738
L-3-Aminodihydro-2(3H)-furanone	-0.10267	0.281715
Mesoxalic acid	-0.150273	0.28153
Theasapogenol A	0.196172	0.280679
dGDP	0.161555	0.280296
Spermic acid 2	0.730677	0.27998
Metronidazole	0.112805	0.279919
Tyrosol 4-sulfate	-0.188484	0.278404
1-Stearoylglycerophosphoserine	-0.106097	0.277996
1-(4-Methoxyphenyl)-1-penten-3-one	0.205512	0.277419
Propofol	-0.230522	0.276757
Glutarylglycine	-0.397421	0.27644
Geranyl 3-methylbutanoate	-0.369204	0.276317
D-Erythrose 4-phosphate	0.355235	0.27628
Methionyl-Threonine	-1.09448	0.275158
N-Acetylcadaverine	-1.17748	0.274977
Ecgonine methyl ester	-0.13739	0.273664
2-Vinylthiophene	0.417692	0.273088
DL-2-Aminooctanoic acid	-0.256605	0.271839
6-Hydroxymusizin 8-O-b-D-glucopyranoside	1.33279	0.271553
15beta-Hydroxydesogestrel	0.247935	0.271435
4,5-Dihydro-1-benzoxepin-3(2H)-one	0.466195	0.271406
S-Nitrosoglutathione	0.186252	0.270921
3-Methoxytyrosine	0.216211	0.268756
Eremopetasinorol	-0.160271	0.267388
Glycerophosphoinositol	0.183545	0.267236
5-Phosphoribosylamine	0.163793	0.2668
UDP-D-Xylose	0.189556	0.266674
6-Phosphogluconic acid	-0.139237	0.265972
Prolyl-Tryptophan	0.221968	0.264937
Glutaminyltyrosine	0.174332	0.264885
(S)-3-Hydroxyisobutyryl-CoA	0.352241	0.262605
Arachidonic acid	-0.307088	0.261797
gamma-Glutamylglutamic acid	0.211997	0.26169
Tocopheronic acid	-1.22601	0.261519
LysoPI(18:1(9Z)/0:0)	0.190876	0.260589
Erinapyrone C	0.739693	0.259127
Guanosine triphosphate	-0.301039	0.25877
Aminomalonic acid	0.130375	0.256035
Carboxyphosphamide	0.205648	0.254784
2,3,4,5,6,7-Hexahydroxyheptanoic acid	0.110235	0.254599
Sphinganine 1-phosphate	-0.152174	0.253642
Bakers yeast extract	-0.211954	0.253427
p-Hydroxymandelic acid	0.219924	0.253151
Traumatic acid	0.235034	0.252731
2-Furanmethanol	-0.190751	0.251775
O-Acetylserine	-0.114181	0.251632
5-Hydroxyisourate	0.124107	0.251229
N-(1-Deoxy-1-fructosyl)threonine	0.339474	0.251045
Dephospho-CoA	-0.193912	0.250706
3-Methoxy-4-hydroxyphenylglycol glucuronide	-0.166722	0.249647
Palmitoylglycine	-0.625865	0.249474
Sepiapterin	0.0719578	0.249021
cis-4-Decenoic acid	-0.31173	0.248018
Tetrahydro-2,5-furan-diacetic acid	0.213858	0.246659
Isoelemicin	0.347843	0.245643
Galactose-beta-1,4-xylose	0.155265	0.244526
Diaminopimelic acid	0.108487	0.243331
Gamma-glutamyl-L-putrescine	0.230154	0.243031
p-Cresol glucuronide	-0.182083	0.242016
Valproic acid glucuronide	-0.338546	0.240694
Dimethylbenzyl carbinyl hexanoate	-0.258328	0.239805
1-Pyrroline-5-carboxylic acid	-0.245255	0.239651
Bicine	0.163288	0.23884
D-Glycero-D-galacto-heptitol	1.12051	0.238782
beta-O-Methylynephrine	0.304719	0.238272
N-Carboxyethyl-g-aminobutyric acid	0.319817	0.23694
Diethyl oxalpropionate	0.15397	0.236666
2-Propionyl-2-thiazoline	-0.264648	0.236603
Sarmentosin	-0.158919	0.236248
2-Amino-3-carboxymuconic acid semialdehyde	0.221204	0.235857
N-(1-Deoxy-1-fructosyl)histidine	0.16307	0.234922
Erythrinasinate A	-0.344691	0.233245
Pyroglutamylglycine	0.108952	0.233114
L-Threonine	-0.112879	0.232621
Nebivolol	0.203878	0.231985
Methyl 2E,4Z-hexadecadienoate	-0.301131	0.231434
L-Lysine	-0.203878	0.230686
Glutaconic acid	-0.171556	0.230674
delta-Hexanolactone	-0.120587	0.229786
2-Methylbutyrylglycine	-0.306071	0.229533
6-Methylquinoline	0.0922481	0.229316
Castaneiolide	0.235239	0.229289
Deoxycytidine	0.181152	0.228919
Xanthurenic acid	-0.344553	0.228392
N-Methyl-D-aspartic acid	-0.0958302	0.227517
Toxin T2 tetrol	0.658574	0.227391
Cortexolone	-0.204463	0.226838
Salicyluric acid	-0.241358	0.226365
Guanosine diphosphate mannose	0.0846565	0.226144
4-Hydroxypropofol	0.108916	0.225466
Trichloroacetic acid	0.26222	0.223813
Asparaginylglutamine	0.190121	0.223677
alpha-Linolenic acid	0.287364	0.223568
Asparaginyl-Serine	0.226896	0.223136
Indole	0.0686966	0.223113
Phenol	-0.139652	0.223089
Taurine	0.243483	0.222664
Indoxyl sulfate	0.312304	0.221777
5,7-Megastigmadien-9-ol glucoside	-0.101504	0.22016
L-Glutamine	0.150402	0.218586
Leucylphenylalanine	0.153346	0.217766
Homocitrulline	-0.193662	0.21662
D-Sedoheptulose 7-phosphate	0.185977	0.216521
trans-S-(1-Propenyl)-L-cysteine	0.130671	0.215751
Kynurenic acid	-0.190157	0.215658
Dopamine 4-sulfate	-0.23322	0.214242
(Z)-4-Dodecenal	0.804956	0.214003
(2R,3R,4R)-2-Amino-4-hydroxy-3-methylpentanoic acid	-0.129726	0.212211
Urocanic acid	-0.80448	0.211684
3-Oxodecanoic acid	0.144728	0.21151
N-Methylphenylethanolamine	0.14699	0.21116
Ethylene brassylate	1.10609	0.211147
Dihomo-gamma-linolenic acid	-0.185305	0.21035
5-Carboxy-lumiracoxib	0.249583	0.209397
Ureidopropionic acid	0.105925	0.20833
5-Methylcytidine	-0.124532	0.206353
Acetyl citrate	0.119794	0.206008
1-Octen-3-yl glucoside	0.104174	0.204527
Dihydrothymine	0.145831	0.203955
2-(a-Hydroxyethyl)thiamine diphosphate	-0.257497	0.203627
N-a-Acetyl-L-arginine	0.171806	0.202171
Tetrahydrofurfuryl butyrate	-0.152507	0.201924
Uridine triphosphate	-0.217159	0.201222
Glycerol 1-propanoate diacetate	0.129418	0.20003
2-Aminomuconic acid	-0.340755	0.199772
ADP-glucose	0.0587427	0.19936
N-Acetyl-D-Glucosamine 6-Phosphate	-0.0738093	0.199259
2-Ethoxy-3-methylpyrazine	0.164138	0.199237
Inosine	0.186422	0.199056
D-erythro-L-galacto-Nonulose	0.281197	0.19704
Glycyl-Phenylalanine	0.136059	0.19693
N-Acetylglutamine	0.0936431	0.196612
1-Cyano-2-hydroxy-3-butene	-0.180345	0.196449
Tetraphyllin B	-0.120965	0.196158
10,11-dihydro-20-trihydroxy-leukotriene B4	-0.32716	0.196154
L-Cysteine	0.437818	0.195915
Nicotinamide mononucleotide (NMN)	-0.264838	0.194617
Alpha-dihydroartemisinin	-0.252687	0.193749
7Z,10Z-Hexadecadienoic acid	0.36443	0.192163
Ornithine	-0.165638	0.191343
Mannose 6-phosphate	0.254101	0.190168
Octadecanedioic acid	0.112197	0.189738
6-O-Acetylaustroinulin	-0.191199	0.189731
Penmacric acid	0.120666	0.189692
gamma-Glutamylcysteine	-0.147969	0.189688
Hexanoylcarnitine	-0.431081	0.18953
2-Phosphoglyceric acid	0.0701839	0.189274
D-Arabitol	0.161327	0.189004
Cotinine glucuronide	0.127912	0.188622
Liquoric acid	-0.674928	0.188202
Hydroxyprolyl-Valine	0.102463	0.187596
6-Carboxy-5,6,7,8-tetrahydropterin	-0.138509	0.187551
Mizoribine	0.0820176	0.186737
Ascorbic acid	0.102196	0.186376
Lubiminol	-0.238718	0.185386
Oleic acid	-0.202673	0.185209
Citrulline	-0.163337	0.184767
Salbutamol	-0.175218	0.184678
Porrigenin A	0.17618	0.184018
Hydroxyphenylacetylglycine	-0.465552	0.18397
1-(Malonylamino)cyclopropanecarboxylic acid	0.187785	0.183715
4,5-Dihydroorotic acid	-0.0770897	0.183647
Nicotinuric acid	0.0850223	0.183416
O-Phosphoethanolamine	-0.0815701	0.182008
5,6-Dihydroxyindole	-0.203502	0.181978
3-Hydroxytetradecanedioic acid	-0.24047	0.181576
2-Methyl-3-ketovaleric acid	0.125167	0.181062
(R)-Dihydromaleimide	-0.325178	0.180577
Butenylcarnitine	0.186184	0.179991
Indolelactic acid	-0.184643	0.17995
Isoleucylproline	-0.114173	0.179724
4-Guanidinobutanoic acid	-0.430752	0.179045
Glucosamine-1P	-0.0961249	0.178844
Acetylphosphate	0.136016	0.178802
N-Acetylleucine	0.100883	0.178527
Tetrahydrocortisone	0.136761	0.177744
Oxalacetic acid	-0.189203	0.177616
Cincassiol B	-0.218106	0.17649
Adenosine monophosphate	-0.0573864	0.176035
Hypogeic acid	-0.267909	0.174902
3-O-alpha-D-Glucopyranuronosyl-D-xylose	0.12648	0.173947
Glutathione	-0.151888	0.173375
3,5,6-Trihydroxy-5-(hydroxymethyl)-2-methoxy-2-cyclohexen-1-one	-0.162474	0.172496
Taurochenodeoxycholate-3-sulfate	0.256724	0.172418
Mandelic acid	0.171541	0.172357
4-Hydroxymethylpyrazole	-0.641405	0.171518
Ferulic acid	0.663485	0.171026
Cholic acid	0.203209	0.170643
Methoxamine	-0.088766	0.170117
Tetradecanedioic acid	-0.186064	0.169585
Dihydrouracil	-0.137024	0.168956
2,3,6-Trimethylphenol	0.132955	0.168777
2-Methylfuran	0.225131	0.167531
psi-Pelletierine	0.122292	0.167445
Tetrahydrodipicolinate	0.0505178	0.167197
Clavulanate	-0.180595	0.166229
2-Methoxyxanthone	-0.0716596	0.165672
15(S)-Hydroxyeicosatrienoic acid	-0.203571	0.164291
Bis(2-methylundecan-2-yl) Disulfide	0.290061	0.162915
NADP	-0.0540907	0.162849
Nitrofurazone	-0.126914	0.162352
Phosphoadenosine phosphosulfate	-0.144167	0.162261
Aniline	0.262866	0.161238
N(6)-Methyllysine	-0.129458	0.160849
Dihydroxyacetone phosphate	-0.142874	0.160353
Hydroxyminaline	0.0840922	0.16016
Orotidine	-0.11937	0.159103
Indoleacetaldehyde	0.062395	0.158524
Uridine diphosphate-N-acetylglucosamine	-0.123642	0.158479
1,2,3-Propanetricarboxylic acid	0.140049	0.157745
2-Methylbutyroylcarnitine	-0.209202	0.157629
Adenylsuccinic acid	-0.151284	0.157218
2-hydroxymexiletine	0.139642	0.157135
Marimastat	0.209216	0.155885
Dopamine	-0.106095	0.155094
5-Aminolevulinic acid	0.236911	0.155051
Muramic acid	-0.0547747	0.154815
Benzamide	-0.261446	0.154646
Garcinia lactone dibutyl ester	-0.31114	0.154613
Bassic acid	-0.400678	0.154312
Norepinephrine sulfate	-0.0667331	0.154197
Tetracosahexaenoic acid	0.163231	0.154118
1-Methylnicotinamide	0.151821	0.153506
Coenzyme A	-0.110956	0.153119
Guanidoacetic acid	0.116148	0.153096
N-Acetylarylamine	-0.164365	0.151951
Eicosapentaenoic acid	-0.130677	0.150101
Indoxyl	0.132332	0.149576
5-Methoxytryptophan	0.53152	0.14949
Xanthosine	0.173416	0.148445
LysoPI(18:0/0:0)	0.0950473	0.147785
Cascarillin	0.178823	0.147054
Galactonic acid	-0.0856941	0.1468
Flazine methyl ether	-0.0363799	0.146464
Amylopectin	0.333474	0.145685
Thymine	0.113759	0.144376
L-Asparagine	-0.0515342	0.144342
Meprobamate	-0.110529	0.14402
Uridine	-0.148626	0.143764
Duloxetine	-0.331561	0.143633
Ganoderiol C	0.127228	0.139178
Fucose 1-phosphate	0.0757655	0.138076
Serylserine	0.185317	0.137061
Barbituric acid	0.057334	0.136604
4-Oxo-4-(3-pyridyl)-butanamide	0.0965778	0.136208
Pyridoxal	0.127906	0.135912
Adenosine diphosphate ribose	-0.144549	0.135307
Ethyl aconitate	0.198505	0.134828
N-Methylethanolaminium phosphate	-0.130523	0.13449
Isoleucyl-Valine	-0.130533	0.134244
L-Tyrosine	-0.0702706	0.134158
Captopril	0.0472875	0.133327
Nicotinamide riboside	0.0918981	0.133281
NADH	0.0563493	0.132276
Cyclohexaneundecanoic acid	-0.185502	0.132069
Annoglabasin C	-0.119642	0.131468
11Z-Eicosenoic acid	-0.121764	0.131209
3-Furoic acid	0.077984	0.130954
Phenylacetylglycine	0.15085	0.130645
9-Pentadecenoic acid	-0.226338	0.130644
Carbadox	-0.141669	0.130466
3-Hydroxyanthranilic acid	-0.132921	0.129568
Taurocholic acid 3-sulfate	0.100874	0.129222
L-Leucine	0.0609866	0.128692
4-Aminophenol	-0.0824843	0.128613
Propionylcarnitine	-0.171379	0.127974
Norophthalmic acid	0.0592817	0.126949
Malonic acid	-0.0516728	0.125928
Gluconic acid	0.0919032	0.125206
Guaiacol	-0.0812472	0.123702
Uridine diphosphate glucuronic acid	-0.15391	0.123149
Cysteinylglycine	-0.127569	0.123086
Hydroxyprolyl-Isoleucine	0.0708209	0.122688
Pterin	-0.0346412	0.121817
Pantothenic acid	0.121469	0.121148
5-Methoxytryptophol	0.0896413	0.120928
Galactaric acid	-0.0706022	0.120208
Norambreinolide	0.237242	0.119794
2-Methylglutaric acid	-0.224921	0.119155
Asparaginylaspartic acid	-0.137679	0.119115
L-2-Hydroxyglutaric acid	0.100048	0.118399
2-Ethyl-1-hexanol sulfate	0.282314	0.118366
5-Methyl-2-phenyl-2-hexenal	-0.163371	0.118302
Oxoglutaric acid	-0.098366	0.117979
Glutaminylisoleucine	0.0572353	0.117873
Asparaginylglutamic acid	-0.0966043	0.117285
Ribothymidine	-0.0952715	0.117072
Glycylproline	-0.0984933	0.116886
Methyprylon	-0.108966	0.116835
Glucaric acid	0.0593594	0.11679
Valylvaline	-0.210767	0.116503
Domperidone	-0.634106	0.116019
3-Hydroxysebacic acid	0.130172	0.115567
S-Cysteinosuccinic acid	0.0886783	0.115093
(3beta,17alpha,23R)-17,23-Epoxy-3,29-dihydroxy-27-norlanost-8-ene-15,24-dione	0.441452	0.114755
Hypotaurine	0.218058	0.114707
D-Xylose	-0.0575738	0.113631
Phenylalanylproline	0.0665999	0.113376
4-Methylcatechol	-0.117748	0.113125
2-Keto-6-acetamidocaproate	0.129017	0.112265
2-Piperidinone	0.0693532	0.111699
Quinic acid	-0.116892	0.11155
Pyruvatoxime	-0.0593054	0.110522
Calystegine C1	0.111837	0.110399
Neryl glucoside	-0.133295	0.110262
Dihydrofukinolide	-0.105347	0.109683
5-Nonyltetrahydro-2-oxo-3-furancarboxylic acid	-0.122517	0.108689
N-Acetylgalactosamine 4-sulphate	0.0556032	0.108309
Hydroxypropanedioic acid	0.0629625	0.107894
CDP	-0.0947326	0.105393
D-alpha-Aminobutyric acid	-0.0716625	0.105173
Carteolol	0.563116	0.104745
Ethyl maltol	-0.0833362	0.104634
Pitheduloside I	-0.316463	0.10378
Guaifenesin	0.079581	0.102548
beta-Damascenone	-0.0797976	0.102113
Methyl dihydrojasmonate	0.126134	0.102073
Phosphorylcholine	0.153142	0.101612
L-Cystine	-0.211569	0.101334
2-Hydroxypyridine	-0.0410925	0.101273
Indole-5,6-quinone	-0.0908107	0.101166
Oxalic acid	-0.0369277	0.100715
3-Hydroxymugineic acid	0.0854017	0.0988167
Prolyl-Threonine	-0.0562305	0.098554
L-Methionine	-0.0728898	0.098178
Cyclohexanone	0.270758	0.0974503
3alpha,7alpha-Dihydroxycoprostanic acid	-0.270563	0.0968191
Blumenol C glucoside	-0.167946	0.0964877
D-Alanyl-D-alanine	-0.108412	0.0958382
15-Keto-13,14-dihydroprostaglandin A2	-0.0725501	0.095622
5-phosphonooxy-L-lysine	0.070998	0.0951923
Zalcitabine	-0.0953506	0.0943567
3-Acetyl-2,7-naphthyridine	0.108788	0.0943353
cis-2-Methylaconitate	0.0900929	0.0937389
Creatine	-0.0956191	0.0934252
3-Methylindole	-0.0353165	0.0933971
Isovalerylglutamic acid	-0.180333	0.0928371
Glutaminylproline	-0.0948523	0.0924668
LysoPI(16:0/0:0)	0.0477818	0.0904652
2-Aminomuconic acid semialdehyde	-0.0936554	0.0900689
D-2-Hydroxyglutaric acid	0.0873967	0.0898076
4-Hydroxycyclohexylcarboxylic acid	0.0898362	0.0897267
Guanosine	0.0528043	0.0896174
4-Hydroxy-2-butenoic acid gamma-lactone	0.0585885	0.0889565
Torvoside G	0.137279	0.088804
Methionyl-Phenylalanine	0.178326	0.0878377
2-Pyrrolidinone	-0.170801	0.087732
a-L-threo-4-Hex-4-enopyranuronosyl-D-galacturonic acid	-0.0482211	0.0873969
2-Methyl-2-cyclopenten-1-one	0.124041	0.08661
Succinic anhydride	0.0545533	0.0864173
Threonic acid	-0.0522029	0.0855047
2,3-Dimethyl-2-cyclohexen-1-one	-0.0625287	0.0854537
trans-4,5-epoxy-2(E)-decenal	-0.133839	0.0850386
Androsterone sulfate	0.0954388	0.084226
Ceanothine D	0.166182	0.084218
4-Hydroxystyrene	-0.0592091	0.0832981
Suberic acid	-0.274163	0.0832232
Arginylisoleucine	0.0749716	0.0830113
Eicosadienoic acid	-0.077504	0.082409
2,4-Dihydroxyacetophenone 5-sulfate	0.0527343	0.0822001
4-Hydroxynonenal	0.0953047	0.0819865
Cysteic acid	0.0384529	0.0812275
4-O-alpha-D-Galactopyranuronosyl-D-galacturonic acid	0.0458315	0.08088
Taurodeoxycholic acid	-0.146408	0.0807904
Galactosyl 4-hydroxyproline	0.0711327	0.080712
N-Undecanoylglycine	-0.115788	0.0807104
(3beta,5alpha,6beta,24R)-Stigmastane-3,5,6-triol	0.0574891	0.080452
Polyoxyethylene dioleate	-0.123228	0.0804095
Gibberellin A110	0.0807335	0.0799506
Rotundine B	0.0747736	0.0797863
Phenylalanylthreonine	0.134259	0.0795258
Val-Val-Val	0.099477	0.0793856
Doripenem	0.113685	0.0779886
Omega-Carboxy-trinor-leukotriene B4	0.0910909	0.0761838
gamma-Glutamylisoleucine	0.0908069	0.0759751
Asparaginyl-Proline	-0.0721577	0.0758169
3-Indoleacetonitrile	0.0788234	0.0756909
Isosorbide Mononitrate	0.0346522	0.0753798
Alanylserine	-0.14633	0.0751826
T2 Toxin	0.111489	0.074142
Desflurane	0.0321238	0.0728946
4,11,13,15-Tetrahydroridentin B	0.110108	0.0722975
Dehydroascorbic acid	0.048461	0.0721103
Lithocholyltaurine	0.180735	0.0710836
Cholesterol sulfate	0.0540272	0.0684144
Ergothioneine	-0.0658659	0.0682559
6-Keto-prostaglandin F1a	-0.0609389	0.0678615
Phenylalanyltyrosine	-0.126775	0.0677056
A-Ketoglutaric acid oxime	-0.0306521	0.0666796
Oltipraz	0.0404975	0.0665823
Leukotriene A4	0.0801122	0.0664129
5,6-Dihydroxyprostaglandin F1a	0.154897	0.0657681
Lithocholic acid glycine conjugate	-0.136306	0.0655654
Docosapentaenoic acid (22n-6)	-0.0479634	0.0650942
3-Hydroxysuberic acid	0.0523658	0.0630624
Asparaginyl-Threonine	0.0763404	0.0629804
Succinylacetone	-0.0951539	0.062631
Taurocholic acid	-0.150125	0.0625385
1,3-Diacetylpropane	-0.0179459	0.0620031
3-Methoxybenzenepropanoic acid	-0.0742244	0.0617686
Perillic acid	-0.054293	0.0614893
Uridine 5'-diphosphate	0.0620005	0.0612375
Hydroxypropionylcarnitine	-0.0835034	0.0611606
NADPH	0.034657	0.0609799
Phenol sulphate	-0.121904	0.0605887
Foeniculoside VIII	-0.0754677	0.0601536
Humulinic acid A	0.0732755	0.0601319
Creatinine	0.0336923	0.0600112
Gluconolactone	-0.0376945	0.0576494
Estradiol	-0.09488	0.0572777
Methyl linoleate	0.0591962	0.0572505
N-Lauroylglycine	0.0519701	0.0567998
Vitamin A	0.0428149	0.0566241
Cysteinyl-Proline	-0.0876392	0.0560071
3-Hexanone	0.0295273	0.0557589
Desogestrel	0.0509873	0.0553924
15-Deacetylneosolaniol	0.0718151	0.0552381
Tyrosol	0.0422067	0.0546736
Ophthalmic acid	0.0466128	0.0542318
4-Trimethylammoniobutanal	0.0498791	0.0542078
N-Glycolylneuraminic acid	0.0588193	0.0540696
Lumiracoxib	0.0849389	0.0534982
Glycyl-Methionine	-0.0783329	0.0530669
N-Benzoylaspartic acid	0.116658	0.0527077
D-glycero-L-galacto-Octulose	0.0207534	0.0524062
Uracil	-0.0514096	0.0522401
Docosatrienoic acid	-0.0580228	0.0518077
Jasmolone glucoside	0.0421717	0.0508789
4-Methoxycinnamic acid	0.101963	0.0501763
Myristoylglycine	-0.134858	0.0487728
Methyl 2-octynoate	-0.0452945	0.0485929
Allyl isothiocyanate	-0.0517261	0.0475382
Chondroitin	0.0251135	0.0471402
alpha-CEHC	-0.222285	0.0470996
N-Formyl-L-methionine	-0.0359688	0.046988
N-Nitroso-pyrrolidine	-0.0530267	0.0469656
12-Ketodeoxycholic acid	0.239023	0.0464196
3-Deoxy-D-glycero-D-galacto-2-nonulosonic acid	-0.0392827	0.0453422
2-Acetyl-4,5-dihydrothiazole	0.0243716	0.0436189
L-Iditol	-0.0433598	0.0436063
Mollicellin C	-0.0382434	0.0431823
Benzoic acid	-0.0242443	0.042637
1-(1,2,3,4,5-Pentahydroxypent-1-yl)-1,2,3,4-tetrahydro-beta-carboline-3-carboxylate	0.0190548	0.0422932
N2-Succinyl-L-glutamic acid 5-semialdehyde	-0.0361226	0.0420965
Thiodiacetic acid	0.0518094	0.0404707
5,6-Dihydrouridine	0.0721591	0.0401968
2-Oxo-4-methylthiobutanoic acid	-0.0897179	0.0401781
Xanthine	-0.0182238	0.0399091
2,4-Di-tert-butylphenol	0.0584513	0.0389876
D-Valine	0.0183665	0.0368816
Propenoylcarnitine	0.0335167	0.0368318
N-Acetyl-L-methionine	-0.0310433	0.0366986
6-beta-hydroxydexamethasone	-0.0658729	0.0360003
Riboflavin	-0.165418	0.0359546
Stearyl citrate	0.0401406	0.0352487
Dimethyl 3-methoxy-4-oxo-5-(8,11,14-pentadecatrienyl)-2-hexenedioate	-0.0421	0.0347645
Hypoxanthine	0.0287515	0.0347611
Glutaminylphenylalanine	0.0473729	0.0335771
Butyric acid	-0.0248692	0.0334473
(S)-a-Amino-2,5-dihydro-5-oxo-4-isoxazolepropanoic acid N2-glucoside	-0.0506312	0.0331763
Isoleucyl-Isoleucine	0.0502345	0.0330578
Pibutidine	0.0372869	0.0326198
Cinnamic acid	-0.060508	0.0321389
2-Hydroxyethanesulfonate	0.0477425	0.0319371
Threonyltyrosine	-0.0291852	0.0294358
Asparaginyl-Lysine	-0.0158792	0.0291081
Cytidine	0.0214709	0.0290466
Serylvaline	0.0197115	0.0287819
Aspartyl-L-proline	0.0102733	0.0287507
N-Acetyl-L-aspartic acid	-0.0304091	0.0287166
Adenosine triphosphate	0.0303095	0.0281612
L-Tryptophan	0.00959106	0.0280744
Glutaric acid	-0.0184998	0.0267683
Dihydrobiopterin	-0.0334637	0.0265532
11beta,20-Dihydroxy-3-oxopregn-4-en-21-oic acid	0.0303438	0.0263453
Alanyltryptophan	0.0606921	0.0260644
1,25-Dihydroxyvitamin D3-26,23-lactone	0.0359662	0.025787
Hydroxyphenyllactic acid	-0.0215875	0.0254318
Garcinia acid	-0.0091553	0.0248516
Adrenic acid	0.0149669	0.0248006
Tetrahydrocorticosterone	-0.0503549	0.0245737
Glutaminyllysine	0.0169668	0.0236671
Tridecanoylglycine	0.0277859	0.0236545
3-Methyladipic acid	-0.0182837	0.0231579
8-iso-15-keto-PGE2	0.0169895	0.0223985
4-Hydroxy-2-oxoglutaric acid	0.0172861	0.0221772
L-beta-aspartyl-L-leucine	0.0168361	0.022142
Monoglyceride citrate	-0.0116294	0.0212536
O-methoxycatechol-O-sulphate	0.0251586	0.0203419
2-Hydroxybutyric acid	-0.0124928	0.0202542
Estriol	0.016951	0.0201121
Perulactone	0.0924236	0.0189905
Senecioic acid	0.0175846	0.0184358
3,4-Dihydroxybenzylamine	-0.0135686	0.0180851
S-Carboxymethyl-L-cysteine	0.0102818	0.0180581
Ethyl 7-epi-12-hydroxyjasmonate glucoside	-0.0209576	0.0180182
(-)-trans-Carveol	-0.0218199	0.0171196
Lacto-N-triaose	0.0113905	0.0169497
N-alpha-Acetyl-L-citrulline	-0.013522	0.0165451
2-Hydroxy-4,7-dimethoxy-2H-1,4-benzoxazin-3(4H)-one	-0.0119048	0.0159786
Hydrocortamate	-0.0202114	0.0154602
10Z-Nonadecenoic acid	-0.0237692	0.0150213
6-Hydroxy-1H-indole-3-acetamide	0.0112948	0.0148851
CDP-ethanolamine	0.0104961	0.0146939
Glucosyl (2E,6E,10x)-10,11-dihydroxy-2,6-farnesadienoate	0.024413	0.0144525
3-Hydroxy-3-carboxymethyl-adipic acid	-0.0118788	0.0143171
5-Hydroxymethyl-4-methyluracil	-0.0058416	0.012774
Homovanillic acid	0.0130228	0.0123851
4-Pyridoxolactone	-0.0100888	0.0119133
Tazarotenic acid	0.00460502	0.0114264
Phosphoenolpyruvic acid	0.0111416	0.0113387
Gamma-Glutamyl-Se-methylselenocysteine	-0.0098993	0.0110862
Isobutyryl-L-carnitine	0.0211849	0.0110712
Methylglutaric acid	0.0107814	0.0108002
Carnosine	-0.0068784	0.0107576
14,15-DiHETrE	-0.0074686	0.0101057
3,4-Methyleneazelaic acid	-0.0106055	0.00964464
1-Phenyl-1-pentanone	-0.0119991	0.00959559
Mevalonic acid-5P	0.0111565	0.00957319
Coriandrone D	0.0163248	0.00921408
Zymonic acid	0.012449	0.0084393
3-Dehydroquinic acid	-0.0091594	0.00723467
4-Nitrocatechol	0.0071251	0.00702315
3-Hydroxyisoheptanoic acid	0.0033463	0.0068327
Cymorcin monoglucoside	0.00801089	0.00681591
Arginylserine	-0.0067001	0.00665036
Glycyl-Tryptophan	0.00901793	0.00645981
2-Isopropylmalic acid	0.00681934	0.00636171
Pantetheine	-0.0130597	0.00550102
Palmitoyl glucuronide	-0.0071465	0.00542722
cis-Aconitic acid	0.00492101	0.00519534
Mannitol 1-phosphate	0.00440234	0.00454854
Glycocholic acid	0.009041	0.00419022
Cuminaldehyde	-0.0059079	0.00402449
Quinaldic acid	-0.0035191	0.00193109
(S)C(S)S-S-Methylcysteine sulfoxide	0.00319239	0.00181253
Leu-Leu-Leu	0.00287679	0.00176362
1,2-Di-(9Z,12Z-octadecadienoyl)-sn-glycero-3-phosphate	-0.0010374	0.00161091
Malonylcarnitine	-0.0023232	0.00123231
Octanoylcarnitine	-0.0001369	0.0001064

## Sheet: g
g: Volcano plots showing changes in metabolomic profiles of liver mitochondria
	A51+/- vs A51+/+
Metabolites/compounds	log2(FC)	-log10(p-v)
Tricholomic acid	2.83792	2.81556
D-Glycero-D-galacto-heptitol	-0.294552	2.68045
19,20-DiHDPA	-0.751902	2.52339
5-Carboxy-lumiracoxib	-2.73116	2.49168
Acaciabiuronic acid	-0.183352	2.46118
Alanylproline	1.79524	2.35147
Guanosine triphosphate		2.28551
N-Acetyltryptophan		2.21716
Citric acid	-1.8544	2.18567
Isradipine	-0.263314	2.17922
Erythrinasinate A	0.57015	2.15754
3-Hydroxyanthranilic acid	-1.29905	2.14553
3,4-Methyleneazelaic acid	-1.5886	2.13154
1-Deoxy-D-glucitol	-0.222606	2.08148
L-Histidine	1.90511	2.05346
LysoPI(18:1(9Z)/0:0)	0.604825	1.98227
LysoPI(16:0/0:0)	0.347955	1.97041
Tyrosol	-0.871054	1.91722
Metronidazole	2.49788	1.91047
Mevalonic acid	-1.18163	1.883
Inosinic acid	1.17196	1.78244
NADH	-1.38458	1.76038
Gluconic acid	2.68905	1.75909
Panthenol	-1.11445	1.75779
Meropenem	-0.602603	1.74377
Oxalic acid	-1.34254	1.73588
N1-Methyl-2-pyridone-5-carboxamide	1.9999	1.71966
Docosatrienoic acid	0.624243	1.69275
Methionyl-Tyrosine	-0.654409	1.68637
Vitamin A	0.477896	1.65863
PEP	0.724861	1.64653
Isoxanthopterin	1.30991	1.62714
7-Methylguanine	2.40191	1.60101
3-Hydroxy-3-carboxymethyl-adipic acid	-0.659298	1.59837
Lusitanicoside	-1.88659	1.57281
Suprofen S-oxide		1.53943
Ethyl glucuronide	-0.755897	1.53169
Maltitol	-0.37819	1.50731
Sucrose	-0.0903557	1.49319
10Z-Nonadecenoic acid	0.513373	1.4897
1,2,3-Trihydroxybenzene	-0.829629	1.48033
Oleic acid	0.428121	1.46285
14,15-DiHETrE	-0.54068	1.46211
Mannose 6-phosphate	0.572291	1.44579
Nervonic acid	0.341722	1.44275
Tazarotenic acid	1.71701	1.43474
Annuionone B	-1.55773	1.4306
Dihydrobiopterin	-0.797943	1.41087
5-Aminolevulinic acid	0.489497	1.40629
Succinic acid	0.910857	1.39877
Oxprenolol	-2.10167	1.39519
NAD	-0.478912	1.39063
Citramalic acid	1.06391	1.37831
Erinapyrone C	-0.860578	1.34876
Vinylacetylglycine	-2.67024	1.32864
Indoxyl	1.79147	1.31562
Asparaginyl-Tryptophan	1.26455	1.31384
3-Dehydroquinic acid	-1.08487	1.30942
Hypogeic acid	0.654288	1.30391
L-cis-Cyclo(aspartylphenylalanyl)	-0.858224	1.29488
(-)-Nopol	-2.28851	1.29321
Ketoprofen	0.71955	1.28615
Jasmolone glucoside	-0.793106	1.28232
N-Acetyl-7-O-acetylneuraminic acid	-2.97577	1.27788
Adrenic acid	0.256373	1.27537
2-Keto-6-acetamidocaproate	0.710825	1.27368
Glucosamine	-1.07599	1.26392
Butyric acid	-1.23631	1.25268
11Z-Eicosenoic acid	0.486179	1.21231
1-Isopropyl citrate	-0.690752	1.20784
Pregnenolone	1.52156	1.2056
Indolelactic acid	-3.6708	1.20369
Leukotriene B4	-0.663415	1.19055
Ethyl maltol	-1.72835	1.18545
2-Dodecylbenzenesulfonic acid	-0.531677	1.16987
Deoxyuridine		1.16519
Sedoheptulose	-1.09782	1.16484
Eicosadienoic acid	0.251995	1.16456
NADH	-1.10734	1.16266
Thymine	0.610864	1.15427
Pipecolic acid	0.728141	1.15391
N-Undecylbenzenesulfonic acid	-0.545032	1.15049
Linoleic acid	0.300703	1.1504
Castaneiolide	-0.209869	1.14251
gamma-Butyrolactone	-0.163049	1.13889
2-Hydroxypyridine	-1.9227	1.13537
1,3-Diacetylpropane	-0.738425	1.13492
2-nonenoylglycine	-1.47565	1.11833
Eicosapentaenoic acid	0.454892	1.09994
Neuromedin B (1-3)	-0.572916	1.08864
Galactonic acid	0.128466	1.08156
Rishitin	0.506227	1.07913
Dihomo-gamma-linolenic acid	0.279645	1.0728
delta-Hexanolactone	-0.516908	1.06986
15(R)-hydroperoxy-EPE	-0.111878	1.05439
Sorbitol	-0.058236	1.04468
Liquoric acid		1.03157
Acamprosate	-2.15931	1.03097
Tartaric acid	-0.877566	1.02409
Tetracosahexaenoic acid	0.658973	1.01809
(E)-2-octenal	-3.19695	1.01636
3-Hydroxyisovalerylcarnitine	1.6136	1.0122
L-Dopa	-0.543893	1.01168
Lucyoside R	-0.874627	1.01046
Galactosylhydroxylysine	-0.547614	1.00895
2-Furanmethanol	-0.971093	1.00866
3-Methylhistidine	1.38662	1.00027
Pyruvic acid	0.746723	0.995185
NADPH	-0.686927	0.995079
15-Deacetylneosolaniol	-0.891022	0.992104
L-Lysine	1.63811	0.982636
12-Oxo-2,3-dinor-10,15-phytodienoic acid	-0.59577	0.973483
Ganoderiol C	-1.20768	0.972159
Anserine	-0.414868	0.968495
2-Methyl-1-phenyl-2-propanyl acetate	0.178485	0.966545
Uridine diphosphate glucose	-0.68013	0.965634
Avenic acid A	-0.780899	0.963304
all-trans-Carophyll yellow	-0.404234	0.959307
Uridine 5'-monophosphate	-0.612637	0.958189
3-Phosphoglyceric acid	0.636138	0.957004
13-HODE	0.764308	0.950049
Dopamine 4-sulfate	1.22235	0.949939
D-Erythrose 4-phosphate		0.946019
N-Acetylleucine	-0.791469	0.944252
Threonic acid	-0.276842	0.944022
Docosapentaenoic acid (22n-6)	0.260148	0.942653
gamma-CEHC	-2.4084	0.942212
Dihyroxy-1H-indole glucuronide I	-1.40609	0.940015
Isovaleraldehyde	-1.42317	0.932886
4-Nitrocatechol	-0.305745	0.930806
6,10,14-Trimethyl-5,9,13-pentadecatrien-2-one	-0.720149	0.926898
Homovanillic acid		0.924658
Capsidiol	1.03666	0.924326
beta-Damascenone	-3.99474	0.92284
Indoxyl sulfate		0.920204
LysoPI(20:4(5Z,8Z,11Z,14Z)/0:0)	0.35221	0.911833
D-2-Hydroxyglutaric acid	1.00572	0.910459
Galactose-beta-1,4-xylose	0.436087	0.908039
15(S)-Hydroxyeicosatrienoic acid	-0.605987	0.905875
2-Piperidinone	-1.92823	0.905171
Biocytin	-1.20105	0.904598
6-Hydroxy-1H-indole-3-acetamide	0.887502	0.904214
LysoPI(18:0/0:0)	0.245422	0.89702
Thiamine pyrophosphate	-0.283899	0.896685
2,3,6-Trimethylphenol	1.2386	0.890189
Humulinic acid A	0.535768	0.88584
Methyl 2-octynoate	0.716745	0.881676
Arginylphenylalanine	-0.490347	0.87975
2,3-Dihydroxyvaleric acid	-1.3057	0.879303
Aniline	-0.609826	0.874009
N-Methyl-4-pyridone-5-carboxamide (4PY)	-0.352499	0.867049
3-Acetyl-2,7-naphthyridine	0.40895	0.862782
Perillic acid	-0.770459	0.857413
2-Acetyl-4,5-dihydrothiazole	-0.852216	0.850282
Alpha-dihydroartemisinin	-0.337964	0.849886
2,6-Dimethoxy-4-propylphenol	-1.12349	0.841336
Urocanic acid	-0.630191	0.835258
Osmundalactone	-0.338023	0.83439
D-Arabitol	-0.0798061	0.833745
Blighinone		0.829669
Equol		0.828453
Methyl propenyl ketone	-4.12487	0.824321
Indoleacetic acid	-0.476669	0.824076
Cymorcin monoglucoside		0.819055
Androsterone sulfate	0.729683	0.815703
Uridine triphosphate	-1.31372	0.802942
2-Hydroxyethanesulfonate	-0.833228	0.800403
Glycyl-Serine	-0.447037	0.796066
Histidylisoleucine	-0.586199	0.791551
Galactosylglycerol	-1.36246	0.781409
Cinnamic acid	-1.50849	0.779792
Asparaginyl-Methionine	-0.654884	0.777832
Inositol cyclic phosphate	-0.563343	0.775806
Glycerol	0.505595	0.773706
Tryptophanamide	-1.9392	0.769609
Creatine riboside	-0.819215	0.767529
Barbituric acid	1.14942	0.761112
Arabinopyranobiose	-1.25839	0.760553
trans-4,5-epoxy-2(E)-decenal	-1.46707	0.756494
Tetrahydrocortisone	1.15408	0.756299
6-beta-hydroxydexamethasone	-0.668689	0.755238
Methylpyrazine	-0.621862	0.746848
1-(1,2,3,4,5-Pentahydroxypent-1-yl)-1,2,3,4-tetrahydro-beta-carboline-3-carboxylate	-0.730066	0.743896
alpha-Linolenic acid	0.398047	0.742793
Carteolol	-1.50973	0.741527
3-Hydroxy-4-butanolide		0.740035
Hydrocortamate	-0.489027	0.736643
Pyrocatechol sulfate		0.735778
Glutaric acid	-0.662021	0.735674
1-Isothiocyanato-8-(methylthio)octane		0.735572
L-Lactic acid	0.336643	0.735026
Lubiminol	-1.12582	0.733612
Methylglutaric acid	-0.47044	0.730311
5-Methylcytidine	0.496119	0.730039
Mesoxalic acid		0.727923
(R)-Dihydromaleimide	0.662554	0.727349
6-Methylnicotinamide	1.33276	0.727221
Methylsuccinic acid		0.726066
Gynocardin	-1.21307	0.725145
Aminomalonic acid		0.724404
gamma-Glutamylglutamic acid	-1.43898	0.721939
12-Oxo-20-trihydroxy-leukotriene B4	-0.396317	0.710101
Traumatic acid	-0.59453	0.709369
Diaminopimelic acid	0.9694	0.708295
4,11,13,15-Tetrahydroridentin B	0.59965	0.706381
2,3-Dinor-6-keto-prostaglandin F1 a	1.50519	0.706308
CMP-N-glycoloylneuraminate	0.411276	0.705841
1-(Hydroxymethyl)-5,5-dimethyl-2,4-imidazolidinedione	1.10111	0.701863
Arachidonic acid	0.214074	0.700163
Neryl glucoside	-0.370484	0.697684
Glutathione	0.350826	0.689647
Isoelemicin	-0.528536	0.687644
Hydroxyminaline	0.484751	0.686956
2-Ketobutyric acid	-0.0758576	0.683495
Austalide F	0.230896	0.680125
1-Pyrroline-5-carboxylic acid	-0.710024	0.678714
N-Glycolylneuraminic acid		0.678267
D-erythro-D-galacto-octitol	-0.0445135	0.676259
N-Methylphenylethanolamine	-2.24559	0.675474
Flumioxazin	-0.87292	0.675091
5-Methyldeoxycytidine		0.671321
Benzoic acid		0.66619
Falcarindione	-0.580836	0.664937
CDP-ethanolamine	-0.44593	0.661161
xi-8-Acetonyldihydrosanguinarine	-0.0788908	0.657553
N-Heptanoylglycine	-1.12296	0.6562
Nicotinamide mononucleotide (NMN)	-0.354978	0.65425
Calystegine C1	-0.656621	0.652017
Citalopram aldehyde	1.02182	0.635518
5-Hydroxyisourate	0.653506	0.633015
Phenol	0.363556	0.631423
2,3,4,5,6,7-Hexahydroxyheptanoic acid	-0.350393	0.63019
Glutaminylmethionine	-0.569196	0.627341
2-Methylcitric acid	-0.429529	0.627042
5,6-Dihydroxyindole	3.09929	0.624575
N-(1-Deoxy-1-fructosyl)threonine	0.975274	0.617613
Cortexolone	-0.522445	0.61654
Cortisol	-1.81387	0.611189
Allixin		0.610488
5-Methoxytryptophol	0.409823	0.609012
Cascarillin	-0.543026	0.608951
Glycerol tributanoate	-0.413375	0.60535
Oxoadipic acid	-0.54231	0.602737
Pseudoecgonine	-1.73533	0.601549
Neuroprotectin D1	1.83609	0.598633
FAD	0.353786	0.598478
N-Benzoylaspartic acid	0.363154	0.597844
Hippuric acid	-0.385849	0.597362
Triacetin	0.296927	0.596873
Glutaminyltyrosine	-0.200664	0.596536
Rotundine B	0.389344	0.595792
Phosphorylcholine	2.30859	0.594514
Asparaginylglutamine	-0.486624	0.593431
Hesperaline	-1.51331	0.588302
Salicyluric acid	-0.296232	0.585431
5-Methoxytryptophan	-0.595231	0.580617
2,4-Di-tert-butylphenol	-1.18379	0.579163
Erucic acid	0.849422	0.578861
Adenosine diphosphate ribose	-0.496182	0.570305
Alanylmethionine	-0.50213	0.570158
Ferulic acid	-0.344456	0.570126
Corchorifatty acid F	1.30597	0.56626
cis-Aconitic acid	-0.427089	0.565987
Oxalosuccinic acid	-0.738518	0.565364
1-Cyano-2-hydroxy-3-butene	-0.989639	0.565068
Asitribin	-1.10579	0.56204
2-Methylfuran	-1.53878	0.556531
13-OxoODE	-0.623919	0.555983
Acetyl citrate	0.750907	0.554901
N2-Succinyl-L-glutamic acid 5-semialdehyde	1.4643	0.554181
(R)-Pterosin B	-1.71936	0.554023
Dopamine	-0.484925	0.553635
Citicoline	-0.52868	0.552461
3-(3,4,5-Trimethoxyphenyl)propanoic acid	-0.680186	0.548605
4a-Carboxy-4b-methyl-5a-cholesta-8,24-dien-3b-ol	0.512283	0.547972
dGDP	0.338441	0.547294
cis-2-Methylaconitate	0.585992	0.545177
Propionyl-CoA	1.90111	0.545103
3-Methoxybenzenepropanoic acid	2.08444	0.544898
Tridecanoylglycine	3.7011	0.544261
D-Sedoheptulose 7-phosphate	0.302874	0.544033
Pilocarpine	0.7282	0.541917
Isoleucyl-Lysine	-0.403863	0.541021
Alanyltryptophan	-0.519057	0.539856
Annoglabasin C	-0.35809	0.535985
L-beta-aspartyl-L-glutamic acid	-0.418806	0.53526
Salbutamol	1.50295	0.535242
(3beta,17alpha,23S,24S)-17,23-Epoxy-3,24,29-trihydroxy-27-norlanost-8-en-15-one	0.993287	0.534349
Serylthreonine	-0.349972	0.534095
N-Acetyl-L-glutamate 5-semialdehyde	-1.36298	0.533539
N-Carboxyethyl-g-aminobutyric acid	0.518138	0.532733
2-hydroxymexiletine	-0.859352	0.532495
9,10,13-Trihydroxystearic acid	0.724157	0.531173
3-Hydroxytetradecanedioic acid	6.62596	0.530813
O-methoxycatechol-O-sulphate	-1.10852	0.52916
Muramic acid	0.637145	0.528721
Citrulline	-0.357107	0.528569
Cerulenin	-1.0225	0.528511
Ecgonine methyl ester	-0.764859	0.528267
Methionyl-Phenylalanine	-0.556679	0.525735
Tetradecanedioic acid		0.523328
(Z)-4-Heptenal		0.523328
2-Hydroxybutyric acid		0.523328
3-Hexanone		0.523328
4-Hydroxycyclohexylcarboxylic acid		0.523328
4-Trimethylammoniobutanal		0.523328
7-Sulfocholic acid		0.523328
Apigenin		0.523328
Arginylglutamic acid		0.523328
Asparaginyl-Proline		0.523328
Bakers yeast extract		0.523328
Coroloside		0.523328
Cytidine triphosphate		0.523328
Deoxycytidine		0.523328
Doripenem		0.523328
Estriol		0.523328
Hexanoyl-CoA		0.523328
Homocysteinesulfinic acid		0.523328
Lycoperdic acid		0.523328
Medicagenic acid		0.523328
N-lactoyl-Methionine		0.523328
N-Methylcalystegine C1		0.523328
N(6)-Methyllysine		0.523328
Pandamarilactam 3x		0.523328
S-Carboxymethyl-L-cysteine		0.523328
Sarmentosin		0.523328
Sphinganine 1-phosphate		0.523328
Theasapogenol A		0.523328
Uric acid		0.523328
Zanamivir		0.523328
Glucaric acid	0.470954	0.522857
Ascorbic acid 2-sulfate	-0.298041	0.520113
Glyoxylic acid	-0.784619	0.519521
3-Indoleacetonitrile	0.551618	0.518808
Lithocholic acid glycine conjugate	0.922755	0.517717
L-Homocysteic acid	1.45982	0.517095
Methyl linoleate	0.260873	0.516548
Cholesterol sulfate	0.375226	0.516312
Cyclohexaneundecanoic acid	0.344948	0.5156
Benzamide	6.1756	0.514079
Spermic acid 2	-0.367717	0.513704
Chondroitin	-1.02478	0.511356
p-Hydroxymandelic acid	-0.493269	0.511163
(S)-Succinyldihydrolipoamide	0.576205	0.508765
L-3-Aminodihydro-2(3H)-furanone	-0.20227	0.507761
Triethyl citrate	5.27428	0.506041
Hexobarbital	-0.340911	0.504244
Guanidoacetic acid		0.503889
Ergothioneine	-0.728216	0.503211
Glycerol 1-(9Z-octadecenoate) 2-tetradecanoate 3-phosphate	0.358747	0.49914
L-beta-aspartyl-L-serine	-0.327073	0.496266
Furosemide	1.73383	0.495615
(S)-3,4-Dihydroxybutyric acid	0.112334	0.494879
Salsoline-1-carboxylate	1.34167	0.491072
Uridine	-0.298429	0.489611
Asymmetric dimethylarginine	0.643546	0.489545
Garcinia lactone dibutyl ester	0.57604	0.489136
L-Proline	0.309281	0.488756
Glycerophosphocholine	0.25815	0.487571
(2R,3R,4R)-2-Amino-4-hydroxy-3-methylpentanoic acid	0.482209	0.486598
(Z)-4-Dodecenal	1.49786	0.485138
Aspartylglycosamine	-0.356839	0.483011
Mandelic acid	0.920014	0.480656
2-Methylglutaric acid	0.44629	0.479043
5-Hydroxy-2-furoic acid	-0.39769	0.478686
2-Oxo-4-methylthiobutanoic acid	0.309773	0.477863
Malic acid	-0.444953	0.476898
N-Acetyl-L-aspartic acid	-0.34242	0.476409
5-Hexyltetrahydro-2-oxo-3-furancarboxylic acid	-0.36044	0.476152
1-Octen-3-yl glucoside	-0.736306	0.474061
Ethylphosphate	-1.41838	0.468151
D-Xylose	1.17117	0.468107
N-Acetylcadaverine	-0.377987	0.467181
Fumaric acid	-0.494571	0.467168
Taurodeoxycholic acid	0.37242	0.465231
Norfuraneol	-0.0646027	0.464074
Bicine	-0.283633	0.463485
cis-4-Decenoic acid	-0.571423	0.46219
L-Menthyl acetoacetate	-0.713531	0.462004
Geranyl 3-methylbutanoate	0.215269	0.460978
Tricosanoic acid	0.401946	0.460498
N1-(alpha-D-ribosyl)-5,6-dimethyl-benzimidazole	-0.290105	0.458847
4-Pyridoxolactone	-0.88448	0.457085
2-Keto-glutaramic acid	0.295162	0.456928
Pseudoephedrine	-1.20816	0.45507
Asparaginyl-Threonine	-0.620801	0.453949
Diethyl oxalpropionate	0.451784	0.451242
O-Phosphoethanolamine	-0.277935	0.450959
Gamma-Glutamyl-Se-methylselenocysteine	-0.48529	0.44974
Isobutyryl-L-carnitine	1.13162	0.448631
N-Acetylarylamine	-0.170873	0.447079
3,4-Dihydroxybenzylamine	-0.711349	0.446856
1-Stearoylglycerophosphoserine	0.133163	0.446519
Nopalinic acid	0.588239	0.446226
3-Methylglutarylcarnitine	1.24618	0.441941
Saccharopine	-0.290251	0.44162
Methyl 5-hydroxyoxindole-3-acetate	0.865489	0.440395
O-Acetylserine	0.187384	0.440366
Phosphoadenosine phosphosulfate	1.06929	0.440271
Niacinamide	0.876513	0.438592
5,7-Megastigmadien-9-ol glucoside	-0.527576	0.438229
5-Hydroxytryptophol	-0.558982	0.437342
9-Acetoxyfukinanolide	-0.770845	0.435796
N-Lauroylglycine	0.372965	0.434684
Hydroxyprolyl-Isoleucine	-0.42775	0.433067
gamma-Glutamylisoleucine	-0.463074	0.433005
Tiglylglycine	-0.466567	0.431767
Dimethylbenzyl carbinyl hexanoate	-0.279011	0.430825
Glutarylcarnitine	-1.84771	0.430205
Seryltyrosine	-0.269096	0.428177
Homogentisic acid	0.387807	0.427851
Phaseolic acid	0.341631	0.427804
Nicotinamide (NAM)	0.664623	0.426913
Tetrahydrodipicolinate	-0.436215	0.426716
16-Dehydroprogesterone	-0.367482	0.426274
2-Methylbutyroylcarnitine	0.314022	0.426189
Serylserine	-0.274343	0.42616
N-Acetylglutamine	-0.232527	0.42547
(12S,15S)-15-O-Demethyl-10,29-dideoxy-11,12-dihydro-striatin C		0.423228
3,5-Di-O-galloyl-1,4-galactarolactone		0.423228
4-Guanidinobutanoic acid		0.423228
4-Methyl-1-phenyl-2-pentanone		0.423228
alpha-Amylcinnamyl acetate		0.423228
Arginylaspartic acid		0.423228
Bassic acid		0.423228
Butyrylcholine		0.423228
D-Fructose		0.423228
Daidzein		0.423228
Dityrosine		0.423228
Ethyl 7-epi-12-hydroxyjasmonate glucoside		0.423228
Eupolauridine		0.423228
Galactosyl 4-hydroxyproline		0.423228
gamma-Glutamyl-beta-(isoxazolin-5-on-2-yl)alanine		0.423228
Ganoderic acid beta		0.423228
Glutarylglycine		0.423228
Kynurenic acid		0.423228
L-Cystathionine		0.423228
Methylmalonylcarnitine		0.423228
Nebivolol		0.423228
Nookatone		0.423228
Orotidine		0.423228
Pitheduloside I		0.423228
psi-Pelletierine		0.423228
Tyramine glucuronide		0.423228
(S)C(S)S-S-Methylcysteine sulfoxide		0.423228
Tyrosyl-Valine	-0.344096	0.415078
L-Glutamine	0.270761	0.413961
Tocopheronic acid	-3.11966	0.413249
N-Nitrosoproline	-0.423368	0.412717
Glycyl-Lysine	-0.259983	0.412278
Trimethylaminoacetone	-1.74699	0.412007
Senecioic acid	-0.430932	0.411486
Carbadox	-0.924545	0.410637
Lactapiperanol D	-0.84322	0.409987
Lepidimoic acid	-0.170908	0.409951
D-alpha-Aminobutyric acid	-0.375349	0.408625
Oxoglutaric acid	-0.914084	0.40837
Cyclic ADP-ribose	-0.288413	0.407473
3-Phenylpropionylglycine	-0.265658	0.406095
2-Hexenoylcarnitine	0.383431	0.403731
Galactaric acid	0.328923	0.402183
Tiglylcarnitine	0.26039	0.397326
Glutaminyllysine	-0.185583	0.397003
Valylvaline	-0.306108	0.394489
7-Ketodeoxycholic acid	-0.51157	0.391196
L-Acetylcarnitine	0.820314	0.390292
3-Methyladipic acid	0.576197	0.387936
Cuminaldehyde	2.37975	0.387726
4-Hydroxymethylpyrazole	0.0989434	0.387422
Cytidine monophosphate	-0.203967	0.387214
Glycyl-Tryptophan	0.356729	0.386988
Lysylproline	0.353276	0.385744
Glycocholic acid	1.37019	0.384603
Taurocholic acid	-1.56302	0.38244
Glutaminylisoleucine	-0.306612	0.377283
Polyoxyethylene dioleate	0.138624	0.377228
N-Acetylasparagine	-1.27196	0.376101
13-L-Hydroperoxylinoleic acid	-1.02954	0.374358
10-Hydroxy-8-nor-2-fenchanone glucoside	0.254621	0.371178
Ornithine	-0.257688	0.370697
28-Homobrassinolide	0.329393	0.370241
N-Carbamoyl-2-amino-2-(4-hydroxyphenyl)acetic acid	-0.678365	0.36939
gamma-Glutamyl-S-(1-propenyl)cysteine sulfoxide	-0.183876	0.369164
Malonylcarnitine	-0.681531	0.369057
4-Methoxycinnamic acid	-1.03525	0.368949
Hydroquinone	0.424571	0.368146
2-Amino-3-carboxymuconic acid semialdehyde	0.855714	0.36777
Asparaginylaspartic acid	-0.67577	0.367685
3-Oxodecanoic acid	0.738316	0.367035
Cepagenin	0.792793	0.365817
(R)-Shinanolone	-1.51983	0.365639
N-Methyl-1-deoxynojirimycin	-0.262991	0.365074
3-Aminoisobutanoic acid	-0.61042	0.363251
4-Methylcatechol	-0.65183	0.362335
L-2-Amino-5-hydroxypentanoic acid	1.75543	0.362044
N-Butyrylglycine	-0.225285	0.362011
4-Hydroxypropofol	0.518359	0.361611
CDP-glucose	0.595087	0.358301
N-Acetyl-D-Glucosamine 6-Phosphate	-0.180592	0.357697
Nandrolone	0.233283	0.356596
Prostaglandin F2a	0.255605	0.352257
T2 Toxin	-1.18813	0.352163
1-(Malonylamino)cyclopropanecarboxylic acid	-1.77117	0.352095
Rollinecin A	0.276292	0.351472
4-Hydroxystyrene	-0.300063	0.349304
(3Z,6Z)-3,6-Nonadien-1-ol	0.784008	0.347874
2-Methyl-3-ketovaleric acid	0.159485	0.347618
Omega-Carboxy-trinor-leukotriene B4	0.590052	0.346745
2-Aminobenzoic acid	-0.127596	0.346624
Threonyltyrosine	-0.199763	0.346561
Pterin	0.264011	0.346474
12-Ketodeoxycholic acid	-0.999161	0.345841
4-Hydroxy-2-oxoglutaric acid	-0.793615	0.344999
2-Hydroxy-3-methylpentanoic acid	0.59593	0.344857
Coutaric acid	-0.461514	0.343721
trans-1,2-Dihydrobenzene-1,2-diol	0.742965	0.343162
Carnosine	-0.225172	0.341505
Glutaminylthreonine	-0.239434	0.339957
Indoleacetaldehyde	0.196592	0.337755
Dihydroxyacetone phosphate	-0.305304	0.336652
3-Deoxy-D-glycero-D-galacto-2-nonulosonic acid	0.438322	0.336635
Pibutidine	-0.585221	0.336567
L-Thyronine	0.496839	0.335138
alpha-CEHC	-1.34412	0.332873
3b-Allotetrahydrocortisol	-0.411625	0.331549
Betaine aldehyde	-0.347023	0.331548
Xanthine	0.114645	0.328974
Cincassiol B	-0.255691	0.328811
Butenylcarnitine	-1.07069	0.328809
Phenylalanyltyrosine	-0.246095	0.328108
Tetrahydrocorticosterone	0.500116	0.327272
Gamma glutamyl ornithine	-0.201299	0.326595
Arginylserine	-0.19625	0.326477
Meprobamate	-0.259867	0.324981
6-Deoxohomodolichosterone	0.167179	0.324379
Glutamylthreonine	-0.234947	0.323705
5a,6a-Epoxy-7E-megastigmene-3a,9e-diol 3-glucoside	0.561972	0.323694
Alanylisoleucine	-0.215317	0.322927
Pyridoxal 5'-phosphate	0.611848	0.32137
Esculentoside E	1.79909	0.320486
Octanal	0.613843	0.319862
Saccharin	-1.07502	0.317791
Asparaginyl-Phenylalanine	-0.181134	0.317321
NADP	-0.250482	0.317313
L-Serine	0.159303	0.317093
D-4-O-Methyl-myo-inositol	-0.327083	0.316876
Acetyl tributyl citrate	0.650543	0.316779
15beta-Hydroxydesogestrel	-0.29517	0.316267
1,25-Dihydroxyvitamin D3-26,23-lactone	-0.482214	0.31588
Lysylserine	-0.211375	0.314679
Isoleucyl-Valine	-0.231128	0.314334
Cyclic AMP	-0.470778	0.313189
Phenylpyruvic acid	0.557522	0.31276
Amylopectin	-1.02823	0.312729
3-Sulfinoalanine	0.550125	0.312054
Polyethylene, oxidized	-0.41588	0.311613
Glycyl-Methionine	-0.311817	0.311208
Glutaconic acid	-0.28728	0.309642
5-Nonyltetrahydro-2-oxo-3-furancarboxylic acid	0.34972	0.309202
Isoleucyl-Tyrosine	-0.245576	0.308655
Ureidopropionic acid	-0.305598	0.307774
Dioscoretine	-0.378039	0.303221
Alanylarginine	0.22349	0.301314
Gemfibrozil	0.329232	0.300008
S-Prenyl-L-cysteine	-1.21104	0.299843
Musabalbisiane A	0.129491	0.298489
Alanylserine	-0.283465	0.29847
N5-Acetyl-N2-gamma-L-glutamyl-L-ornithine	-0.470002	0.297455
Methyl 3-(2,3-dihydroxy-3-methylbutyl)-4-hydroxybenzoate	0.439516	0.297216
1-Acetyl-2-methylcyclopentene	0.10874	0.295492
Arabinonic acid	0.0463651	0.29544
Glycogen	-1.11969	0.29523
Adenine	-0.210134	0.294096
Phenylalanylthreonine	-0.595217	0.293882
Glutaminylglutamine	-0.201561	0.29371
N-Nitrosothiazolidine-4-carboxylic acid	0.464636	0.292889
Nicotinuric acid	-0.387326	0.289253
gamma-Glutamyltyrosine	-0.189952	0.289185
Pantetheine	-0.22809	0.288721
Uridine 5'-diphosphate	-0.136202	0.288401
Xanthurenic acid	1.18594	0.288091
1-Methylnicotinamide	-0.182203	0.287584
m-Coumaric acid	-0.346982	0.286971
Phenylacetylglycine	-0.369015	0.286669
Ophthalmic acid	0.117147	0.286609
2,3-Dimethyl-2-cyclohexen-1-one	-0.710669	0.285366
N-Acetylaspartylglutamic acid	0.203575	0.285232
Isoleucylproline	-0.247789	0.285176
Acetylcysteine	-0.200825	0.283893
Val-Val-Val	-0.23681	0.282811
Arginylglycine	-0.202981	0.282701
2-Propionyl-2-thiazoline	0.88431	0.280348
Leukotriene A4	0.196843	0.280028
Eremopetasinorol	-0.479635	0.279773
24-Hydroxycalcitriol	0.443319	0.279072
2-Pyrrolidinone	0.328704	0.277421
3alpha,7alpha-Dihydroxycoprostanic acid	-0.355873	0.277406
2-(3-Carboxy-3-aminopropyl)-L-histidine	0.191108	0.276666
gamma-Aminobutyryllysine	-0.298054	0.275891
beta-O-Methylynephrine	-1.10557	0.274422
10-Undecenal	-0.791066	0.274316
Azelaic acid	0.231696	0.273764
N-Acetyl-L-glutamic acid	-0.321984	0.272786
Norophthalmic acid	-0.195938	0.271124
Methyl 2E,4Z-hexadecadienoate	0.274474	0.270967
L-beta-aspartyl-L-leucine	-0.281844	0.270342
L-Aspartic acid	0.208647	0.269262
Aminoadipic acid	-0.624967	0.269155
Dethiobiotin	-0.205745	0.269096
Torvoside G	0.832979	0.268165
2,6-Di-tert-butyl-4-ethylphenol	-0.0903224	0.266849
5-Phosphoribosylamine	-0.308742	0.263178
L-2-Amino-4-methylenepentanedioic acid	-0.557446	0.262072
Aldosterone	-0.656723	0.261409
Guaifenesin	-0.472307	0.260042
(3beta,5alpha,9alpha,22E,24R)-3,5,9-Trihydroxy-23-methylergosta-7,22-dien-6-one	-1.08955	0.259863
N-Acetylvanilalanine	0.446237	0.258838
4-Hydroxyphenylpyruvic acid	-0.288324	0.25824
L-Threonine	0.154978	0.257832
Daucic acid	-0.800899	0.255568
Glycyl-Phenylalanine	-0.168925	0.254938
3-Hydroxyisoheptanoic acid	0.320701	0.25476
Phenylalanylphenylalanine	-0.200257	0.25429
Ceanothine D	0.382753	0.253793
10,11-dihydro-20-trihydroxy-leukotriene B4	-0.312845	0.253421
Domperidone	-0.206182	0.25025
Cysteine-glutathione disulfide	-0.178513	0.248655
Isoleucyl-Methionine	-0.278507	0.245574
Isoleucyl-Tryptophan	-0.18532	0.245187
Creatinine	0.161609	0.243761
4-Aminophenol	0.632288	0.243574
Ribothymidine	0.578002	0.242084
Adenosine	-0.159089	0.241322
Erinacine E	-0.381245	0.241267
L-Cysteine	0.133929	0.240577
2,6-Diisopropyl-3-methylphenol	-0.81138	0.240393
5-Keto-D-gluconate	0.29685	0.239239
N-Acetyl-L-phenylalanine	-0.254576	0.238201
Methionine sulfoxide	0.16182	0.237988
Perfluorooctanoyl chloride	-0.952298	0.236581
p-Cresol	0.251037	0.236208
N-alpha-Acetyl-L-citrulline	-0.139387	0.236172
5,6-Epoxy-8,11,14-eicosatrienoic acid	-0.171008	0.235942
NAD	-0.14141	0.235199
Glucosamine-1P	0.108452	0.235171
D-Alanyl-D-alanine	-0.188685	0.235051
Dihydrothymine	0.205111	0.233423
1-palmitoyl-dihydroxyacetone-phosphate	0.285966	0.231223
(9Z,11E,13E,15Z)-4-Oxo-9,11,13,15-octadecatetraenoic acid	-0.493688	0.230423
Bis(2-methylundecan-2-yl) Disulfide	-0.153246	0.230042
Gluconolactone	0.14168	0.229058
8-iso-15-keto-PGE2	0.245099	0.228259
S-3-oxodecanoyl cysteamine	0.381405	0.227644
gamma-Glutamylcysteine	-0.620133	0.224368
L-beta-aspartyl-L-alanine	0.274526	0.221656
5-Aminopentanoic acid	0.527848	0.221446
Leucylphenylalanine	-0.172531	0.218591
3b,12a-Dihydroxy-5a-cholanoic acid	-1.34934	0.21727
2-Indolecarboxylic acid	-0.157582	0.217114
Hexanoylcarnitine	0.341181	0.215808
N2-Succinyl-L-ornithine	-0.406691	0.215674
5-Tetradecenoic acid	0.310453	0.211001
Cyclobrassinin	-0.155266	0.210909
Phenylalanylproline	-0.151603	0.210715
Hydroxypropionylcarnitine	0.748089	0.210414
Genipinic acid	-0.113726	0.209666
N-(1-Deoxy-1-fructosyl)proline	-1.29169	0.209581
Pyruvatoxime	0.312015	0.209503
4,5-Dihydro-1-benzoxepin-3(2H)-one	0.687913	0.208894
Cyclohexanone	0.3162	0.206369
N-Methylcalystegine B2	-0.680701	0.20577
Perulactone	-1.25841	0.205046
(-)-trans-Carveol	0.400835	0.204717
Guanosine diphosphate	0.114597	0.204201
Asparaginylisoleucine	-0.166591	0.202672
Artemether	-0.152089	0.202369
Isoleucyl-Isoleucine	-0.158014	0.201194
Asparaginyl-Serine	-0.372464	0.200529
Glyceric acid 1,3-biphosphate	0.260063	0.200408
N-Gluconyl ethanolamine	-0.207535	0.200117
Methyprylon	-0.315883	0.198341
beta-Alanine	0.314856	0.198139
Propionylcarnitine	0.266536	0.197747
Maltotriose	-0.506973	0.19724
Serylvaline	-0.185909	0.197215
Pyruvaldehyde	-0.0306849	0.196076
Blumenol C glucoside	0.219516	0.195882
Nitrofurazone	0.159112	0.195515
2-Isopropylmalic acid	0.146401	0.19511
Ethyl 2-hydroxy-3-(3-indolyl)propanoate glucoside	0.13571	0.193166
Pyrocatechol	-0.264636	0.192904
N-Acetylputrescine	0.268541	0.192309
N-alpha-Acetyl-L-lysine	-0.272097	0.192109
Prostaglandin F1a	0.314823	0.191812
Corchoionol C 9-glucoside	0.505006	0.190187
12(13)Ep-9-KODE	0.321342	0.189375
Sorgoleone 358	-0.452858	0.188376
Isovalerylglycine	-0.113331	0.187245
Medroxyprogesterone	-0.084721	0.187071
Lysylvaline	-0.155914	0.186361
L-Asparagine	0.0992579	0.1861
Lirioresinol A	0.138633	0.185282
1-(4-Methoxyphenyl)-1-penten-3-one	-0.33887	0.18514
Cinitapride	-0.11322	0.18467
ADP-glucose	0.122778	0.183892
Methyl 3,4-dihydroxy-5-prenylbenzoate 3-glucoside	0.137536	0.182939
Gravacridonediol methyl ether	0.213434	0.182676
Phenol sulphate	0.168616	0.182155
Cholic acid	-0.469292	0.17987
Hypotaurine	-0.178962	0.179771
Pantothenic acid	-0.0859807	0.177909
Tetrahydrofurfuryl butyrate	-0.188436	0.177541
Acetyl-CoA	-0.103804	0.176567
Oxalacetic acid	0.41824	0.176038
Glyceric acid	-0.0696632	0.17563
6-Keto-prostaglandin F1a	-0.165815	0.175194
Zymonic acid	0.183122	0.173909
1,2-Di-(9Z,12Z-octadecadienoyl)-sn-glycero-3-phosphate	-0.0770824	0.173146
Thiomorpholine 3-carboxylate	0.631485	0.17294
Glutaminylphenylalanine	-0.0978776	0.172918
Dihydrofukinolide	-0.20291	0.17238
2-Hydroxymyristic acid	0.120123	0.170618
2-Pentylfuran	-0.233824	0.170285
N-Acetyl-L-tyrosine	-0.27439	0.170282
Terconazole	0.264992	0.170104
Goshuyic acid	0.188555	0.169187
Methionyl-Proline	-0.322869	0.168115
Mulberrin	0.108378	0.166663
Nicotinamide riboside (NR)	-0.301901	0.165248
Stearyl citrate	-0.082275	0.164719
Pentobarbital	0.158603	0.1643
Tetraphyllin B	0.251413	0.164262
Pyridoxamine 5'-phosphate	-0.11663	0.16393
Gibberellin A110	-0.615086	0.163695
2-Methylacetophenone	0.385216	0.163422
Hydroxyprolyl-Valine	-0.305996	0.163348
Hydroxypropanedioic acid	0.267411	0.162824
N-acetyl-L-2-aminoadipate(2-)	0.192533	0.162071
Phosphodimethylethanolamine	0.440267	0.161941
Propenoylcarnitine	-0.239397	0.161732
Hydroxyphenylacetylglycine	-0.902122	0.160977
Isovalerylglutamic acid	-0.217227	0.160921
Palmitoylglycine	0.17823	0.160805
Erysothiopine	-0.694465	0.160626
Glycerophosphoinositol	0.0469826	0.159258
L-beta-aspartyl-L-threonine	-0.127548	0.158821
5Z-Dodecenoic acid	0.264345	0.158019
Arginylisoleucine	-0.214827	0.155919
Malonic acid	-0.140124	0.155192
2-Hydroxy-4,7-dimethoxy-2H-1,4-benzoxazin-3(4H)-one	0.506504	0.154565
4-(3-Pyridyl)-3-butenoic acid	0.0792213	0.154317
6,7-Dimethoxy-7-epirosmanol	-0.206807	0.153719
4-Hydroxy-2-butenoic acid gamma-lactone	0.13175	0.153704
3-Methoxy-4,5-methylenedioxybenzoic acid	0.362243	0.153199
Capryloylglycine	-0.184215	0.153154
a-L-threo-4-Hex-4-enopyranuronosyl-D-galacturonic acid	-0.10267	0.152179
Phosphoglycolic acid	0.191852	0.15147
2,2,4,4,-Tetramethyl-6-(1-oxopropyl)-1,3,5-cyclohexanetrione	-0.539122	0.151144
Monoisobutyl phthalic acid	-0.148639	0.15
Glycerol tripropanoate	-0.129369	0.149993
Methylpicraquassioside A	0.114804	0.148822
trans-S-(1-Propenyl)-L-cysteine	0.70704	0.148653
N-Acetyl-L-methionine	0.129626	0.148643
6-Carboxy-5,6,7,8-tetrahydropterin	-0.623038	0.148288
Uridine diphosphate-N-acetylglucosamine	0.224936	0.147729
Adenosine triphosphate	-0.142137	0.147019
Dolicholide	-0.51842	0.144621
Valproic acid glucuronide	0.304116	0.144451
Coriandrone D	-0.159852	0.143269
Arbutin	0.252464	0.142382
Norepinephrine sulfate	0.327559	0.141935
Nabumetone	0.208813	0.1396
L-Glutamic acid	-0.235456	0.139528
1-Lyso-2-arachidonoyl-phosphatidate	-0.0823488	0.139318
Glycerol 1-propanoate diacetate	-0.217228	0.138348
3-Hydroxydodecanedioic acid	0.311178	0.137358
Guanosine diphosphate mannose	0.0814183	0.136354
D-Glucose	0.159001	0.136062
4-Aminohippuric acid	-0.199333	0.135873
Homodolicholide	-0.20146	0.134234
Arginylvaline	0.12557	0.133664
Leu-Leu-Leu	-0.112535	0.132302
Hallacridone	0.0938564	0.131815
3-Hydroxysebacic acid	0.118017	0.13149
Cytidine	-0.0913596	0.128421
5,6-Dihydroxyprostaglandin F1a	0.27091	0.127694
Desogestrel	-0.137615	0.127632
gamma-Glutamyl-beta-aminopropiononitrile	-0.135849	0.127341
1-(beta-D-Glucopyranosyloxy)-3-octanone	-0.316321	0.124614
Arginylthreonine	-0.155445	0.124462
L-Tryptophan	0.0707172	0.123182
3-Hydroxymandelic acid	0.270253	0.120193
Succinic anhydride	0.2949	0.119817
p-Cresol glucuronide	0.124825	0.119424
3,4-Dimethyl-5-pentyl-2-furanundecanoic acid	-0.699351	0.1193
Pimelylcarnitine	0.197652	0.119075
L-2-Hydroxyglutaric acid	0.0817585	0.118689
Prolyl-Threonine	0.102814	0.117255
L-Iditol	-0.686367	0.117131
Coprocholic acid	-0.201552	0.114755
3-Hydroxysuberic acid	-0.0677794	0.113225
Suberic acid	-0.196086	0.112902
gamma-Glutamylphenylalanine	-0.138157	0.112623
9,12,13-TriHOME	0.168978	0.111832
2-Ethyl-1-hexanol sulfate	0.201729	0.111052
Marimastat	-0.152048	0.111011
Oltipraz	-0.202422	0.10965
NADP	0.0909716	0.108239
6-O-Acetylaustroinulin	-0.112944	0.108146
4-Oxo-4-(3-pyridyl)-butanamide	-0.158666	0.108138
N-Methylethanolaminium phosphate	-0.632112	0.10801
2-Ethoxy-3-methylpyrazine	-0.123027	0.107593
Ethylene brassylate	-0.235233	0.106469
1,2,3-Propanetricarboxylic acid	-0.0952988	0.106222
3-Furoic acid	0.30646	0.106217
Prenyl glucoside	-0.082566	0.106089
Fucose 1-phosphate	-0.137287	0.105203
Flavoxate	-0.192176	0.104947
4-Hydroxynonenal	0.456915	0.104917
5-Hydroxykynurenamine	-0.0780091	0.104902
3-Methoxytyramine	-0.611274	0.104483
Stearoylcarnitine	0.174851	0.102953
Indole-5,6-quinone	0.35242	0.102832
Adenosine monophosphate	-0.0759433	0.102545
gamma-Aminobutyric acid	-0.0622755	0.102517
2-Methoxyacetaminophen sulfate	0.0762337	0.102015
2-Hydroxycaproic acid	0.207708	0.101503
Heptyl 4-hydroxybenzoate	-0.119717	0.100904
3-Methylindole	0.067739	0.100717
Carnosic acid	-0.447345	0.100243
Clavulanate	-0.135522	0.0984487
L-Alanine	0.0848799	0.0984165
4-Pyridoxic acid	0.146902	0.0981529
Methylmalonic acid	-0.0643055	0.0979151
Diplosporin	-0.320356	0.0975398
1alpha-O-Methylquassin	-0.124076	0.0973445
Allyl isothiocyanate	-0.19696	0.0972628
L-Leucine	-0.053214	0.0969423
Trichloroacetic acid	-0.104824	0.0966359
Ethyl aconitate	0.117759	0.0940159
Hydantoin-5-propionic acid	0.0788554	0.0917993
Uridine diphosphate glucuronic acid	-0.0586715	0.091747
3,5,6-Trihydroxy-5-(hydroxymethyl)-2-methoxy-2-cyclohexen-1-one	-0.17162	0.0900023
Isobutyrylglycine	-0.0938566	0.0883844
Dehydroascorbic acid	0.0579707	0.0881037
Homoarecoline	-0.25777	0.086283
Palmitoyl glucuronide	-0.152491	0.0844656
Prolyl-Tryptophan	-0.0999766	0.0839921
6-Hydroxymusizin 8-O-b-D-glucopyranoside	-0.0677063	0.0839621
Riboflavin	-0.121948	0.0832769
Penmacric acid	-0.234788	0.0821758
Indole-3-carboxaldehyde	-0.0493719	0.0820288
Sepiapterin	0.0650844	0.0813318
Foeniculoside VIII	-0.0843067	0.0810099
Glycyltyrosine	-0.0827784	0.0803465
Butyryl-CoA	0.185132	0.079276
Octadecanedioic acid	0.143588	0.0788904
Lithocholate 3-O-glucuronide	-0.186204	0.0786786
Acetylphosphate	0.073293	0.0781949
Toxin T2 tetrol	0.357107	0.0758848
Lacto-N-triaose	-0.0465845	0.0749667
Isosorbide Mononitrate	-0.114659	0.0743014
4-Hydroxy-3-(3-methyl-2-butenyl)acetophenone	0.184241	0.0740218
2-Methylbutyrylglycine	0.103061	0.0736951
Cysteic acid	0.217181	0.0735763
L-Tyrosine	0.0370876	0.0733492
N-Decanoylglycine	-0.0749914	0.0732477
Ascorbic acid	-0.0475084	0.072577
alpha-Terpineol	0.0720775	0.0716077
Glutamylmethionine	-0.0594108	0.0714402
5-Hydroxymethyl-4-methyluracil	0.0916024	0.0713481
Coenzyme A	-0.132827	0.0711607
2-Aminomuconic acid	0.0743469	0.0709445
Dihydromaleimide beta-D-glucoside	-0.198675	0.0698493
Quinaldic acid	-0.109	0.0692503
Acetylglycine	0.154527	0.0684089
Hydroxypropionic acid	-0.0906275	0.0680226
15-Keto-13,14-dihydroprostaglandin A2	0.178424	0.0678593
3-Methoxytyrosine	0.11074	0.0676402
D-erythro-L-galacto-Nonulose	0.0602587	0.0670711
Flazine methyl ether	0.0648806	0.0664689
Sphingosine 1-phosphate	-0.0649282	0.0660577
(S)-3-Sulfonatolactate	0.0774391	0.0658058
Dimethylglycine	0.0859868	0.0645965
(S)-Pterosin A	-0.0887611	0.064268
2-Methyl-2-cyclopenten-1-one	0.263296	0.0640711
Guanosine monophosphate	-0.0438125	0.0637138
Cellobiose	0.0972882	0.0627984
Propionic acid	0.0246584	0.0622008
3-Amino-2-piperidone	0.0942712	0.0604683
CDP	-0.354577	0.0603624
Glycerol 3-phosphate	0.0465465	0.0601779
Dihydrouracil	0.119655	0.0598316
Pyridoxal	-0.0603843	0.0597758
DL-2-Aminooctanoic acid	0.221156	0.0596497
Aspartyl-L-proline	-0.0722698	0.0592813
L-L-Homoglutathione	0.0937104	0.0582211
L-Phenylalanine	0.0364421	0.057785
D-Valine	-0.0312945	0.0575318
7Z,10Z-Hexadecadienoic acid	-0.0741362	0.0570644
N-Undecanoylglycine	-0.0622863	0.0561206
S-Adenosylhomocysteine	-0.0292723	0.0557306
L-Cystine	-0.0333406	0.0549458
Oxidized glutathione	-0.0336553	0.053829
Norambreinolide	0.0534283	0.0536317
Lysylthreonine	0.032929	0.052701
2-Octenoic acid	-0.159368	0.0521168
Pteroside B	-0.0624794	0.0511184
Shikimic acid	0.0555596	0.0503318
gamma-L-Glutamyl-L-pipecolic acid	-0.0802703	0.0500242
Hexanoylglycine	-0.0835728	0.0499365
Allantoin	0.0301941	0.0499015
Dephospho-CoA	0.0528208	0.0492597
A-Ketoglutaric acid oxime	-0.0989958	0.0491118
Pyroglutamylglycine	0.052009	0.0481035
Octanoylcarnitine	-0.0812197	0.0473476
Pyridoxamine	0.12695	0.0472528
Guaiacol	0.0720444	0.0450596
Asparaginyl-Lysine	0.0403622	0.04362
Homocitrulline	0.248966	0.0433961
Gamma-glutamyl-L-putrescine	-0.0323583	0.0429707
Pisumionoside	-0.0492627	0.0428203
Thiodiacetic acid	0.0376502	0.0417586
4-Vinylphenol sulfate	-0.030335	0.0415101
Alanylhydroxyproline	0.0484467	0.0413327
Pteroside Z	-0.0523976	0.0405477
2-Aminomuconic acid semialdehyde	-0.0779739	0.0394322
Methyl 2-(10-heptadecenyl)-6-hydroxybenzoate	0.0440583	0.0391048
Methionyl-Threonine	-0.0376787	0.0390714
Inosine	0.0357767	0.0388129
D-glycero-L-galacto-Octulose	0.0155683	0.0386633
Jasmonic acid	0.0401228	0.0385774
Taurocyamine	0.0567887	0.0368835
5-Methyl-2-thiophenecarboxaldehyde	0.0326518	0.0363971
Methyl dihydrojasmonate	0.0860034	0.0358057
5-Hydroxyindoleacetylglycine	-0.0211454	0.0357179
7a,12a-Dihydroxy-3-oxo-4-cholenoic acid	-0.0619306	0.0346619
Levetiracetam	0.0561092	0.0337207
Mannitol 1-phosphate	-0.0297835	0.0334924
Docosahexaenoic acid	0.00941368	0.0328521
6-Methylquinoline	0.0377448	0.0323494
ADP	-0.0735065	0.031997
Adenylsuccinic acid	-0.127811	0.0314194
Promazine 5-sulfoxide	-0.0522474	0.0310311
Sorbitan palmitate	0.079208	0.0306511
Glucosyl (2E,6E,10x)-10,11-dihydroxy-2,6-farnesadienoate	0.0228548	0.02976
Brassinolide	-0.0649266	0.0296333
Zalcitabine	-0.145986	0.0287627
Hypoxanthine	-0.034657	0.0284128
L-arginino-succinate	0.0214286	0.0278966
Porrigenin A	0.0308602	0.0269311
Phenylalanyltryptophan	-0.0457583	0.0265351
2-(1-Ethoxyethoxy)propanoic acid	-0.0322082	0.0249055
Mollicellin C	-0.144143	0.0241738
N-Methyl-D-aspartic acid	0.0150335	0.0241679
N-Acetylneuraminic acid	-0.0183963	0.0236136
Pyroglutamic acid	0.0134861	0.0232257
Terbutaline	-0.0675656	0.0230988
3-keto Fusidic acid	0.0748344	0.0226666
Taurine	-0.0241909	0.0224319
Uracil	0.01706	0.0214559
cis-4-Decenedioic acid	-0.0353322	0.020107
Dimethyl 3-methoxy-4-oxo-5-(8,11,14-pentadecatrienyl)-2-hexenedioate	-0.0400346	0.0192972
L-Methionine	0.0140771	0.0192436
Tyrosol 4-sulfate	0.113481	0.0192279
Ganoderic acid L	0.052503	0.0184207
L-Isoleucine	0.0106147	0.0179725
Creatine	0.0198342	0.0174601
Nicotinamide riboside	0.0188559	0.0167079
Glycylproline	-0.019179	0.0166227
rac-5,6-Epoxy-retinoyl-beta-D-glucuronide	-0.0290814	0.016476
Edetic Acid	-0.042606	0.0155322
9-Pentadecenoic acid	-0.0293267	0.0152795
1-Phenyl-1-pentanone	0.0899241	0.0151554
6-Phosphogluconic acid	0.0590998	0.0151253
UDP-D-Xylose	0.0402935	0.0148951
Sebacic acid	0.0525109	0.0147903
Asparaginylglutamic acid	-0.0860818	0.0143495
Tryptophyl-Valine	0.0180614	0.013792
N-Nonanoylglycine	0.0378509	0.0134413
Taurocholic acid 3-sulfate	-0.0547125	0.0112603
Diethyl tartrate	0.014137	0.0111537
(3beta,17alpha,23R)-17,23-Epoxy-3,29-dihydroxy-27-norlanost-8-ene-15,24-dione	-0.0521079	0.0107246
Tetrahydro-2,5-furan-diacetic acid	-0.0175418	0.0103047
Myristoylglycine	-0.0168703	0.0102522
2,2-Dihydroperoxypropane	-0.0483451	0.00972229
Macrophorin D	-0.0305391	0.00851759
Prolylhydroxyproline	0.0108313	0.00832897
N-(1-Deoxy-1-fructosyl)glycine	-0.0098957	0.00827391
2-(a-Hydroxyethyl)thiamine diphosphate	-0.0410408	0.00680548
Vorinostat	-0.0056184	0.00651781
Indole	0.0045604	0.00615463
3-Methoxy-4-hydroxyphenylglycol glucuronide	0.0110942	0.00596629
19-Norandrosterone	-0.0077194	0.00535928
L-beta-aspartyl-L-aspartic acid	0.00459273	0.00474731
Heptadecanoyl carnitine	0.0178114	0.00445114
Guanosine	0.00245917	0.00384912
Propofol	-0.0111441	0.00286944
Methionyl-Valine	-0.0020304	0.00203184
N-Nitroso-pyrrolidine	-0.0110356	0.00182306
Niazirinin	-0.0016012	0.0016769
Propionylglycine	0.00114893	0.00087679
Galacturonic acid	0.00071146	0.00068422
N-Formyl-L-methionine	0.00087169	0.00062013
5-Hydroxy-L-tryptophan	0.0009211	0.00060802

## Sheet: h
h: Steady-state free mitochondrial NAD+ levels in HeLa cells overexpressing SLC25A47 isoforms using a mitochondrially targeted cpVenus NAD+ biosensor
EV	A47 isoform 1	A47 isoform 2	sc Ndt1
0.954639	0.982648	0.96427	1.22965
0.981915	0.982648	0.96427	1.1921
1.01973	0.943654	0.993314	1.18026
1.04886	0.943654	0.993314	1.14423

## Sheet: i
i: Free mitochondrial NAD+ was measured in HeLa cells transfected with siRNA targeting human SLC25A47, SLC25A51, or nontargeting scramble controls
siNT	siA47	siA51
1.03202	0.990509	0.89667
1.00335	1.03389	0.877592
0.997153	0.982709	0.906159
0.969454	1.02575	0.886879

## Sheet: j
j: Mitochondrial NAD+ in HepG2 cells overexpressing of SLC25A47, SLC25A51, and NDT1
EV	A47	A51	sc Ndt1
0.996273	1.01157	1.13049	1.05403
1.00373	1.03771	1.16494	1.10545
0.995642	0.979034	1.10407
1.00436	1.05393	1.08672
	1.00469
	1.00785

[truncated: 2 more sheets: k, l]
