# Supplementary material for: Hepatocyte mitochondrial NAD+ content is limiting for liver regeneration
Source: Nat Metab. 2025 Nov 20;7(12):2424–37. doi: 10.1038/s42255-025-01408-5 (PMC12727530; doi:10.1038/s42255-025-01408-5)
Supplement: Supplementary file 4 — Statistical source data. [file 42255_2025_1408_MOESM4_ESM.xlsx]

## Sheet: c
c:Liver to body weight ratios
A51+/+	A51+/-
0.029879	0.027315
0.028569	0.026412
0.027291	0.02384
0.026019	0.02732
0.02669	0.024202
0.0287413	0.0284286
0.0282883	0.0228082
0.028741	0.019417
0.028288	0.027
0.025115	0.022808
0.027785	0.020645
0.025055	0.020218
0.023217	0.027517
0.024903	0.025455
0.024569

## Sheet: d
d: mitotic index
A51+/+	A51+/-
28	34
47	20
56	17
74	65
66	64
64	47
58	36
52	37
50	38
	40

## Sheet: e
e: Hepatic triglyceride content
A51+/+	A51+/+		A51+/-	A51+/-
Pre PHx	48h post PHx		Pre PHx	48h post PHx
12.3538	94.5842		14.3776	71.5712
11.7325	30.4319		8.49451	25.7224
10.7136	20.4586		14.2582	113.774
7.46021	63.9288		4.29006	72.2245
10.2267	69.1635		5.98035	121.071
10.7541	55.7134		4.39269	83.1189
11.2947	19.8891		6.56341	81.247
7.60718			6.75949	112.331
6.74817			8.79184

## Sheet: f
f: Hepatic ATP content
A51+/+	A51+/+		A51+/-	A51+/-
Pre PHx	48h post PHx		Pre PHx	48h post PHx
0.876931	0.213963		0.717084	0.217856
0.652958	0.352492		0.411935	0.272617
0.4662	0.273681		0.518563	0.233892
0.668549	0.305519		0.652868	0.207051
0.906415	0.228298		0.830224	0.055556
0.592911			0.638117	0.143249
0.428098			0.302456	0.222325
0.502809			0.701621
0.548448			0.841114

## Sheet: g
g: Hepatic NAD+ content
Pre PHx	48h post PHx		Pre PHx	48h post PHx
1.2419	0.729983		1.03524	0.454118
1.25525	0.523562		1.01636	0.503307
1.01781	0.492982		1.20245	0.265442
0.677326	0.73961		1.05199	0.663177
0.953636	0.5753		0.68493	0.219813
0.904429	0.492899		0.768078	0.351836
0.838753	0.477276		0.762307
0.776435	0.494895		0.991818
0.866285			0.906837

## Sheet: h
h: liver mitochondrial NAD+ content
A51+/+	A51+/+		A51+/-	A51+/-
Pre PHx	Post PHx		Pre PHx	Post PHx
1.97728	0.8603		0.86892	0.7661
1.03751	0.9409		0.762663	0.6144
1.13344	1.08398		0.927418	0.911869
0.822599	0.759134		0.740809	0.607478
1.00357	1.55667		0.424582	0.825862
1.19635	0.997868		0.86004	0.554109
0.951824	0.890435		0.856426
0.755113			0.439156
1.59328			0.894225

## Sheet: i
i: Oxygen consumption flux in isolated mitochondria from resected liver
Pre PHx
A51+/+	A51+/+	A51+/+		A51+/-	A51+/-	A51+/-
CI	CII	CIV		CI	CII	CIV
330.116	1404.22	2642.29		259.775	1004.4	2467.81
350.957	1042.44	2010.69		145.406	733.185	1568.83
333.02	989.44	1911.8		247.55	761.3	1564.47
345.5	1113.08	2188.11		310.96	1041.36	2105.78
406.13	1238.5	2466.87		321.62	982.1	2078.43
315.72	993.39	1946.78		325.75	1024.16	2411.35

## Sheet: j
j: Oxygen consumption flux in isolated mitochondria from regenerated liver
Post PHx
A51+/+	A51+/+	A51+/+		A51+/-	A51+/-	A51+/-
CI	CII	CIV		CI	CII	CIV
283.11	1197.06	2353.68		167.69	1347.01	2063.95
301.44	1621.62	2422.2		246.535	1204.48	2444.58
397.9	923.533	2501.98		207.11	1275.74	2254.26
769.511	1361.74	2682.38		149.303	783.044	1415.71
235.092	1090.59	2135.63		127.74	945.05	1729.7
241.47	775.9	1636.47		260.38	1021.62	1974.82
199.74	1026.3	1901.48		161.12	1091.94	2094.66

## Sheet: k
k: Oxygen consumption flux in isolated mitochondria to measure fatty acid oxidation (FAO)
A51+/+	A51+/+		A51+/-	A51+/-
Pre PHx	48h post PHx		Pre PHx	48h post PHx
485.64	490.485		437.89	401.738
674.04	565.583		504.532	267.1
538.74	597.357		370.242	334.419
413.02	671.53		329.87	570.065
534.11	441.43		511.97	402.98
	496.88			437.73
	409.26			372.14
