# Supplementary material for: Hepatocyte mitochondrial NAD+ content is limiting for liver regeneration
Source: Nat Metab. 2025 Nov 20;7(12):2424–37. doi: 10.1038/s42255-025-01408-5 (PMC12727530; doi:10.1038/s42255-025-01408-5)
Supplement: Supplementary file 5 — Statistical source data. [file 42255_2025_1408_MOESM5_ESM.xlsx]

## Sheet: a
a: Total SLC25A51 transcript in liver
Slc25a51
eGFP	OE
0.119609	1.04314
2.39839	1.68194
1.45933	2.02714
1.5646	1.02319
1.22005	2.64984
1.66996	3.70786
0.850382	2.29413
0.881171	2.10187
	3.3767
	5.48512
	7.80459

## Sheet: b
b: body weight
eGFP	OE
24.8	26.5
29.8	27.3
24	27.5
28.8	29.1
28.3	26.8
30.9	24.8
30.6	26.1
29.6	29.2
27.5	29.5
28.5	28.1
	26.8
	30.7

## Sheet: c
c: liver weights
eGFP	OE
1.37941	1.31937
1.53244	1.42957
1.18543	1.44383
1.30184	1.2712
1.31861	1.40452
1.66702	1.45528
1.5094	1.63381
1.68908	2.04601
1.46766	1.76505
1.50622	1.63711
	1.64306

## Sheet: d
d: Fasting and refed blood glucose
eGFP	eGFP		OE	OE
16h+ fast	4h Refeed		16h+ fast	4h Refeed
73	225		45.5	143
83	211		73	194
85	181		58	193
42.5	224		69	192
69	214		67	155
94	211		67	185
77			54
87			75
82			75
95			80
			68
			78
			72

## Sheet: e
e: insulin levels
eGFP	eGFP		OE	OE
16h+ fast	4h Refeed		16h+ fast	4h Refeed
0.42125	1.48438		0.51375	1.22437
0.59625	2.86187		0.395	1.94625
0.5275	2.0025		0.3825	1.45188
0.758125	1.89312		0.53875	1.59875
0.34875	1.91688		0.738125	1.6
			0.645625	1.44
			0.93	1.03812

## Sheet: f
f: Enrichment analysis of liver transcripts
Liver: OE/GFP up regulated
KEGGID	Description	GeneRatio	BgRatio	pvalue	padj	geneID	geneName	keggID	Count
mmu00140	Steroid hormone biosynthesis	7/81	75/6673	3.05167e-05	0.00451749	ENSMUSG00000089943/ENSMUSG00000038092/ENSMUSG00000025004/ENSMUSG00000003053/ENSMUSG00000090124/ENSMUSG00000090145/ENSMUSG00000040660	Ugt1a5/Hsd3b5/Cyp2c40/Cyp2c29/Ugt1a7c/Ugt1a6b/Cyp2b9	mmu:394433/mmu:15496/mmu:13099/mmu:13095/mmu:394432/mmu:394435/mmu:13094	7
mmu00830	Retinol metabolism	7/81	83/6673	5.90522e-05	0.00451749	ENSMUSG00000089943/ENSMUSG00000056148/ENSMUSG00000025004/ENSMUSG00000003053/ENSMUSG00000090124/ENSMUSG00000090145/ENSMUSG00000040660	Ugt1a5/Rdh9/Cyp2c40/Cyp2c29/Ugt1a7c/Ugt1a6b/Cyp2b9	mmu:394433/mmu:103142/mmu:13099/mmu:13095/mmu:394432/mmu:394435/mmu:13094	7
mmu03320	PPAR signaling pathway	6/81	79/6673	0.000364237	0.0145309	ENSMUSG00000022383/ENSMUSG00000025006/ENSMUSG00000032418/ENSMUSG00000037071/ENSMUSG00000017754/ENSMUSG00000025202	Ppara/Sorbs1/Me1/Scd1/Pltp/Scd3	mmu:19013/mmu:20411/mmu:17436/mmu:20249/mmu:18830/mmu:30049	6
mmu00640	Propanoate metabolism	4/81	29/6673	0.000379893	0.0145309	ENSMUSG00000042010/ENSMUSG00000035948/ENSMUSG00000057880/ENSMUSG00000019883	Acacb/Acss3/Abat/Echdc1	mmu:100705/mmu:380660/mmu:268860/mmu:52665	4
Liver: OE/GFP down regulated
KEGGID	Description	GeneRatio	BgRatio	pvalue	padj	geneID	geneName	keggID	Count
mmu04640	Hematopoietic cell lineage	9/150	87/6673	0.000132666	0.0253538	ENSMUSG00000059326/ENSMUSG00000028859/ENSMUSG00000030724/ENSMUSG00000041538/ENSMUSG00000051839/ENSMUSG00000051504/ENSMUSG00000024334/ENSMUSG00000026616/ENSMUSG00000053977	Csf2ra/Csf3r/Cd19/H2-Ob/Gypa/Siglech/H2-Oa/Cr2/Cd8a	mmu:12982/mmu:12986/mmu:12478/mmu:15002/mmu:14934/mmu:233274/mmu:15001/mmu:12902/mmu:12525	9
mmu04080	Neuroactive ligand-receptor interaction	13/150	184/6673	0.000234758	0.0253538	ENSMUSG00000044034/ENSMUSG00000068037/ENSMUSG00000024462/ENSMUSG00000027071/ENSMUSG00000003378/ENSMUSG00000023052/ENSMUSG00000031489/ENSMUSG00000029205/ENSMUSG00000015812/ENSMUSG00000025723/ENSMUSG00000041189/ENSMUSG00000031340/ENSMUSG00000020660	Npb/Mas1/Gabbr1/P2rx3/Grik5/Npff/Adrb3/Chrna9/Gnrh1/Nmb/Chrnb1/Gabre/Pomc	mmu:208990/mmu:17171/mmu:54393/mmu:228139/mmu:14809/mmu:54615/mmu:11556/mmu:231252/mmu:14714/mmu:68039/mmu:11443/mmu:14404/mmu:18976	13
mmu00480	Glutathione metabolism	7/150	69/6673	0.000847007	0.0609845	ENSMUSG00000079494/ENSMUSG00000074183/ENSMUSG00000111709/ENSMUSG00000079495/ENSMUSG00000038155/ENSMUSG00000074179/ENSMUSG00000029919	Nat8f5/Gsta1/Gm3776/Nat8f6/Gstp2/Gsta5/Hpgds	mmu:69049/mmu:14857/mmu:100042295/mmu:100504710/mmu:14869/mmu:100042314/mmu:54486	7
mmu00982	Drug metabolism - cytochrome P450	6/150	62/6673	0.00254414	0.137383	ENSMUSG00000074183/ENSMUSG00000111709/ENSMUSG00000038155/ENSMUSG00000037263/ENSMUSG00000074179/ENSMUSG00000029919	Gsta1/Gm3776/Gstp2/Aldh3b3/Gsta5/Hpgds	mmu:14857/mmu:100042295/mmu:14869/mmu:73458/mmu:100042314/mmu:54486	6

## Sheet: g
g: Untargeted proteomics from liver tissue
	OE vs eGFP
Proteins	log2(FC)	-log10(p-v)
Krt6a	-6.26614	1.53063
Krt31;Krt33a;Krt33b;Krt34;Krt35	-6.16699	1.68377
Mapk15	-5.52524	1.35295
Fndc3a	-4.38378	1.78408
Clns1a	-3.68553	1.91589
S100a3	-3.59045	1.73548
Mrpl50	-3.40189	1.83754
Pigt	-3.33526	7.74946
Arfgap1	-3.17986	1.75521
Pgap1	-2.97981	1.83593
Cert1	-2.93264	1.91738
Mta2;Mta3	-2.69156	1.72235
Wapl	-2.38753	1.77042
B3gat3	-1.6314	1.68234
Selenbp2	-1.38303	1.37917
Krt1;Krt2;Krt5;Krt6a;Krt75;Krt77;Krt79;Krt8	-1.1015	1.30281
Eif2d	-0.983436	1.30832
Rab9a	-0.975657	1.80433
Hspa1b	-0.970844	1.33638
Polg2	-0.959016	1.32011
Nup54	-0.933616	1.46946
Slc25a45	-0.843037	1.46143
Rabl3	-0.829918	1.35219
Arf1;Arf3;Arf5	-0.812775	1.39074
Snrpd2	-0.805368	1.41465
Dolk	-0.78612	1.45415
Unc45a	-0.780368	1.79594
Pepd	-0.760534	1.81581
Pck1	-0.735614	1.69164
Ugt1a7;Ugt1a9	-0.719115	2.13496
Hspa1a;Hspa1b;Hspa1l	-0.69869	1.46702
Gsta1	-0.692364	1.46392
Adap2	-0.625907	1.48947
Bhmt	-0.52645	1.84231
Gpr180	-0.455047	1.33742
Eef2;Eftud2	-0.425365	1.52173
Nudt21	-0.401454	1.33652
Gstp1	-0.388332	2.35324
Inpp5b	-0.357549	1.76627
Helz2	-0.345529	1.57572
Abhd2	-0.318223	2.28875
Crot	-0.307017	1.34
Rps26	-0.306807	1.36166
Sdcbp	-0.304007	1.60417
Ndst1	-0.300014	2.1249
Kdm6a;Slc27a2	-0.293107	1.35654
Mtpap	-0.292373	2.02028
Cybb;Nox1	-0.290927	1.50604
Tk1	-0.290675	1.64889
Mrpl34	-0.286821	2.04817
Sprr1a	-0.286226	1.82029
Rbm39	-0.285676	2.19122
Psat1	-0.285062	1.31894
Orm1;Orm2	-0.284422	1.30438
Ube2v1;Ube2v2	-0.271448	1.44321
Mgat2	-0.264843	1.46903
Msh2	-0.264628	1.61917
Gyg1	-0.259738	1.41582
Abhd6	-0.243656	1.39865
Tmem53	-0.242971	1.36941
Vnn3	-0.236409	1.6197
Brk1	-0.235286	1.6448
Sars2	-0.234936	2.44144
Alpl	-0.232229	1.4663
Mcm6	-0.231738	1.40119
Acp2	-0.227125	1.39163
Kif11	-0.215855	1.38411
	-0.210778	1.33122
Cox7a2l	-0.210357	1.51689
Smap1	-0.185826	1.73592
Rab30	-0.182504	1.7823
Ap2a2	0.133394	1.43388
Gk	0.17812	2.19705
Eif3i	0.187026	1.44429
Txnrd1	0.187555	2.09475
Gphn	0.187963	1.68197
Fbp1	0.190047	1.88282
Nit2	0.19441	1.74853
Baat	0.20029	1.69993
Ddb1	0.200796	1.56039
Ndrg2	0.214257	1.95314
Aldh9a1	0.219152	1.43548
Hsd17b8	0.219268	2.3066
Eno1	0.221986	1.96906
Sord	0.22508	1.46542
Usp5	0.229454	2.02875
Aldh6a1	0.238009	1.45833
Hal	0.241305	1.43564
Lap3	0.243347	1.54825
Adh1	0.244148	1.34556
Hsd17b4	0.249439	1.42693
Cyb5a	0.250258	1.73088
Ddc	0.25047	1.43495
Adsl	0.253114	1.50336
Mmut	0.258726	1.33657
Fah	0.26122	1.82078
Aco1	0.261942	2.86699
Cct3	0.266851	1.8721
Pgam1	0.268969	1.93229
Ephx2	0.270056	1.3927
Urod	0.270518	1.41755
Psma6	0.271185	1.77001
Pgk1	0.273242	1.58063
Dpm1	0.275461	1.8392
Cct2	0.286178	2.2789
Mthfd1	0.2896	3.43757
Aadac	0.289858	2.09685
Coasy	0.292681	1.31328
Opa1	0.292938	1.89625
Psmc2	0.293923	1.43439
Septin7	0.294168	1.40473
Gart	0.294653	2.31051
Pex6	0.295948	1.78347
Esd	0.298895	1.68171
Man2b1	0.300796	2.40486
Adhfe1	0.302228	1.35972
Prdx6	0.302685	1.38298
Acsl1	0.307637	1.89551
Mccc2	0.308902	1.34319
Kynu	0.310172	1.30738
Sptbn1	0.310965	1.65483
Fabp1	0.311572	1.57444
Cyp2d10;Cyp2d11	0.319119	1.48397
Cmah	0.320812	1.52874
Apeh	0.322479	1.86281
Qdpr	0.322618	2.23479
Asgr1	0.326123	1.33362
Adk	0.32726	1.35936
Aldh1a7	0.327501	1.40239
Fcgrt	0.327729	1.36912
Pc	0.330829	1.70541
Anxa6	0.33289	2.2775
Hsd3b2;Hsd3b3;Hsd3b6	0.335243	1.6681
Gnmt	0.338026	2.59284
Mdh1	0.339683	2.43265
Scarb2	0.343001	1.43016
Sgpl1	0.343085	1.57954
Coq3	0.344051	1.62767
Agxt2	0.34622	1.53976
Gstk1	0.347631	1.33342
Ptpmt1	0.350022	1.55396
Cars1	0.351134	1.47255
Aspdh	0.352773	1.50916
Psmb5	0.353535	1.50931
Abcf1	0.354787	1.50104
Prdx1	0.355164	1.30594
Akr1a1	0.355199	3.03793
Pecr	0.360466	2.5706
Cryz	0.361256	2.33627
Aldoa;Aldob;Aldoc	0.361968	1.78228
Hnrnpa3	0.362508	1.33853
Eci1	0.364609	2.27545
Tubal3	0.365084	1.53224
Umps	0.365267	1.51633
Nploc4	0.367373	1.38373
Aox1	0.37401	1.67092
Acadl	0.378589	1.84933
Sds	0.379023	1.34774
Hint1	0.379192	2.17871
Kras;Nras	0.379499	1.46571
Hpd	0.380169	2.26637
Sntb1	0.38165	1.66592
Ttc38	0.381847	1.86399
Amdhd1	0.384227	2.04211
Tjp1	0.386199	3.41193
Ufl1	0.391758	1.46642
Idh1	0.392669	4.44992
Psmb3	0.395465	3.03232
Gstz1	0.396682	2.55131
Acad9	0.398209	2.82747
Iqgap2	0.398715	1.67339
Psmc6	0.399538	1.6613
Cyp2c54	0.401096	1.40784
Pls3	0.401749	1.44178
Bphl	0.402782	2.35203
Tubb2a;Tubb2b;Tubb3;Tubb5	0.404793	1.44986
Pygl	0.407096	2.14322
Acy1	0.408105	1.57178
Aldh3a2	0.410255	1.72131
Rdh14	0.413075	1.43549
Bckdha	0.413714	1.53361
Pcbd1	0.413787	1.88198
Acox1	0.414809	3.05219
Cyb5r3	0.415285	1.80375
Pbld2	0.415457	2.48376
Cyp2c37;Cyp2c50;Cyp2c54	0.415728	1.46927
Aldh8a1	0.421869	2.55787
Fggy	0.42324	2.17321
Atp11c	0.424217	1.4819
Psmd12	0.424611	2.22154
Ftcd	0.424946	1.81679
Acad11	0.426237	1.62203
Slc25a10	0.427597	1.48903
Akr1c13	0.429111	2.48945
Fech	0.430393	1.30645
Pgm1	0.43316	1.77478
Ywhab	0.434478	1.35553
Ces2a	0.435987	1.36679
Acat2	0.437448	2.30192
Scrn2	0.437711	1.47436
Pipox	0.437956	1.39981
Usp14	0.438613	2.51875
Bdh1	0.441815	2.53786
Aldh1l1	0.443989	3.04997
Dhtkd1	0.446249	1.38904
Ttc36	0.446958	2.41628
Txnl1	0.44745	2.27038
Pafah2	0.450553	1.54505
Eif5	0.45099	1.34178
Prcp	0.451059	1.73675
Paics	0.452382	3.32311
Hprt1	0.452567	1.42861
Vapa	0.455037	2.54958
Ola1	0.456043	1.32837
Preb	0.458645	1.56313
Oplah	0.464378	1.89822
Xylb	0.466368	2.8731
Hibadh	0.466953	2.81827
Atl1;Atl3	0.469948	1.68462
Nat2	0.47044	1.38591
Sec14l4	0.471837	2.16456
Get3	0.472027	1.45533
Akr1c6	0.472309	1.9273
Stard5	0.472963	2.06483
Aldh1a1;Aldh1a7	0.472964	1.51173
Ces1d	0.481343	1.46843
Psmb1	0.481585	1.30548
Stbd1	0.487789	1.9301
Maoa	0.490702	1.38169
Abhd14b	0.493402	2.86777
Nsfl1c	0.493703	2.10421
Acaca;Acacb	0.497074	1.38899
Plin3	0.49747	1.66504
Api5	0.499618	2.73613
Pelo	0.49992	1.3527
Decr2	0.500948	1.51133
Hsd3b3	0.502077	1.62668
Atg3	0.502504	2.30348
Csde1	0.502859	1.79446
Hax1	0.503962	1.46494
QNG1	0.510192	1.30879
Dhcr24	0.516883	1.63118
Pdzk1	0.517113	2.12897
Anxa4	0.520065	1.79702
Cmas	0.521789	1.97223
Prodh	0.522669	2.85497
Fads2	0.526961	1.53059
Dlat	0.528952	2.08697
Cyp2c29;Cyp2c39	0.529864	1.64902
Coq8a	0.532674	1.43321
Eefsec	0.534515	2.09745
Gstm4	0.54041	1.45915
Ak4	0.543587	1.33337
Isoc1	0.54701	2.095
Oxsr1	0.547319	1.38481
Tkt	0.552346	2.5295
Dhdh	0.552574	2.39014
Pitrm1	0.552809	1.61541
Glul	0.555243	1.81227
Prxl2a	0.559171	1.35816
Cyp4a12b	0.563847	1.44216
Rdh11	0.564974	1.34524
Naxd	0.564988	3.48084
Gstm6	0.566426	1.46623
Gnpnat1	0.566689	1.94262
Echdc1	0.568037	2.67948
Fkbp8	0.571332	2.50285
Hsd17b7	0.571627	1.35809
Cyp1a2	0.572324	1.55817
Vac14	0.576625	1.50767
Phpt1	0.57825	1.32192
Gm4952	0.586898	1.98913
Acsl5	0.591538	1.53276
Ehhadh	0.592012	1.33852
Galk1	0.596688	2.35417
Cbr1	0.597276	2.04517
Papss1;Papss2	0.599837	1.35093
Tmem205	0.602665	2.47864
Psmd6	0.609997	1.49592
Drg2	0.612434	1.30244
Mug2	0.613826	1.81059
Nmi	0.615558	1.75829
Gamt	0.616523	2.26181
Bola1	0.619725	2.29719
Lss	0.625259	1.48505
Csad	0.626365	2.67417
Gnai2	0.632437	1.33554
Endog	0.639602	2.78017
Ugp2	0.644681	2.50678
Ces1f	0.647123	2.7748
Cox6c	0.648531	1.72949
Ces2e	0.649983	2.04156
Bax	0.661651	2.25798
Stau1	0.663275	1.51427
Ahcyl1;Ahcyl2	0.666132	1.90135
Cbr4	0.666849	1.91253
Cyp1a1;Cyp1a2	0.670704	1.85702
Psmd7	0.675039	2.45732
Dhrs7b	0.67528	1.37864
Pcyt2	0.676033	3.00428
Acaa1a;Acaa1b	0.677497	1.96498
Dpyd	0.678494	2.99967
Timm8a1	0.679098	1.34996
Gckr	0.680954	2.00104
Ces1	0.686063	2.32947
C2cd2l	0.700517	1.46405
Nubp1	0.701233	2.78077
Acly	0.70177	1.48376
Sgk2	0.702141	1.55955
Atp5pf	0.70221	2.87819
Gstm1	0.706533	1.57642
Hsd11b1	0.707687	1.37804
Fasn	0.710934	1.48062
Slc38a3	0.71814	1.46747
Lypla2	0.719653	2.30902
Cyp2d10;Cyp2d9	0.722167	2.856
Rabggta	0.727363	1.98632
Enpp1	0.733227	1.52202
Acaca	0.735102	1.45688
Man2c1	0.737174	2.81723
Pm20d1	0.741119	1.72638
Ndufab1	0.742342	2.34046
Gstm2	0.744617	2.8427
Naga	0.74472	1.6394
Tmed10	0.74771	1.40368
Inmt	0.748651	1.40303
Cyp2c37;Cyp2c50	0.748915	1.45286
Lgals1	0.758043	1.45113
Slc29a1	0.761606	1.68324
Pklr	0.762231	3.28757
Acp6	0.762254	1.55269
Pir	0.769654	2.74258
Nsdhl	0.771543	1.5599
Mpc2	0.772391	1.92066
Gpam	0.777041	2.31121
Dcaf8	0.787227	2.37405
Crip2	0.788607	1.8735
Txnrd2	0.790801	1.8782
Cyp8b1	0.791905	1.76648
Acss2	0.794803	2.15052
Rdh16	0.802408	1.67966
Larp1	0.804307	1.88801
Myo1a;Myo1b	0.80605	1.5664
Pacsin3	0.809075	1.53412
Pfkfb1	0.815308	1.73128
Cd36	0.81728	1.51394
Tpm1;Tpm2;Tpm3	0.820457	1.32558
Rad23a;Rad23b	0.823418	1.5699
Dusp3	0.824088	1.34625
Idnk	0.82627	1.80445
Ces2c;Ces2e	0.842372	2.26821
Atl3	0.848632	1.53507
Gpld1	0.851389	1.76152
Tm7sf2	0.852243	1.32299
Gck	0.855321	2.58701
Uba7	0.863897	1.3808
Hsd3b4;Hsd3b5	0.867974	1.78718
Ces2a;Ces2c	0.869465	2.24826
Flot2	0.886513	1.55417
Ubap2l	0.89817	2.35322
Ppp1r2	0.918211	1.45033
Slco1a1	0.922639	1.84129
Cpq	0.925429	3.11999
Macroh2a1;Macroh2a2	0.926504	1.47853
Ddah1	0.938862	1.96104
Atg4a	0.950699	1.91239
Acaa1b	0.976477	1.94711
Lsm8	0.982013	1.75892
Cyp2c37	0.984755	2.80567
Gstm2;Gstm4;Gstm7	0.997086	2.03787
Uap1l1	1.00155	1.53328
H1-4	1.00252	1.4026
Sts	1.00897	1.86378
Grb2	1.01262	1.42956
Cdo1	1.01771	2.27012
Sirt5	1.0316	1.57757
Ces1;Ces1c;Ces1d	1.03285	1.8468
Cyp2j6	1.03881	1.69607
Adss1	1.04758	3.47762
Stat5b	1.0552	1.5596
Ces3a;Lifr	1.11095	1.71829
Pmvk	1.11489	2.61927
Ddah1;Ddah2	1.17034	2.14373
Serpina1a;Serpina1c	1.17759	1.47692
Mvd	1.19754	2.37844
Hsd17b6	1.21309	2.14555
Casp3	1.22524	2.57096
Acot1;Acot2	1.23645	1.44533
Acacb	1.24295	3.23024
Me1	1.25808	2.80712
Abcc3	1.27123	2.23932
Gsta3;Gsta4	1.28904	1.90438
Slco1a4	1.32528	1.685
Upb1	1.33054	1.73717
Rragc;Rragd	1.33298	1.40533
Iscu	1.34158	1.85942
F12	1.36048	1.33171
Cox6a1	1.43295	3.30497
Aacs	1.48267	2.02199
Ada	1.48865	2.16763
Eng	1.53431	2.20438
Cldn1	1.60473	1.39543
Smc1a	1.74562	1.44269
Thrsp	1.7778	2.01664
Fads6	1.8276	1.39912
Mthfs	1.88438	1.82349
Nup210	1.89344	1.81307
Nudt16;Nudt16l1	1.97358	1.85633
Gucy1b1	1.97733	2.79313
Zyx	2.11694	2.08622
Nup98	2.13764	2.47059
Mid1ip1	2.19508	3.44873
Itpr1	2.21443	1.6907
Ifitm3	2.25252	1.57763
Bco2	2.33342	1.62642
Insr	2.37149	5.20002
Tppp	2.4688	1.77774
Lrrc40	2.51653	1.53919
Vnn1	2.52519	1.45909
Sdc1	2.68584	1.98507
H1-3	2.69975	1.64528
Fermt3	2.73351	1.76774
Scd1	2.73452	2.76684
Immt	2.76252	1.74768
Mospd2	2.86648	1.61803
Tnks1bp1	2.87478	1.85463
Hypk	3.03087	1.50355
Gfpt1	3.05162	1.73207
Taok1;Taok3	3.11941	1.7571
Ap3s1	3.13995	2.02793
Cpped1	3.2186	2.46042
C1qc	3.30558	1.7224
Myorg	3.36075	1.93726
Cyp2c39	3.53992	1.96288
Mrrf	3.707	1.67722
Parl	3.82907	2.05776
Nlrx1	4.06347	1.84941
Scd1;Scd2;Scd3	4.20232	1.77652
Sugct	4.20601	2.03471
Ugt1a2	4.20831	2.90798
Ccdc51	4.28234	1.76818
Gmpr2	4.47028	1.59164
Soat2	4.51672	1.93288
Cxadr	4.54005	1.76788
Cyp2c29;Cyp2c50	4.62153	1.66472
Dync1li2	4.62669	1.7596
Cox15	4.66391	2.83702
Apoc1	5.07968	1.75994
Acaa1a;Efr3b	5.14789	1.92947
SLC25A51(human)	5.31899	6.53113
Fam162a	5.92533	1.76457
Hsd17b11;Hsd17b13	5.97182	2.03631
F10	6.15312	5.60523
Srsf6	6.29959	1.82659
Tdrd7	9.4579	6.57276

## Sheet: h
h: Untargeted metabolomics from liver tissue
	OE vs eGFP
metabolites	log2(FC)	-log10(p-v)
GTP	2.24939	3.83879
NADPH	2.63657	3.40467
2,6-Dimethoxy-4-methylphenol	0.734309	3.20888
N-alpha-Acetyl-L-citrulline	-1.0553	3.17474
Cyclonormammein	0.813454	3.06835
Propionylcarnitine	1.23095	2.96641
LysoPI(18:1(9Z)/0:0)	0.918288	2.80905
ATP	1.56117	2.64965
Imidaprilat	1.12015	2.59785
Diethylhexyl adipate	1.04058	2.51838
Erucic acid	0.919656	2.43329
3-Methylcrotonylglycine	1.05112	2.36547
GDP	0.951494	2.36259
Fumaric acid	0.85884	2.36194
Gamma-glutamyl-L-putrescine	-0.589781	2.33178
Palmitic amide	0.616533	2.2941
4-Ethylphenylsulfate	0.992929	2.25077
Atenolol	0.949217	2.24051
N-Methylethanolaminium phosphate	-0.989583	2.22908
NAD	0.873311	2.20447
Tryptophyl-Tyrosine	-0.914641	2.19604
Ipratropium bromide	0.699746	2.11408
UTP	2.94952	2.07606
Tiglylglycine	0.662148	2.06668
Citrulline	0.783346	2.06563
alpha-Linolenic acid	-0.772145	2.04261
Linoleic acid	-0.77072	2.03088
2-(3-Carboxy-3-aminopropyl)-L-histidine	-0.66062	2.02751
Malic acid	0.752534	2.02391
CDP	1.15117	1.94788
Guanosine diphosphate mannose	0.3579	1.9468
Xanthine	-1.29216	1.93594
1-Oleoylglycerophosphoserine	0.866697	1.93563
5Z-Dodecenoic acid	-1.59008	1.92606
Mevalonic acid-5P	-2.11892	1.89215
Corchoionol C 9-glucoside	0.975791	1.88734
Diosbulbinoside D	-1.45482	1.88303
2-Hydroxycaproic acid	0.819913	1.86825
3-Deoxy-D-glycero-D-galacto-2-nonulosonic acid	0.8638	1.86244
Cysteinyl-Phenylalanine	-1.703	1.8583
Pterosin O	0.753802	1.84412
Capryloylglycine	-0.817362	1.84256
Gynocardin	-0.783521	1.83201
Alanylmethionine	-1.11971	1.8301
11-Dehydrocorticosterone	0.70571	1.82837
AMP	-0.424147	1.82333
Nervonic acid	0.456113	1.81786
Linoleamide	0.42756	1.80219
dGDP	0.605863	1.7989
Ornithine	0.731932	1.7687
1,25-Dihydroxyvitamin D3-26,23-lactone	0.589616	1.7678
CDP-glucose	0.532224	1.75478
Glycyl-Phenylalanine	-0.706942	1.75128
15-Keto-13,14-dihydroprostaglandin A2	0.965052	1.74976
Adenylsuccinic acid	-0.592635	1.73406
Cotinine glucuronide	0.856927	1.71326
Dihydromaleimide beta-D-glucoside	-0.476312	1.704
1,5-Dibutyl methyl hydroxycitrate	-1.13098	1.7023
Alanylarginine	-0.578512	1.69595
Triton X 100	0.866224	1.69498
Alanylproline	-0.573734	1.68775
7Z,10Z-Hexadecadienoic acid	-0.587912	1.68564
2-Piperidinone	1.11922	1.65686
Glycylproline	-0.460071	1.65628
5-Taurinomethyl-2-thiouridine	-1.88583	1.63693
3-Sulfinoalanine	0.866663	1.63478
2-(1-Ethoxyethoxy)propanoic acid	1.46545	1.63326
Glycerophosphoinositol	0.619893	1.63117
LysoPI(16:0/0:0)	0.595266	1.62634
Sulfinpyrazone sulfone	-1.85182	1.61986
gamma-L-Glutamyl-L-pipecolic acid	1.27284	1.60625
Domperidone	-0.471283	1.5868
Saccharopine	1.46944	1.58435
dTDP-D-glucose	0.409742	1.58333
2-Oxo-4-hydroxy-4-carboxy-5-ureidoimidazoline	-1.08872	1.58056
Erinacine E	0.928996	1.57932
Phosphoribosylformimino-AICAR-P	-0.708102	1.57438
Imidazoleacetic acid ribotide	1.63917	1.56
Urocanic acid	0.837053	1.54236
Prostaglandin E2	0.724284	1.53659
gamma-Glutamylphenylalanine	-0.657037	1.53007
(10S,11S)-Pterosin C	-1.34584	1.52998
(S)C(S)S-S-Methylcysteine sulfoxide	0.843785	1.51104
Thiamine pyrophosphate	0.574881	1.50422
Glucohesperalin	-0.92371	1.49663
L-Cysteine	0.728645	1.4928
Oleamide	0.247657	1.48538
(3S,5R,6S,7E,9x)-7-Megastigmene-3,6,9-triol 9-glucoside	1.22413	1.47639
N-Acetylarylamine	-1.17496	1.44118
(2R,6x)-7-Methyl-3-methylene-1,2,6,7-octanetetrol 2-glucoside	0.49222	1.436
Tovophyllin B	0.924594	1.43244
Vitamin A	0.674648	1.42828
gamma-Glutamyl-S-(1-propenyl)cysteine sulfoxide	1.61624	1.41481
Lysylmethionine	-1.56471	1.41237
Arginylglutamic acid	-0.784461	1.39917
N-Methylcalystegine B2	0.74883	1.39827
Deoxyadenosine monophosphate	-2.54043	1.39592
Pyridoxamine	0.789212	1.39396
18-Hydroxycortisol	0.667252	1.39237
2-Hexyl-3-phenyl-2-propenal	0.582409	1.39207
Uridine diphosphate glucuronic acid	0.495208	1.37204
L-Acetylcarnitine	0.765779	1.37168
N-Acetylglutamine	-0.704388	1.36807
4-Methyldibenzothiophene	0.749058	1.36581
Asitribin	0.888674	1.35503
Adenosine	0.289448	1.34881
10-Undecenal	-0.607823	1.34146
Glutaminylproline	-0.805163	1.33782
Nookatone	0.61372	1.33179
2-O-Caffeoylarbutin	2.81698	1.32654
1-Isothiocyanato-7-(methylthio)heptane	0.690558	1.32194
Glycine	0.479067	1.31971
Uridine diphosphate-N-acetylglucosamine	0.366429	1.31612
ADP-glucose	0.337497	1.30565
Glucosamine	1.38952	1.30346
Oxoadipic acid	0.856985	1.30223
Xanthoplanine	1.2708	1.27548
2-Aminomuconic acid semialdehyde	1.33886	1.2653
Adenine	0.587457	1.26281
N-Decanoylglycine	-0.931287	1.25743
1-Cyano-2-hydroxy-3-butene	1.4361	1.25481
Captopril	0.843396	1.25013
1,3-Octadiene	-0.857917	1.24732
Serylserine	-0.53993	1.2434
Nateglinide	1.0251	1.24278
Ganoderiol I	0.91084	1.23248
7b-Hydroxy-3-oxo-5b-cholanoic acid	0.667222	1.22998
1-Pyrroline-5-carboxylic acid	0.691648	1.22668
5-Megastigmen-7-yne-3,9-diol 9-glucoside	0.781628	1.22054
Glycolic acid	-0.484871	1.21694
2-Methylhippuric acid	-0.684104	1.21618
Azelaic acid	0.476428	1.21408
Pyridoxal	0.639793	1.21258
Dihydrothymine	-0.445268	1.21162
Pantetheine	0.494828	1.21125
Cinitapride	-1.18248	1.20857
Methyl propenyl ketone	0.575567	1.20437
(3beta,17alpha,23R)-17,23-Epoxy-3,29-dihydroxy-27-norlanost-8-ene-15,24-dione	0.855279	1.20288
Meprobamate	-0.596796	1.19921
Glycerol 1-propanoate diacetate	0.458875	1.19771
(x)-1,2-Propanediol 1-O-b-D-glucopyranoside	-0.588509	1.197
L-arginino-succinate	0.632766	1.19606
Glycerol tripropanoate	0.539443	1.19333
Guggulsterone	-0.794413	1.19058
2,3-Secoporrigenin	0.496507	1.1857
3,5,6-Trihydroxy-5-(hydroxymethyl)-2-methoxy-2-cyclohexen-1-one	0.788568	1.15935
Artemether	0.332921	1.15905
Goshuyic acid	-0.824101	1.15695
L-beta-aspartyl-L-leucine	0.486775	1.15502
Succinic anhydride	0.586881	1.15246
Pyrocatechol sulfate	0.958403	1.15007
Hypoxanthine	-0.74959	1.14977
Perillic acid	-0.781535	1.14967
Dihydrodioscorine	1.12959	1.14833
Dihydrovaltrate	0.54011	1.14548
Annuionone B	-2.48579	1.14415
Uridine	-0.311525	1.13739
3-Hydroxysuberic acid	-0.509528	1.13396
Norophthalmic acid	0.601213	1.13196
Ureidopropionic acid	-0.349406	1.12802
Hydroxyphenylacetylglycine	-1.21371	1.12385
N-Acetylgalactosamine 4-sulphate	0.489939	1.11995
Pyrrole-2-carboxylic acid	-0.810266	1.11314
19-Hydroxy-PGE2	0.505799	1.11197
L-Proline	0.428359	1.1084
Indole-3-carboxilic acid-O-sulphate	0.683651	1.10633
Nopalinic acid	0.59319	1.10066
Isoleucyl-Tyrosine	-0.680349	1.09633
N-lactoyl-Methionine	-0.567768	1.09419
Daucic acid	-0.720274	1.09019
Labetalol	1.23601	1.08608
3-Hydroxyisovaleric acid	0.487388	1.08485
Citicoline	-0.706963	1.07614
3,5-Dihydroxybenzoic acid	1.16596	1.07548
2,6-Dimethyl-7-octene-1,6-diol 8-O-glucoside	1.18392	1.07282
Rishitin	0.515867	1.06543
Mannitol 1-phosphate	-0.656675	1.06417
Rollinecin A	0.992644	1.06132
NADP	-0.300292	1.05926
Ascorbic acid 2-sulfate	0.471134	1.05677
Arachidonic acid	-0.293234	1.05518
Calystegine C1	1.01343	1.0549
4-Hydroxyphenylpyruvic acid	2.69977	1.04898
D-Xylose	-0.542014	1.0435
Propionic acid	0.38873	1.03032
10-Undecenyl acetate	-0.762056	1.03024
Homodihydrojasmone	-0.669219	1.02981
4-Methyl-1-phenyl-2-pentanone	0.38455	1.02688
2-Heptanone	0.589955	1.02526
2-Hydroxy-4,7-dimethoxy-2H-1,4-benzoxazin-3(4H)-one	0.394638	1.02396
4-Hydroxychalcone	-0.588045	1.01854
N-Acetylgalactosamine	-0.931823	1.01174
6,8-Heneicosanedione	0.329974	1.00732
Uracil	-0.305142	1.0072
N5-Acetyl-N2-gamma-L-glutamyl-L-ornithine	1.15718	1.00422
3-Methyl-9H-carbazole-9-carboxaldehyde	0.724181	1.00172
Propenoylcarnitine	-0.449991	0.999489
Sphingosine	0.511869	0.998747
N-Acetylleucine	0.514599	0.998288
Polyoxyethylene dioleate	0.730116	0.989583
Docosahexaenoic acid	-0.412541	0.981118
Cysteine-glutathione disulfide	-0.549599	0.977295
4,8 Dimethylnonanoyl carnitine	0.76693	0.975929
Tetraphyllin B	-0.378466	0.974738
Caffeic acid 3-O-sulfate	0.635237	0.973734
Malonic acid	-0.427571	0.969271
Epinephrine	-0.582439	0.965756
Hydroxyminaline	0.530333	0.962561
2-Methyl-3-ketovaleric acid	0.604518	0.96204
Dextrorphan O-glucuronide	-1.09516	0.959676
Quinacridone	1.31515	0.958704
Phosphodimethylethanolamine	0.868105	0.95343
Dictyoquinazol C	-0.704561	0.942366
Cinnzeylanine	0.423907	0.94167
N-Jasmonoylisoleucine	0.564403	0.93723
(S)-3,4-Dihydroxybutyric acid	0.305976	0.936824
Pinazepam	-0.42683	0.932013
Lanthionine ketimine	0.572427	0.931671
Erythritol	-0.397881	0.927878
Aminomalonic acid	0.280076	0.927628
Pteroside B	1.27336	0.927233
N-Heptanoylglycine	0.389153	0.920132
Medroxyprogesterone	-0.798019	0.918826
5,6-Dihydroxyindole	-1.37861	0.908847
3-Methylindole	0.62759	0.908475
Bopindolol	0.637847	0.907544
5-Hydroxymethyl-4-methyluracil	0.957374	0.90729
Taurocholic acid 3-sulfate	0.735371	0.905818
L-Serine	0.486175	0.905638
Zanamivir	0.716523	0.904858
p-Cresol	0.989265	0.90463
Vanylglycol	0.337265	0.901613
Alanylcysteine	0.280912	0.900866
Orotidine	0.917158	0.894521
Taurodeoxycholic acid	-0.408668	0.893571
6-(2-Carboxyethyl)-7-hydroxy-2,2-dimethyl-4-chromanone glucoside	1.23148	0.888977
Succinyladenosine	-0.529501	0.888476
Glycyl-Serine	-0.27968	0.883379
Arginylthreonine	-0.409618	0.880373
Pubesenolide	0.379749	0.878361
Taurocholic acid	0.767355	0.877689
Porrigenin A	-0.497369	0.871394
3-Oxohexadecanoic acid	0.917796	0.866401
Carnosine	-0.283265	0.865802
Creatine	0.2483	0.864262
3-Hexanone	-0.571873	0.858021
4-Hydroxymethylpyrazole	-0.468338	0.857608
1-Stearoylglycerophosphoglycerol	-0.438424	0.857527
gamma-Glutamyltyrosine	-0.517864	0.855459
Xanthosine	-0.780927	0.855272
L-Asparagine	0.429128	0.854051
Iminoaspartic acid	-0.439317	0.853454
Hippuric acid	0.862602	0.847808
N-(1-Deoxy-1-fructosyl)glycine	0.375325	0.846607
4-Nitrocatechol	0.874246	0.844756
19-Norandrosterone	-0.46166	0.843894
L-Cystathionine	0.972871	0.843193
Dimethylmalonic acid	-0.271553	0.842778
alpha-Tocopherol	0.451792	0.841443
N2-Acetylornithine	0.422904	0.839892
Cincassiol B	-0.816915	0.831975
Oxybuprocaine	0.981786	0.82992
1,2,3-Propanetricarboxylic acid	0.3828	0.827043
2-Isopropyl-1,4-benzenediol	-0.499591	0.826966
Isovalerylglucuronide	1.94575	0.823353
Arabinonic acid	-0.431004	0.821989
Asparaginylglutamic acid	0.428188	0.82098
Secobarbital	0.938332	0.820159
S-Cysteinosuccinic acid	-0.475499	0.816291
S-3-oxodecanoyl cysteamine	0.830841	0.81627
Glutamylproline	0.68575	0.815473
Methylmalonylcarnitine	0.562593	0.815251
(Z)-Narceine imide	-0.508629	0.80943
CMP-N-glycoloylneuraminate	0.25046	0.80513
2-(3,4-Dihydroxybenzoyloxy)-4,6-dihydroxybenzoate	3.78076	0.800578
UDP-D-Xylose	0.304879	0.799684
beta-Alanine	-0.451113	0.799547
Oxidized glutathione	-0.252234	0.797965
2-Hexenoylcholine	0.520684	0.795619
(Z)-3-Methyl-3-decenoic acid	-1.56914	0.793678
Tyrosol 4-sulfate	0.64818	0.79351
Cyclopassifloic acid B	0.714607	0.793508
Moexipril	-0.656771	0.792154
2-Pyrrolidinone	-0.711624	0.788364
Indoleacetic acid	0.58513	0.785569
Homocysteine	0.848035	0.785149
Levetiracetam	0.752471	0.78162
Fructose 6-phosphate	0.585473	0.779933
Galactosylglycerol	0.623461	0.769248
Indoxyl sulfate	0.502785	0.765497
Dihydrofukinolide	0.400858	0.761734
Cysteinyl-Isoleucine	0.421429	0.761012
3-Oxodecanoic acid	0.532181	0.759429
Prolyl-Threonine	0.34886	0.759413
(2R,3R,4R)-2-Amino-4-hydroxy-3-methylpentanoic acid	0.187895	0.757704
Cepagenin	-0.379388	0.7565
5-Hydroxyisourate	-0.852891	0.754698
cis-4-Decenoic acid	-0.5188	0.754042
Dehydrophytosphingosine	0.41469	0.751714
Methionine sulfoxide	0.417586	0.749763
Glutathione	-0.355815	0.749229
N-alpha-Acetyl-L-lysine	0.271796	0.74922
Isosorbide Mononitrate	0.290557	0.743642
3b,15b,17a-Trihydroxy-pregnenone	0.447359	0.743175
Guanosine monophosphate	-0.17686	0.74263
Pantothenic acid	0.451322	0.735811
Prostaglandin F2a	0.695238	0.729855
Uridine 5'-diphosphate	0.320848	0.721629
Phosphoadenosine phosphosulfate	0.374853	0.721104
Glyceric acid 1,3-biphosphate	-0.495762	0.716088
trans-4,5-epoxy-2(E)-decenal	-0.596133	0.715246
Indolelactic acid	1.6459	0.713741
Imidazoleacetic acid	0.633353	0.713673
Arginylglutamine	-0.397958	0.708087
2-Ketobutyric acid	-0.454163	0.707978
Aspartylglycosamine	0.550869	0.707957
Docosatrienoic acid	0.257163	0.707029
Uric acid	-0.654006	0.705436
xi-7-Hydroxyhexadecanedioic acid	0.924963	0.702578
Carnosic acid	0.995567	0.701735
Chenodeoxycholic acid	0.668057	0.701509
Homoanserine	-0.344352	0.697816
Alanylasparagine	-0.649456	0.697225
Lysylserine	-0.310962	0.694577
3b-Allotetrahydrocortisol	0.453172	0.685682
2-Ethyl-2,5-dihydro-4,5-dimethylthiazole	0.424982	0.685092
14,15-DiHETrE	-0.339016	0.684506
(Z)-4-Heptenal	0.419345	0.684332
Cortisol	0.436381	0.68191
Batatasin III	-0.478965	0.681028
Hydroxypropionic acid	0.272689	0.680728
7a,12a-Dihydroxy-3-oxo-4-cholenoic acid	0.916015	0.680324
4-Vinylphenol sulfate	0.979241	0.678402
D-Erythrose 4-phosphate	0.656272	0.676456
Tetradecanedioic acid	0.668678	0.670704
Glycerol 3-phosphate	0.512665	0.670004
Isoleucyl-Methionine	0.366708	0.669748
3-p-Coumaroyl-1,5-quinolactone	-0.707769	0.669497
Propofol	0.961111	0.667344
2-Hydroxymyristic acid	0.891116	0.664914
Tryptophol	1.1217	0.66472
6-Phosphogluconic acid	0.650742	0.664565
Citric acid	0.275324	0.663804
Pyruvatoxime	0.372644	0.663457
Palmitoleoylethanolamde	0.552302	0.661211
Cystophorene	-0.279544	0.660729
Acetoacetic acid	0.192021	0.659815
2-(a-Hydroxyethyl)thiamine diphosphate	0.388219	0.656055
N-Desmethylzopiclone	1.15824	0.656052
Aspartyl-Histidine	0.25085	0.654992
3b,17b-Dihydroxyetiocholane	1.09436	0.652274
Fucose 1-phosphate	0.318852	0.65062
Homodolicholide	0.40559	0.647666
L-Leucine	0.359157	0.646758
p-Cresol sulfate	-0.804141	0.646621
delta-Hexanolactone	0.6357	0.6413
Capryloylcholine	0.836479	0.640911
12(13)Ep-9-KODE	0.568539	0.638247
7-Ketocholesterol	-0.348211	0.637005
Glucosamine-1P	0.524714	0.636895
LysoPI(18:0/0:0)	0.158832	0.636728
4-Acetamido-2-amino-6-nitrotoluene	0.532686	0.636275
Cyclic AMP	0.37641	0.634356
3-hydroxyundecanoyl carnitine	-0.540086	0.629362
Methionyl-Proline	1.60023	0.629061
Sedoheptulose	0.18685	0.62617
Quinacrine	-0.823532	0.625573
L-cis-Cyclo(aspartylphenylalanyl)	1.29345	0.625078
Cyclobrassinone	0.732617	0.624669
D-glycero-L-galacto-Octulose	0.331277	0.622948
D-erythro-D-galacto-octitol	-0.5419	0.6222
Flavoxate	0.444526	0.616812
Prenyl glucoside	0.645989	0.616458
Glycerol 1,3-didodecanoate 2-decanoate	0.408357	0.615728
Norfluoxetine glucuronide	-0.422466	0.615619
Phosphoenolpyruvic acid	0.249769	0.61312
Torvoside G	0.223982	0.612889
Artemoin A	-0.824853	0.609501
Maltotriose	-0.243751	0.606487
Tetracosanoylglycine	0.806884	0.604782
Glucosylsphingosine	-0.741179	0.604046
Cyclohexaneundecanoic acid	0.293097	0.60323
Liquiritin	0.474827	0.602614
Succinic acid	2.5969	0.602578
Arginylvaline	-0.530958	0.600486
Ascorbic acid	-0.329176	0.598294
2-Methylglutaric acid	0.414125	0.596841
6-Epi-7-isocucurbic acid glucoside	0.633191	0.594641
1alpha-O-Methylquassin	0.533909	0.594081
Sinapyl alcohol	0.41912	0.5931
Phenol sulphate	0.84243	0.58815
N-Despyridinyl rosiglitazone	0.652764	0.586787
Eremopetasitenin C2	-0.48089	0.586569
2-Dodecylbenzenesulfonic acid	1.15713	0.582887
(1R,3S,4S,6R)-6,9-Dihydroxyfenchone 6-O-b-D-glucoside	1.50697	0.580112
L-beta-aspartyl-L-threonine	0.675574	0.579689
Tryptophanamide	0.269908	0.578167
Daidzein	0.673392	0.577927
2-Furancarboxaldehyde	0.303732	0.577668
N-Acetylserotonin	0.285345	0.577578
Dimethyldisulfide	-0.619791	0.576594
Trifluoroacetic acid	0.263791	0.572855
Deoxynivalenol	0.430519	0.570963
Phenol	0.636356	0.56937
Vinylacetylglycine	0.239257	0.568167
Ethyl glucuronide	0.437972	0.567283
N-Acetyl-7-O-acetylneuraminic acid	0.282123	0.567186
Cinnamic acid	0.507198	0.563751
S-(Formylmethyl)glutathione	0.520879	0.563359
Phenylalanylthreonine	-0.357217	0.562703
gamma-Butyrolactone	5.42898	0.561335
Pulmatin	0.217445	0.56083
CDP-ethanolamine	-0.281205	0.560818
Propylene glycol mono- and diesters of fats and fatty acids	0.441421	0.560766
N-Linoleoyl GABA	0.482538	0.559816
Hypogeic acid	0.904045	0.555592
Arginylserine	-0.260246	0.553323
Sucrose	-0.350759	0.552047
(R)-Bitalin A	0.329972	0.549622
Naringenin	-0.513532	0.548273
2-Hydroxy-3-methylpentanoic acid	0.311641	0.547898
Stearic acid	0.481805	0.547293
Diethylpropion	0.332496	0.546434
Uridine 5'-monophosphate	0.156771	0.54626
3,4-Dihydroxybenzylamine	0.504885	0.546234
D-Valine	0.424964	0.545583
3-Hydroxytetradecanedioic acid	0.692873	0.545502
Octanal	-0.342714	0.544359
Cinnamyl acetate	-1.53026	0.54246
Inositol cyclic phosphate	-0.342581	0.53923
Hydroxyprolyl-Valine	0.424075	0.538867
Inosinic acid	-0.645997	0.538135
Osmundalin	0.560342	0.537579
Alanylserine	-0.29265	0.537437
3-Methoxybenzenepropanoic acid	0.689754	0.53462
Glutamyltryptophan	-0.190324	0.532946
L-Isoleucine	0.331281	0.532649
10,11-dihydro-20-trihydroxy-leukotriene B4	-0.547617	0.532139
11,12-Dimethoxydihydrokawain	0.42158	0.531421
Vanillactic acid	-0.546172	0.525291
L-Threonine	0.443531	0.523836
(-)-Nopol	-0.43715	0.521142
1-Phenyl-1-pentanone	0.33365	0.520995
Methylsuccinic acid	3.83896	0.51809
Miglitol	0.175582	0.517034
10Z-Nonadecenoic acid	0.22671	0.516533
Tetracosahexaenoic acid	0.270611	0.516216
Tryptophyl-Valine	-0.506582	0.51519
Pravastatin	0.468676	0.514012
N-Butyrylglycine	-0.477594	0.51256
3alpha,7alpha-Dihydroxycoprostanic acid		0.512103
2-Methyl-2-phenyl-undecane	0.378019	0.509777
5-Chloro-2-(3,5-di-tert-butyl-2-hydroxyphenyl)-2H-benzotriazole	-0.358961	0.509032
Ascorbyl stearate	-0.368264	0.508146
Carbimazole	0.366338	0.506855
2-Hydroxyethanesulfonate	0.908195	0.505506
5-Hydroxyindoleacetylglycine	0.671228	0.501807
N-Undecylbenzenesulfonic acid	0.890533	0.498062
Ethyl 2-mercaptopropionate	-0.361791	0.49737
Ethopropazine	0.499716	0.496995
Serylvaline	-0.3572	0.496773
alpha-Terpineol	-0.217895	0.491755
S-Adenosylhomocysteine	-0.27213	0.491104
Asparaginyl-Lysine	-0.220099	0.490327
Arabinopyranobiose	-0.250721	0.482555
1-Hydroxyepiacorone	-0.342776	0.482061
N-Hexadecanoylpyrrolidine	0.424372	0.480945
Deoxyinosine	-0.307446	0.479564
4-Hydroxybenzyl isothiocyanate rhamnoside	-0.392244	0.478904
Myristic acid	0.256319	0.476917
Nitrofurazone	-0.685817	0.476584
3-Hydroxybenzoic acid	0.564436	0.474374
27-Norcholestanehexol	-0.283915	0.473481
L-beta-aspartyl-L-glutamic acid	-0.164266	0.47221
4-Hydroxy-2-butenoic acid gamma-lactone	-0.351812	0.46789
Goshonoside F1	-0.432886	0.46501
Ixocarpanolide	0.439082	0.464641
Guanidinosuccinic acid	0.428877	0.463832
Hydroxyoctanoic acid	0.451843	0.463514
(3xi,6E)-1,7-Diphenyl-6-hepten-3-ol	0.554268	0.463193
1,3,5-Triphenylcyclohexane	0.64125	0.462747
1-Piperideine-2-carboxylic acid	-0.417693	0.462601
2,3-Diacetoxypropyl stearate	0.222166	0.461421
6-Phosphonoglucono-D-lactone	-0.437951	0.460262
D-erythro-L-galacto-Nonulose	0.349871	0.457273
4-Hydroxy-3-methoxy-2,10-bisaboladien-9-one	-0.35478	0.45524
N-Acetylaspartylglutamic acid	0.144985	0.455214
Coprocholic acid	-0.233538	0.454355
Mizoribine	0.458331	0.454124
Hexobarbital	-0.323384	0.453714
Neuroprotectin D1	-0.334182	0.451906
Tocopheronic acid	0.496255	0.451717
L-Homoserine	-0.316185	0.45129
Imidazole-4-acetaldehyde	-0.144958	0.450544
5-Tetradecenoic acid	-0.258912	0.450532
Hovenidulcigenin A	0.566195	0.449775
Harman	-0.475587	0.447951
Glutamylmethionine	-0.566966	0.447665
Prostaglandin PGE2 1-glyceryl ester	0.364464	0.447629
Isoleucyl-Lysine	-0.339855	0.44451
4-Pyridoxic acid	-0.350778	0.444008
4-Hydroxyproline	0.219698	0.443737
Lysylthreonine	-0.172623	0.441641
2-S-glutathionyl acetate	0.580647	0.440944
Ethylene glycol distearate	0.640654	0.438841
Guaiacol	0.30064	0.437663
Pyruvic acid	0.222762	0.437247
Glucosamine 6-sulfate	-0.386131	0.437055
D-Glucose	0.27069	0.436303
N-Acetyl-L-methionine	0.250554	0.435563
3-Hydroxy-3-carboxymethyl-adipic acid	0.658827	0.435028
D-4-O-Methyl-myo-inositol	0.41619	0.432838
Blumenol C glucoside	-0.759849	0.432084
Heptanoylcholine	0.965334	0.42834
Ketoprofen glucuronide	-0.338162	0.42829
Metoprolol	0.393835	0.42721
FAD	-0.161415	0.425768
Humulinic acid A	-0.3345	0.425299
Sorbitol	-0.198525	0.424958
Glycocholic acid	0.362947	0.424809
Tauroursodeoxycholic acid	0.291584	0.424372
13-HODE	-0.566736	0.423987
Butyric acid	1.00404	0.423695
(3beta,5alpha,9alpha,22E,24R)-5,9-Epidioxy-3-hydroxyergosta-7,22-dien-6-one	0.302672	0.421182
3-Furoic acid	-0.2948	0.419032
Methyl 2E,4Z-hexadecadienoate	-0.328628	0.417359
Cytidine 5'-monophosphate-N-acetylneuraminic acid	0.311072	0.410745
Valproic acid glucuronide	-0.478411	0.410206
2-Keto-glutaramic acid	0.337205	0.410004
Glyoxylic acid	0.594735	0.409882
(12S,15S)-15-O-Demethyl-10,29-dideoxy-11,12-dihydro-striatin C	0.646321	0.409616
Avocadene	2.47662	0.409468
L-Alanine	0.197548	0.407739
9,12,13-TriHOME	-0.384001	0.406706
9-Acetoxyfukinanolide	0.768327	0.403087
2,4-Hexadienyl acetate	-0.413459	0.401268
Androsterone	-0.407918	0.400646
Nicotinuric acid	0.457287	0.397338
3-Phosphoglyceric acid	-0.176827	0.397217
Cortexolone	0.429134	0.397161
2-(S-Glutathionyl)acetyl glutathione	0.307245	0.396239
L-Glutamic acid 5-phosphate	0.238563	0.394767
Cycloartanyl ferulate	-0.345083	0.392876
Annoglabasin F	0.264423	0.392739
Propyl propane thiosulfonate	1.18005	0.392697
8,12-Epoxy-4(15),7,11-eudesmatrien-1-one	0.291563	0.392531
1-a,24R,25-Trihydroxyvitamin D2	0.516288	0.390739
Methylglutaric acid	-0.264017	0.390251
4-Phenyl-2-butenal	-0.201402	0.389904
4,11,13,15-Tetrahydroridentin B	2.0024	0.389163
Uridine diphosphate glucose	0.109619	0.388935
L-2-Hydroxyglutaric acid	-0.153733	0.388121
alpha-Ketoisovaleric acid	-0.167647	0.387941
12-Oxo-2,3-dinor-10,15-phytodienoic acid	-0.275912	0.386549
Propofol glucuronide	0.227562	0.386126
Homocysteinesulfinic acid	0.210188	0.386052
(5alpha,6beta,14alpha,20R,22R)-5,6,14,20,27-Pentahydroxy-1-oxowith-24-enolide	-0.390359	0.385689
10,20-Dihydroxyeicosanoic acid	0.142548	0.383875
Thymidine	-0.26066	0.38288
Threonic acid	0.255683	0.382564
Glucosyl (2E,6E,10x)-10,11-dihydroxy-2,6-farnesadienoate	0.3883	0.381688
Tridecanoylglycine	0.613832	0.381302
N-Nonanoylglycine	0.442064	0.381044
1-Isopropyl citrate	-0.335293	0.378873
Ganoderic acid L	0.347623	0.378412
Dioscoretine	0.260303	0.378341
Niacinamide	0.156767	0.376704
(3beta,5alpha,9alpha,22E,24R)-3,5,9-Trihydroxy-23-methylergosta-7,22-dien-6-one	0.224966	0.375605
6,8-Tricosanedione	0.383152	0.374624
10-Hydroxy-3-methoxy-1,3,5,7-cadinatetraen-9-one	0.50467	0.374492
L-Glutamine	-0.143394	0.374176
Creatinine	0.305611	0.373795
gamma-L-Glutamyl-S-(2-carboxy-1-propyl)cysteinylglycine	0.458289	0.371757
3-Hydroxy-4-butanolide	-0.229396	0.371619
D-alpha-Aminobutyric acid	0.239494	0.370041
Glutamylhistidine	-0.243127	0.369376
Gemfibrozil	-1.05356	0.365651
Ergonovine	0.685542	0.363955
Dihydrobiopterin	-0.198192	0.363263
Diaminopimelic acid	-0.202751	0.362677
S-Prenyl-L-cysteine	0.227427	0.361825
Notoginsenoside R10	0.449538	0.360908
2-Phenylethanol glucuronide	-0.288665	0.360167
Codeine-6-glucuronide	0.242608	0.358186
Arachidic acid	0.466522	0.357375
17,23-Epoxy-29-hydroxy-27-norlanost-8-ene-3,15,24-trione	-0.254352	0.356759
Hovenidulcigenin B	0.516469	0.354388
N-Undecanoylglycine	0.548632	0.352233
Monoisobutyl phthalic acid	-0.638282	0.350997
LysoPI(20:4(5Z,8Z,11Z,14Z)/0:0)	0.282565	0.350483
Avenic acid A	0.151117	0.349285
Glutarylcarnitine	-0.188978	0.348737
Pyrogallol-2-O-glucuronide	0.710637	0.34804
Lucidone A	0.18467	0.347334
Dehydroepiandrosterone	0.246034	0.347299
Glycerol trihexanoate	0.204262	0.346388
Succimer	-0.520571	0.346377
Kynurenic acid	0.322545	0.346047
gamma-Crocetin	0.149465	0.345093
Penmacric acid	0.136465	0.344239
L-Homocysteic acid	-0.121167	0.342803
Guanidoacetic acid	0.367614	0.342391
Leukotriene B4	0.610292	0.341113
Coenzyme A	0.386535	0.340858
Homophytanic acid	0.656483	0.340396
Homocitrulline	0.15678	0.338728
LysoPC(18:0/0:0)	-0.293939	0.337956
4-Hydroxypropofol	-0.254426	0.337151
Lithocholic acid glycine conjugate	0.299823	0.336093
gamma-CEHC	0.895082	0.334943
Phosphocreatine	0.404873	0.331816
Thiomorpholine 3-carboxylate	0.211392	0.331009
Dimethyl 3-methoxy-4-oxo-5-(8,11,14-pentadecatrienyl)-2-hexenedioate	0.285937	0.330526
Octadecanedioic acid	-0.270394	0.329774
Equol	0.386106	0.329114
L-Phenylalanine	0.157283	0.328991
Dihomo-gamma-linolenic acid	-0.118288	0.328892
L-Tryptophan	0.149036	0.328433
Oleoylethanolamide	0.26912	0.328363
4-Pyridoxolactone	-0.451194	0.327443
Carnosol	0.681345	0.326963
Pyridoxamine 5'-phosphate	0.177784	0.326825
1-Methylnicotinamide	-0.216385	0.323265
3,6-Ditigloyloxytropan-7-ol	0.212975	0.32265
3-Hydroxydodecanoic acid	1.1937	0.322162
Trimethylaminoacetone	-0.32383	0.321794
Kukoamine A	0.276348	0.320595
Cyanidin 3-(2G-xylosylrutinoside)	-0.303457	0.317814
1-(8Z,11Z,14Z-eicosatrienoyl)-glycero-3-phosphate	-0.234642	0.317162
Hexanoylglycine	0.198575	0.317099
2-Oxo-5,11(13)-eudesmadien-12,8-olide	0.241025	0.315818
Lysylvaline	-0.135908	0.315813
Allopregnanolone	0.283087	0.315753
(R)-3-Hydroxy-Octadecanoic acid	-0.330224	0.314777
5,6-Epoxy-8,11,14-eicosatrienoic acid	0.233977	0.314524
L-Tyrosine	0.239812	0.314399
4a-Carboxy-4b-methyl-5a-cholesta-8,24-dien-3b-ol	0.473946	0.314263
D-Fructose	-0.117092	0.313734
Glyceryl 5-hydroxydecanoate	0.71954	0.31164
5-(2-Methylpropyl)tetrahydro-2-oxo-3-furancarboxylic acid	0.215381	0.309711
Sorgoleone 358	0.258244	0.309384
1,2,3-Trihydroxybenzene	0.318493	0.309358
16-Hydroxyhexadecanoic acid	0.598926	0.308564
4-Hydroxy-2-oxoglutaric acid	-0.166078	0.308294
5-Phosphoribosylamine	0.267929	0.307546
Pyroglutamic acid	-0.146249	0.306959
Palmitoyl glucuronide	-0.146033	0.306615
Tetrahydrofuran	-0.559302	0.306594
gamma-Aminobutyric acid	0.187165	0.306549
Furosemide	0.399642	0.306271
Isopetasoside	-0.158789	0.305031
O-Phosphoethanolamine	-0.179501	0.304485
Oxoglutaric acid	0.312085	0.301174
2-Methylcitric acid	0.238303	0.300654
Taurine	0.105732	0.298729
N-Gluconyl ethanolamine	0.171876	0.296343
Norepinephrine sulfate	-0.269578	0.296257
1-Acetyl-2-methylcyclopentene	-0.202032	0.296152
Sphinganine 1-phosphate	-0.156963	0.295985
Methyprylon	-0.285425	0.295908
Ethylene brassylate	-0.355938	0.29451
2,4-Dihydroxy-6,7-dimethoxy-2H-1,4-benzoxazin-3(4H)-one	0.292855	0.294083
Phenylalanyltyrosine	-0.285666	0.293616
Methylmalonic acid	0.123005	0.292917
13,14-Dihydro PGF-1a	0.325321	0.292843
Pentylbenzene	0.175577	0.291669
Homodolichosterone	-0.309096	0.291032
Amylopectin	-0.192153	0.290308
Quinic acid	0.182423	0.290157
O-methoxycatechol-O-sulphate	0.37644	0.288329
Norfuraneol	-0.065212	0.287117
Dodecanoic acid	0.597664	0.285997
Oxalosuccinic acid	0.264747	0.285733
Myristoylglycine	0.339521	0.284666
Oleic acid	0.132165	0.284306
7-a,25-Dihydroxycholesterol	0.201928	0.282427
2-Octenoic acid	-0.148756	0.28139
Isolithocholic acid	0.263561	0.281324
4-(3-Pyridyl)-3-butenoic acid	-0.128548	0.280243
Clomipramine	0.264295	0.280015
Threonyltyrosine	0.335098	0.279552
Omega-Carboxy-trinor-leukotriene B4	-0.141206	0.279549
2-(4-Methyl-5-thiazolyl)ethyl hexanoate	0.187463	0.279299
Maltitol	-0.184513	0.278367
L-Fucose	0.093106	0.278181
cis-Aconitic acid	0.130675	0.277628
2-Hydroxybutyric acid	0.115987	0.276719
N-(1-Deoxy-1-fructosyl)proline	0.184194	0.276424
Heptadecanoic acid	0.208127	0.271877
Fasciculol C	0.109491	0.270183
Glutaminylthreonine	-0.197125	0.269401
D-Arabitol	0.201702	0.268602
Asparaginyl-Threonine	0.304303	0.268491
L-Aspartic acid	-0.454412	0.268076
Galactitol	-0.463379	0.266245
Ascladiol	-0.401062	0.266197
N-(1-Deoxy-1-fructosyl)threonine	-0.0777024	0.263505
2-nonenoylglycine	0.331109	0.262624
Anserine	-0.0863352	0.261488
Alpha-Lactose	0.325595	0.260497
Bakers yeast extract	-0.103337	0.258441
Dimethylglycine	0.166246	0.25837
6-O-Acetylaustroinulin	-0.156304	0.257835
Thymol	0.185822	0.257752
N2-Succinyl-L-ornithine	-0.396523	0.25737
Osmundalactone	-0.269559	0.257178
Oxalic acid	-0.144898	0.255216
Indole-3-carboxaldehyde	-0.225514	0.25517
N-acetyl-L-2-aminoadipate(2-)	0.241113	0.255112
Santene	0.180238	0.253785
2,4-Di-tert-butylphenol	-0.199792	0.25357
D-Sedoheptulose 7-phosphate	-0.257107	0.25343
Acaciabiuronic acid	0.132492	0.252795
13-OxoODE	-0.290073	0.252473
Cysteinylglycine	0.149187	0.251796
Lithocholyltaurine	-0.197197	0.250379
Brassinolide	0.177211	0.249256
Enflurane	0.493172	0.249096
Val-Val-Val	0.203438	0.247549
1-Methoxy-1-(2,4,5-trimethoxyphenyl)-2-propanol	-0.197556	0.246073
Dityrosine	-0.105114	0.242351
4-Hydroxy-L-glutamic acid	0.21873	0.241537
L-Histidine	-0.192515	0.240031
Menadiol dibutyrate	0.709246	0.239891
Geranyl 3-methylbutanoate	-0.45434	0.23846
15(S)-Hydroxyeicosatrienoic acid	0.293152	0.237656
3-Acetyl-2,7-naphthyridine	0.111408	0.237126
6-Thioinosinic acid	0.183756	0.236788
Isomammein	-0.102226	0.236689
Prolylhydroxyproline	-0.146377	0.236553
Tetrahydrodeoxycorticosterone	0.461761	0.234911
Linoleoyl ethanolamide	0.31406	0.234385
L-Menthyl acetoacetate	-0.356626	0.23393
Galactaric acid	0.164515	0.233451
Isobutyrylglycine	-0.335865	0.231745
Taurochenodeoxycholate-3-sulfate	0.193018	0.231427
Methyl 3-(2,3-dihydroxy-3-methylbutyl)-4-hydroxybenzoate	-0.153139	0.230914
2-Hydroxyestradiol-3-methyl ether	0.352939	0.230659
Tetrahydrocortisone	0.568059	0.229391
Annoglabasin C	0.30141	0.229209
2-Phenylbutyric acid	0.552816	0.228182
Behenoylglycine	0.275943	0.227124
3-Phenylpropionylglycine	0.170501	0.227058
Prostaglandin F1a	0.400201	0.226797
3-Oxooctadecanoic acid	0.201217	0.226603
Tricosanoic acid	0.333465	0.226473
N-Lactoyl ethanolamine phosphate	-0.0932527	0.224984
5a,6a-Epoxy-7E-megastigmene-3a,9e-diol 3-glucoside	1.03294	0.22479
Tetrahydrodipicolinate	0.143975	0.224782
Ganodosterone	0.198777	0.224048
Geranyl acetoacetate	-0.244878	0.223321
2-Aminoacrylic acid	0.119614	0.221994
Allantoic acid	0.148308	0.221465
(S)-3-Sulfonatolactate	0.558841	0.22143
N-(1-Deoxy-1-fructosyl)tryptophan	-0.161138	0.219775
Cyclic ADP-ribose	0.236903	0.218941
Adenosine diphosphate ribose	0.12491	0.21814
3,17-Androstanediol glucuronide	0.241547	0.215773
Celerin	0.107184	0.214386
1-Acetyl-3,27-dihydroxywitha-5,24-dienolide 3-glucoside	-0.614391	0.212035
Resveratrol	0.328191	0.211966
Tetrahydro-2,5-furan-diacetic acid	-0.155944	0.209728
TetraHCA	0.155688	0.209216
Glucaric acid	0.170301	0.208748
Cholesterol sulfate	0.293817	0.207973
Perulactone	-0.505701	0.207311
delta-Amorphene	0.160855	0.205616
2,6-Diisopropyl-3-methylphenol	0.095196	0.205475
L-beta-aspartyl-L-glycine	-0.131685	0.204197
Oleoyl glycine	-0.107265	0.201493
3-hydroxytridecanoyl carnitine	0.0734642	0.201163
Toluene	0.247594	0.199291
Eremopetasinorol	0.176553	0.199132
(6E,8E)-4,6,8-Megastigmatriene	0.185993	0.198372
Cascarillin	-0.156559	0.19788
Desethylchloroquine	0.149382	0.197804
Tiglic acid	-0.0987318	0.197703
Mesoxalic acid	-0.0671248	0.197363
Asparaginyl-Valine	-0.136546	0.196286
Palmitic acid	0.118676	0.194952
Cyclodopa glucoside	0.184578	0.194617
L-Lysine	0.0884077	0.194336
Arginylisoleucine	-0.175492	0.193807
trans-S-(1-Propenyl)-L-cysteine	0.169514	0.193792
Pentadecanoic acid	0.215267	0.192859
Tridecanoic acid	0.389516	0.192734
Glutaconic acid	-0.0998905	0.192619
Estradiol	0.559755	0.191718
2,2,4,4,-Tetramethyl-6-(1-oxopropyl)-1,3,5-cyclohexanetrione	-0.143027	0.191292
1-Stearoylglycerophosphoserine	0.0636224	0.190398
Nalbuphine	0.135614	0.188477
3-Hydroxyisoheptanoic acid	0.43811	0.187395
L-beta-aspartyl-L-alanine	0.271928	0.185495
1-Phenyl-1,3-eicosanedione	0.217337	0.18499
Linalyl benzoate	0.562956	0.184896
2-Methyl-2-cyclopenten-1-one	0.210992	0.184322
24-Hydroxycalcitriol	-0.089169	0.183987
5-Methylthioribose	0.249194	0.183428
Phenylalanyltryptophan	0.175171	0.183351
S-Carboxymethyl-L-cysteine	-0.153293	0.183096
Pubescenol	0.150331	0.182996
4-Hydroxycyclohexylcarboxylic acid	0.192048	0.182948
Glutamylthreonine	0.299147	0.182762
Isoleucyl-Valine	-0.168339	0.182671
Methylpyrazine	0.21783	0.18242
Dehydroepiandrosterone sulfate	0.212769	0.182167
Indole-5,6-quinone	-0.138052	0.182152
Cedryl acetate	-0.179499	0.18206
Gluconolactone	-0.180256	0.181059
Arginylasparagine	-0.167656	0.177129
all-trans-Retinoic acid	0.530388	0.176849
2,8-Dihydroxyquinoline-beta-D-glucuronide	0.168915	0.174347
Chloroquine	-0.172853	0.17342
Lusitanicoside	0.142846	0.173007
Vorinostat	-0.183589	0.172936
4-Hydroxynonenal	0.19025	0.172108
1-Lyso-2-arachidonoyl-phosphatidate	-0.113423	0.169556
3-hydroxynonanoyl carnitine	0.187325	0.16623
Traumatic acid	0.11079	0.165599
(Z)-15-Oxo-11-eicosenoic acid	0.19104	0.165596
DL-2-Aminooctanoic acid	0.194876	0.163994
Aspartyl-Tyrosine	0.133956	0.163801
Methionyl-Serine	-0.138951	0.163714
Gibberellin A113	0.432809	0.162126
Antibiotic X 14889A	0.238024	0.161904
D-Glucuronic acid	0.0650974	0.161087
L-2-Amino-5-hydroxypentanoic acid	0.238626	0.160724
3-Dehydroquinic acid	0.155535	0.160077
Zymonic acid	-0.0866584	0.159975
Dihydroceramide	0.0664596	0.158761
9-Pentadecenoic acid	0.120431	0.157332
Glycogen	-0.0989123	0.156933
Ferulic acid 4-O-sulfate	0.16741	0.155708
Glutamylalanine	-0.218375	0.155319
alpha-Amylcinnamyl acetate	-0.13733	0.155013
L-Glutamic acid	0.156742	0.154692
beta-Damascenone	0.0816206	0.154506
(S)-Spinacine	-0.104362	0.153246
(S)-Verimol F	0.47015	0.151812
Penbutolol	0.0690732	0.151639
Phenylalanylphenylalanine	-0.125979	0.150966
Arginylaspartic acid	-0.09489	0.149303
Lamivudine	0.189934	0.148812
N-Acetyl-D-Glucosamine 6-Phosphate	0.212242	0.148628
N-Acetyl-L-glutamate 5-semialdehyde	0.187888	0.147821
Ibuprofen	0.138995	0.146497
Isoleucyl-Isoleucine	-0.125672	0.145128
Gamma glutamyl ornithine	0.066777	0.144801
Bassic acid	-0.33209	0.144753
Tetrahydrofurfuryl butyrate	0.14152	0.144459
Cellobiose	-0.176312	0.144451
2-Hydroxypyridine	0.48952	0.144049
1-Hydroxypyrene	0.122853	0.144006
Methyl 2-octynoate	-0.14934	0.143989
Hydantoin-5-propionic acid	0.0983098	0.143685
Isopulegone caffeate	0.309272	0.143629
Leukotriene A4	0.342136	0.143038
Muramic acid	0.100758	0.142885
2-Aminobenzoic acid	0.113187	0.142268
15beta-Hydroxydesogestrel	0.0984866	0.140068
Hydroxypropanedioic acid	0.0871647	0.139036
Glyceric acid	0.0563381	0.1387
(3beta,17alpha,23S,24S)-17,23-Epoxy-3,24,29-trihydroxy-27-norlanost-8-en-15-one	0.168181	0.138686
N-Acetyl-L-glutamic acid	0.0845749	0.137622
Hexanoylcarnitine	0.179118	0.137305
Eicosadienoic acid	0.0499813	0.136939
Arginylglycine	0.0662371	0.134383
5-Aminopentanoic acid	0.0995215	0.133845
Aldosterone	0.156607	0.132859
3-Methyladipic acid	0.221046	0.132592
Guaifenesin	0.115492	0.13222
2-Methoxyestrone	0.413771	0.130683
3-Hydroxysebacic acid	-0.246334	0.130096
Eicosapentaenoic acid	-0.0861431	0.130059
D-Ribulose 5-phosphate	0.0759163	0.129259
Methionyl-Phenylalanine	-0.0793804	0.128922
Cyclomammein	0.123322	0.127596
Tyrosyl-Valine	0.0865188	0.127317
Gabapentin	-0.0911402	0.126992
2,6-Dimethoxy-4-propylphenol	-0.238844	0.126931
S-Lactoylglutathione	-0.152242	0.126433
Dihydrouracil	0.1224	0.125341
Androsterone glucuronide	0.154634	0.124898
3,4-Dimethyl-5-pentyl-2-furanundecanoic acid	-0.135421	0.124635
Butenylcarnitine	-0.0973558	0.124341
Sorbitan palmitate	0.107783	0.122557
N-a-Acetyl-L-arginine	0.196311	0.122248
Prolylproline	0.672359	0.121456
3-Methoxy-4-hydroxyphenylglycol glucuronide	-0.0808761	0.120571
N-Acetylneuraminic acid	0.166606	0.120272
2-Polyprenyl-3-methyl-5-hydroxy-6-methoxy-1,4-benzoquinone	0.108913	0.120014
Pregnenolone	-0.0745294	0.119876
1-Hydroxypyrene glucuronide	0.0929392	0.118833
12-Ketodeoxycholic acid	0.194582	0.118441
Ganoderiol C	0.0750801	0.117759
Methionyl-Threonine	0.0859336	0.117655
5a-Androst-3-en-17-one	-0.0924411	0.116996
1-palmitoyl-dihydroxyacetone-phosphate	0.130227	0.116518
(x)-2-Heptanol glucoside	0.251978	0.116467
Apigenin	0.189786	0.116208
N-Acetyltryptophan	-0.0977341	0.115962
Physalin K	0.141798	0.115235
Dehydroascorbic acid	0.149607	0.114822
N-Formyl-L-methionine	0.0791352	0.11433
Medicagenic acid 3-O-beta-D-glucoside	0.329574	0.113226
5a-Cholestane-3a,7a,12a,25-tetrol	-0.127245	0.112262
5-Aminolevulinic acid	0.253367	0.112233
T2 Toxin	-0.135535	0.112175
Tyramine glucuronide	0.09031	0.111427
11Z-Eicosenoic acid	-0.0927465	0.110252
Etrimfos	0.0979597	0.109888
Polyethylene, oxidized	-0.161378	0.108467
3-Hydroxybutyric acid	-0.150815	0.107763
N-Acetylisoleucine	-0.131029	0.105968
2-Furanmethanol	-0.13505	0.105631
Indoleacetaldehyde	0.0989004	0.105206
Aminoadipic acid	0.0655396	0.104776
Nonadecanoic acid	0.107035	0.104668
5-Ethyl-3-hydroxy-4-methyl-2(5H)-furanone	0.0703208	0.103847
9,10,13-Trihydroxystearic acid	-0.172391	0.103821
Glycyl-Lysine	0.0694088	0.10292
Desogestrel	0.119578	0.10236
2-Hydroxy-6-pentadecylbenzoic acid	-0.132511	0.100955
(S)-3-Octanol glucoside	0.108586	0.0999806
Allixin	-0.0615937	0.0980575
2-Methoxyestradiol-3-methylether	0.297215	0.0956523
Guanfacine	0.15722	0.0955867
O-Acetylserine	0.126462	0.0950928
Ponasteroside A	-0.180414	0.0936758
Dephospho-CoA	-0.0565504	0.0931375
Asparaginyl-Tryptophan	0.0764316	0.093133
Aspartylphenylalanine	-0.107656	0.0923844
gamma-Glutamylisoleucine	0.0861395	0.0911997
2-Methylbutyrylglycine	-0.0674563	0.0890317
Lucidenic acid M	0.0885805	0.088908
Gluconic acid	-0.0755647	0.0887109
(S)-10,16-Dihydroxyhexadecanoic acid	0.239826	0.0886026
Fomepizole	0.0895631	0.0879558
N-Acetylhistidine	-0.0549797	0.0844969
Neuraminic acid	-0.0287116	0.0844846
Heptanoylcarnitine	0.143523	0.0833168
11-Hydroxyeicosatetraenoate glyceryl ester	-0.0899469	0.0831598
Glycerylphosphorylethanolamine	0.0544147	0.0831341
Arbutin	-0.0356943	0.0827717
Cucurbitacin I 2-glucoside	-0.218898	0.0823965
Valylvaline	-0.0726161	0.0819964
Citramalic acid	0.0461543	0.0802703
Dihydroxyacetone phosphate	-0.0564417	0.0802066
11,13-Dihydrotaraxinic acid glucosyl ester	0.0657784	0.0789958
28-Homobrassinolide	-0.0763612	0.0786809
2,3,6-Trimethylphenol	0.0847445	0.0779989
Pentamidine	-0.10299	0.0777509
naringenin-7-O-glucuronide	0.123083	0.0774064
trans-1,2-Dihydrobenzene-1,2-diol	-0.0648558	0.0765177
5-Hexyltetrahydro-2-oxo-3-furancarboxylic acid	-0.0587997	0.0758003
L-beta-aspartyl-L-aspartic acid	-0.0245061	0.0752702
Ubiquinone-4	0.0590575	0.0749095
Dimethylbenzyl carbinyl hexanoate	0.144963	0.0746585
Cholic acid	-0.104469	0.0744743
(Z)-1,3-Octadiene	0.0666403	0.0742455
Glutarylglycine	-0.117202	0.0729854
1-Methyl-4-nitroimidazole	0.37283	0.0729469
D-Alanyl-D-alanine	-0.0639489	0.0728976
6-Keto-prostaglandin F1a	0.0523935	0.0726522
Nandrolone	-0.0468085	0.0725627
Glutaconylcarnitine	-0.170958	0.0723417
Thiazole	0.044821	0.0717177
Polyporusterone B	-0.0480148	0.0711875
Macrophorin D	-0.071881	0.0701736
Asparaginylglycine	-0.0304062	0.0692075
1-(5-Acetyl-2-hydroxyphenyl)-3-methyl-1-butanone	0.0785837	0.0683438
Sorbitan laurate	0.110044	0.0682016
Garcinia acid	0.0799033	0.0681274
1,3-Diacetylpropane	-0.135752	0.0669726
(-)-trans-Carveol	0.0407462	0.0635028
7-Ketodeoxycholic acid	0.113056	0.0628369
Pyruvaldehyde	-0.0465629	0.0599581
13-L-Hydroperoxylinoleic acid	0.0631236	0.0593713
Koryoginsenoside R1	0.115396	0.059165
Jasmonic acid	0.0804537	0.058908
gamma-Glutamylglutamic acid	-0.0337485	0.0587083
Medicagenic acid	-0.14268	0.058538
Betaxolol	0.0216308	0.0580948
Asparaginylasparagine	-0.038967	0.0574492
Ceanothine C	0.123237	0.0573504
N-Acetyl-L-tyrosine	-0.100417	0.0563659
N-Lauroylglycine	0.072505	0.0553919
Spermic acid 2	-0.0604176	0.0553626
Zalcitabine	-0.083811	0.0545826
Methyl linoleate	0.0397713	0.053544
(3beta,5alpha,9alpha,14alpha,22E,24R)-3,5,9,14-Tetrahydroxyergosta-7,22-dien-6-one	-0.0444589	0.0528884
Isoleucyl-Tryptophan	-0.0696949	0.0518957
Liquoric acid	-0.150493	0.0509491
N-Nitrosoproline	-0.0325581	0.0505368
Citraconic acid	0.036534	0.0497483
2-Methyl-1-phenyl-2-propanyl acetate	0.0419412	0.0495496
D-Glucuronic acid 1-phosphate	0.0253193	0.0491721
Isoelemicin	-0.0814194	0.048891
(3beta,5alpha,6beta,24R)-Stigmastane-3,5,6-triol	-0.0286427	0.0476817
Dinorcapsaicin	-0.0323562	0.0474195
2-Acetyl-4,5-dihydrothiazole	0.0352113	0.0470299
Acetylglycine	0.0258416	0.0465754
Isovaleraldehyde	0.02077	0.0465213
Methionyl-Valine	0.0524329	0.0458403
Triacetin	-0.0331745	0.044704
Acetylcysteine	-0.0270206	0.0438783
Ganoderic acid beta	-0.0834346	0.0431187
Methylgingerol	-0.0465459	0.0424456
Niazinin	-0.0513267	0.0407501
Sumiki's acid	-0.0905075	0.0402805
Leucylphenylalanine	0.0430378	0.0395431
5,7-Megastigmadien-9-ol glucoside	0.103166	0.039529
L-3-Aminodihydro-2(3H)-furanone	0.0368471	0.039215
Mosinone A	0.0258936	0.0391329
Hydroxyprolyl-Isoleucine	-0.0558096	0.039046
15(R)-hydroperoxy-EPE	-0.0550911	0.0380417
Chlorogenoquinone	0.0319915	0.0378534
Lactosamine	0.0475081	0.037597
L-beta-aspartyl-L-serine	0.0333985	0.037463
Tetrahydrocorticosterone	-0.0342278	0.0372282
L-Methionine	0.0269985	0.0371221
Ceanothine D	0.0443939	0.0370453
Sebacic acid	-0.066552	0.0366341
3-Methylglutaconic acid	0.0170922	0.0351953
1,4-Ipomeadiol	-0.0176273	0.0350356
Phenylacetylglycine	0.0200934	0.0335353
Erythrinasinate A	0.0234907	0.0333224
Progesterone	-0.0869237	0.03303
2-Acetylthiazole	0.021468	0.0327903
4-oxo-Retinoic acid	0.122369	0.0317791
Palmitoylglycine	0.043341	0.031439
Homolanthionine	-0.0673841	0.0312647
1-Nitro-5-glutathionyl-6-hydroxy-5,6-dihydronaphthalene	-0.030127	0.0300991
5-Methyl-2-phenyl-2-hexenal	0.0210083	0.0289409
Dihyroxy-1H-indole glucuronide I	0.0492795	0.0281185
2,2,4,4-Tetramethyl-6-(1-oxobutyl)-1,3,5-cyclohexanetrione	0.0275675	0.0278118
Glycerol	0.0327828	0.0266789
Ethyl trans-p-methoxycinnamate	0.0551994	0.0266296
Monoethyl malonic acid	0.0345397	0.0261405
5-phosphonooxy-L-lysine	-0.0152673	0.0260988
(R)-Dihydromaleimide	-0.0230177	0.0252333
N-Acetyl-L-alanine	0.0334932	0.0241686
Methyl sorbate	0.0176046	0.0236621
Galactonic acid	0.0141594	0.0233582
Isopropyl apiosylglucoside	-0.107067	0.0210081
Flavone	-0.0164318	0.0200448
Glycyl-Methionine	-0.0324668	0.0197137
Glutaminyllysine	0.0108458	0.0196666
N-Acetyl-L-phenylalanine	-0.0277582	0.0191744
3-Fucosyllactose	0.0160148	0.0185481
Miglustat	0.0412737	0.0183939
Ophthalmic acid	0.0108221	0.0174975
2-Octenedioic acid	-0.0363843	0.015361
Pitheduloside I	-0.0350281	0.0153498
Dodecanedioic acid	0.0260153	0.015006
Phytolaccoside A	0.0423232	0.0140227
Pyrene	-0.0173133	0.0134803
Mexiletine	-0.0088584	0.0130454
Hexadecanedioic acid	0.0176813	0.0129128
Falcarindiol	0.00899671	0.0114598
Stearyl citrate	-0.0093855	0.0107557
Sorbitan oleate	-0.0122422	0.0106774
1-Isomangostin hydrate	0.00672479	0.00976565
Cytidine monophosphate	0.00560438	0.00877107
3,4,5-Trimethoxycinnamic acid	0.0151868	0.00857744
Acetyl tributyl citrate	-0.0063026	0.00514903
2-Methyl-4-propyl-1,3-oxathiane	0.0166992	0.00508821
6-Deoxohomodolichosterone	-0.0034242	0.00473264
4-Guanidinobutanoic acid	-0.0048727	0.00456283
cis-4-Decenedioic acid	0.00315572	0.00351466
2,3,5-Trimethylfuran	-0.0125867	0.00341192
Pseudoephedrine	0.00346183	0.003255
Suberic acid	0.00396695	0.00319439
S-Formylglutathione	0.00269211	0.00258274
10-Nitrolinoleic acid	-0.000648	0.00093821
Amyl 2-furoate	-0.0001035	0.00016194

## Sheet: j
j: Adjusted NAD+ concentrations in cellular compartments
eGFP	eGFP	eGFP		OE	OE	OE
WCL	Cytosol	Mito		WCL	Cytosol	Mito
8.63	5.89895	12.1033		7.99	5.09609	9.9802
7.64	4.10668	6.5438		9.14	5.29193	10.8818
6.77	5.00239	5.08597		7.72	5.27024	10.02
5.97	3.25139	4.80744		17.52	6.9535	11.7119
10.04	8.692	4.541		9.15	6.004	6.138
13.32	9.12072	7.747		9.99	6.0192	9.768
				11.96	4.952	10.2702

## Sheet: l
l: Liver to body weight ratio 48h post-PHx
eGFP	OE
1.37941	1.31937
1.53244	1.42957
1.18543	1.44383
1.30184	1.2712
1.31861	1.40452
1.66702	1.45528
1.5094	1.63381
1.68908	2.04601
1.46766	1.76505
1.50622	1.63711
	1.64306

[truncated: 10 more sheets: n, o, p, q, r, s, t, u, v, w]
