# Supplementary material for: Hepatocyte mitochondrial NAD+ content is limiting for liver regeneration
Source: Nat Metab. 2025 Nov 20;7(12):2424–37. doi: 10.1038/s42255-025-01408-5 (PMC12727530; doi:10.1038/s42255-025-01408-5)
Supplement: Supplementary file 6 — Statistical source data. [file 42255_2025_1408_MOESM6_ESM.xlsx]

## Sheet: a
a: Metabolite changes during regeneration in control (eGFP) livers
Metabolites	log2(FC)	-log10(p-v)
Sorbitol	-2.35962	4.97374
alpha-Ketoisovaleric acid	-1.9917	4.91686
Erythritol	-2.41105	4.5894
5a-Androst-3-en-17-one	-1.42874	4.36561
Maltitol	-2.79794	4.12501
Codeine-6-glucuronide	-3.13376	3.84102
Dihydrobiopterin	-2.48576	3.82681
Thiamine pyrophosphate	-1.85063	3.72331
Oleic acid	1.32421	3.58616
3-Hydroxybutyric acid	2.31518	3.57663
Erythrinasinate A	1.56199	3.45161
Acaciabiuronic acid	-2.64144	3.44394
FAD	-0.88648	3.42584
N-(1-Deoxy-1-fructosyl)tryptophan	-2.5318	3.42144
12(13)Ep-9-KODE	3.60343	3.41723
2-Hydroxybutyric acid	0.919448	3.38396
gamma-Glutamylisoleucine	-2.19765	3.32124
D-Glucuronic acid	-1.0187	3.30768
N-Lactoyl ethanolamine phosphate	-1.82698	3.28594
LysoPI(18:1(9Z)/0:0)	2.14154	3.2393
Sucrose	-2.95677	3.18204
1,4-Ipomeadiol	-0.64882	3.13717
Dihomo-gamma-linolenic acid	2.03327	3.13331
Dihydrofukinolide	-1.96588	3.10277
Celerin	-2.77825	3.09219
4-Methyldibenzothiophene	-1.77253	3.09124
Alanylproline	-1.29106	3.06109
Arachidonic acid	1.37433	3.0592
Nookatone	-2.5791	3.05695
Adenosine	-1.36248	2.96643
(-)-trans-Carveol	-1.14334	2.95541
10Z-Nonadecenoic acid	1.35456	2.92496
Gluconic acid	-0.889732	2.91339
Aminoadipic acid	1.29062	2.91095
Cinitapride	-0.707384	2.89902
Liquiritin	-3.36291	2.87971
Sulfinpyrazone sulfone	3.04312	2.86436
7b-Hydroxy-3-oxo-5b-cholanoic acid	1.24688	2.85427
Linoleic acid	1.60475	2.8412
2-(3,4-Dihydroxybenzoyloxy)-4,6-dihydroxybenzoate	5.46978	2.82059
(Z)-Narceine imide	-3.50337	2.78056
(x)-1,2-Propanediol 1-O-b-D-glucopyranoside	-2.84431	2.77157
N-(1-Deoxy-1-fructosyl)glycine	0.85294	2.7519
D-erythro-L-galacto-Nonulose	-1.47176	2.74315
LysoPI(16:0/0:0)	1.09814	2.73459
Homolanthionine	2.88098	2.72581
Ketoprofen glucuronide	-2.1124	2.69658
1,25-Dihydroxyvitamin D3-26,23-lactone	-0.723994	2.6906
1-Hydroxyepiacorone	-2.10765	2.67986
D-Fructose	-1.84888	2.66285
2-Methylbutyrylglycine	1.56913	2.65831
Phosphoadenosine phosphosulfate	-2.63485	2.65427
Galactonic acid	-1.70826	2.64207
3-Fucosyllactose	-1.48333	2.63102
Dephospho-CoA	1.43765	2.62681
Ipratropium bromide	-1.24116	2.61724
Butyric acid	3.09357	2.60927
4-Hydroxychalcone	-3.86343	2.59447
10-Undecenyl acetate	2.27151	2.59427
Glycylproline	-1.19724	2.57674
Asparaginyl-Lysine	0.910856	2.57243
D-erythro-D-galacto-octitol	-4.77663	2.55304
Imidaprilat	-5.98974	2.54719
O-Phosphoethanolamine	0.870921	2.54443
dGDP	-2.48913	2.53931
Triacetin	-1.90176	2.51783
Eicosadienoic acid	1.96562	2.50112
NAD	-1.66519	2.49685
4-Pyridoxic acid	2.11194	2.49583
Eremopetasitenin C2	-3.44429	2.48076
Isopropyl apiosylglucoside	3.24052	2.4672
Alanylasparagine	1.28418	2.43164
Methylglutaric acid	-2.50865	2.42117
2-Aminomuconic acid semialdehyde	-1.79204	2.41103
Coprocholic acid	3.28477	2.37643
Polyoxyethylene dioleate	2.25	2.36117
11Z-Eicosenoic acid	2.3906	2.35784
Dimethyl 3-methoxy-4-oxo-5-(8,11,14-pentadecatrienyl)-2-hexenedioate	-1.99996	2.35604
Leukotriene A4	1.26254	2.35598
NADP	-1.7032	2.35162
Pregnenolone	1.16023	2.33682
3-Hydroxytetradecanedioic acid	1.53499	2.33358
Phosphocreatine	-2.34994	2.33194
Urocanic acid	-1.42489	2.32807
2,3-Diacetoxypropyl stearate	0.733729	2.32507
Cycloartanyl ferulate	0.987032	2.32421
Malonic acid	-3.18776	2.32254
Inosinic acid	1.57558	2.31794
7-Ketocholesterol	-1.08703	2.30855
N-Desmethylzopiclone	-1.6435	2.27838
Adenylsuccinic acid	1.67165	2.27643
Glycerol 3-phosphate	1.14181	2.26025
alpha-Terpineol	-1.08273	2.25204
Succinyladenosine	1.42046	2.24738
2-(S-Glutathionyl)acetyl glutathione	-2.13301	2.24573
2,3-Secoporrigenin	-0.926499	2.2449
Glyceric acid	-0.766114	2.24414
18-Hydroxycortisol	-1.68089	2.23316
Taurocholic acid 3-sulfate	-0.998617	2.23026
L-Fucose	-0.614034	2.21317
Norfluoxetine glucuronide	1.09721	2.21179
1-Isomangostin hydrate	-2.53206	2.20603
Sedoheptulose	-0.675591	2.19729
Hypoxanthine	1.724	2.19139
Niazinin	-2.56733	2.19018
7a,12a-Dihydroxy-3-oxo-4-cholenoic acid	2.59777	2.17348
Glucohesperalin	1.50341	2.17102
Propylene glycol mono- and diesters of fats and fatty acids	0.841808	2.1613
Myristic acid	0.931203	2.15356
Tetracosahexaenoic acid	1.66936	2.1531
3-Hydroxysebacic acid	1.47989	2.14324
Homoanserine	1.13313	2.13737
Domperidone	-0.753066	2.13522
Koryoginsenoside R1	1.67543	2.13007
Butenylcarnitine	-1.01923	2.11927
Cysteinyl-Phenylalanine	1.73498	2.11829
Cystophorene	0.787832	2.11827
alpha-Linolenic acid	1.0661	2.11712
1-Cyano-2-hydroxy-3-butene	5.05331	2.11467
Clomipramine	-1.22518	2.1111
Pantetheine	0.955658	2.10669
3-Acetyl-2,7-naphthyridine	-1.32956	2.1039
Lysylserine	1.6046	2.08735
L-arginino-succinate	-1.03169	2.08257
Glutaminylthreonine	0.915738	2.08192
Glutaminyllysine	1.32406	2.08168
Cyclonormammein	-1.74457	2.06406
5-Hydroxymethyl-4-methyluracil	1.18492	2.06261
Tiglic acid	1.38304	2.05518
Ergonovine	-0.891112	2.0518
Cytidine 5'-monophosphate-N-acetylneuraminic acid	0.904041	2.04957
Dodecanoic acid	2.02177	2.04816
Arginylglycine	0.873758	2.04281
Indole-5,6-quinone	-1.7574	2.03914
6,8-Heneicosanedione	0.97198	2.03514
Glutamylmethionine	0.969006	2.02475
Uridine	1.94692	2.02074
Dihydrothymine	-0.758328	2.0196
Octadecanedioic acid	1.72416	2.01489
Tetraphyllin B	-0.422861	2.01442
L-Alanine	-1.13058	2.01387
Gynocardin	-1.69047	2.00784
Nateglinide	-2.64292	2.00749
Arginylserine	1.58156	2.00715
5,6-Epoxy-8,11,14-eicosatrienoic acid	2.70737	2.00644
3b,17b-Dihydroxyetiocholane	2.50504	2.00621
Pyridoxal	1.5839	2.00549
5-Chloro-2-(3,5-di-tert-butyl-2-hydroxyphenyl)-2H-benzotriazole	-1.96254	1.99868
CDP-glucose	-1.35	1.9945
2-Piperidinone	4.25677	1.98658
Physalin K	-4.72083	1.98274
15beta-Hydroxydesogestrel	1.17745	1.98161
Glycerol 1,3-didodecanoate 2-decanoate	2.05503	1.97621
Dehydroepiandrosterone	1.20623	1.96535
(3beta,5alpha,6beta,24R)-Stigmastane-3,5,6-triol	-1.7281	1.95906
2-Phenylethanol glucuronide	-1.4742	1.95845
Avenic acid A	-0.682661	1.94568
Methyl linoleate	1.22344	1.93938
Vinylacetylglycine	1.01203	1.93765
Palmitic acid	0.492186	1.93669
D-alpha-Aminobutyric acid	2.63488	1.93395
Lysylvaline	0.954947	1.93017
Arginylthreonine	0.838048	1.92412
4-Hydroxy-2-butenoic acid gamma-lactone	-1.12031	1.91507
Asitribin	1.31655	1.91487
Naringenin		1.91356
Docosahexaenoic acid	1.71936	1.89617
Indole-3-carboxilic acid-O-sulphate	-2.2283	1.88495
Ponasteroside A	2.20657	1.8809
Lusitanicoside	-2.78527	1.87606
7Z,10Z-Hexadecadienoic acid	2.23655	1.86433
1-Isothiocyanato-7-(methylthio)heptane	2.1752	1.86334
Lysylthreonine	1.30255	1.86302
4-Hydroxy-2-oxoglutaric acid	-0.909948	1.86156
Tetradecanedioic acid	2.21076	1.85679
Phosphoribosylformimino-AICAR-P	0.689866	1.85031
Acetyl tributyl citrate	2.61559	1.83658
Antibiotic X 14889A	1.94997	1.83609
(6E,8E)-4,6,8-Megastigmatriene	1.19299	1.83109
3-Deoxy-D-glycero-D-galacto-2-nonulosonic acid	-1.72295	1.82819
1,5-Dibutyl methyl hydroxycitrate	1.42686	1.82182
19-Norandrosterone	0.54399	1.82172
L-Glutamic acid	-1.9091	1.80349
2-Hydroxycaproic acid	1.4598	1.80284
L-Homocysteic acid	-1.24942	1.79989
Xanthoplanine	-1.49056	1.79846
Cyclodopa glucoside	-3.00051	1.78754
Mannitol 1-phosphate	-2.60825	1.78747
Isopetasoside	-1.08561	1.78461
Glutaconylcarnitine	1.84126	1.77155
Eicosapentaenoic acid	0.730447	1.76645
Xanthine	1.12396	1.76641
Arginylaspartic acid	0.716411	1.76585
Uracil	1.37395	1.76573
Cysteinylglycine	-1.01536	1.76064
Phenylalanyltryptophan	0.949884	1.75946
Gamma-glutamyl-L-putrescine	1.04211	1.74889
2-(a-Hydroxyethyl)thiamine diphosphate	-2.80288	1.74856
Tyrosyl-Valine	-0.903521	1.74709
2-Methylhippuric acid	-1.4973	1.74028
Guggulsterone	1.55922	1.73801
Palmitoyl glucuronide	0.578707	1.73728
Pravastatin	1.45598	1.73482
Oleamide	-0.669785	1.73287
Arginylasparagine	2.00058	1.73242
5,7-Megastigmadien-9-ol glucoside	-2.04965	1.72316
Methyl sorbate	-1.20852	1.72216
Asparaginyl-Threonine	2.42517	1.71926
N-Acetyl-D-Glucosamine 6-Phosphate	0.787942	1.7192
(Z)-1,3-Octadiene	1.09888	1.71585
Hydroxyprolyl-Isoleucine	1.90717	1.71164
5-Hydroxyindoleacetylglycine	-3.34721	1.71012
delta-Amorphene	0.948307	1.70419
D-Glucuronic acid 1-phosphate	0.690476	1.69151
3-Methylcrotonylglycine	1.8203	1.6904
Ethyl 2-mercaptopropionate	-1.59767	1.69019
Caffeic acid 3-O-sulfate	-1.69307	1.68907
1-(8Z,11Z,14Z-eicosatrienoyl)-glycero-3-phosphate	1.54969	1.68559
Batatasin III	-2.36402	1.68309
Aspartylphenylalanine	1.0472	1.68006
Guanidinosuccinic acid	-3.38176	1.67672
(1R,3S,4S,6R)-6,9-Dihydroxyfenchone 6-O-b-D-glucoside	3.24615	1.67519
Pyrrole-2-carboxylic acid	2.38089	1.67247
Erinacine E	-1.17579	1.67225
1-Nitro-5-glutathionyl-6-hydroxy-5,6-dihydronaphthalene	-2.63207	1.67205
Glycyl-Phenylalanine	0.987302	1.67041
Ophthalmic acid	-1.51405	1.66234
Methylpyrazine	-1.57683	1.66203
gamma-Butyrolactone	4.73611	1.65772
Cyclohexaneundecanoic acid	0.756868	1.64822
Glycolic acid	-0.844761	1.6415
Oxalic acid	-0.769624	1.6359
(-)-Nopol	1.04831	1.63412
L-Phenylalanine	0.764953	1.63385
Pteroside B	-0.965739	1.63338
Methyl 2E,4Z-hexadecadienoate	0.752814	1.63134
11-Dehydrocorticosterone	1.11739	1.62562
Anserine	-0.731395	1.6218
naringenin-7-O-glucuronide		1.62147
Asparaginylasparagine	1.12551	1.62144
L-Methionine	0.990622	1.61761
Epinephrine	1.18128	1.60949
2-(1-Ethoxyethoxy)propanoic acid	1.60759	1.60798
Pyrocatechol sulfate	-2.24464	1.60121
beta-D-3-Ribofuranosyluric acid		1.5995
Glycyl-Lysine	1.29945	1.59133
Asparaginylglutamic acid	1.012	1.59086
ATP	-4.26093	1.59082
Ceanothine D	1.1859	1.58606
gamma-CEHC	-1.42296	1.58495
6-Phosphogluconic acid	0.819569	1.58384
Dihydromaleimide beta-D-glucoside	-1.13871	1.58096
Succinic anhydride	-0.663514	1.58061
3-Methoxy-4-hydroxyphenylglycol glucuronide	-1.55255	1.58009
Glycerol trihexanoate	0.812854	1.57805
Dehydrophytosphingosine	-0.539806	1.57229
2-Aminoacrylic acid	-1.53681	1.57117
3,4-Dihydroxybenzylamine	1.33979	1.56961
Guanosine diphosphate mannose	-1.0078	1.56862
Methylsuccinic acid	5.69013	1.56487
9,12,13-TriHOME	1.2619	1.55949
Alanylserine	1.22877	1.55876
13-OxoODE	1.59193	1.54553
Lanthionine ketimine	-1.4513	1.53981
Geranyl 3-methylbutanoate	1.75483	1.5356
4-Hydroxypropofol	0.738813	1.52964
Dihydrodioscorine	-1.51661	1.5293
L-beta-aspartyl-L-alanine	-1.67276	1.5284
2-Hydroxymyristic acid	2.54424	1.51981
Valproic acid glucuronide	1.67665	1.51495
Ethylphosphate		1.51309
Arginylglutamine	1.06912	1.51244
Alpha-Lactose	2.40132	1.51224
Alanylarginine	1.0815	1.51191
2,2,4,4-Tetramethyl-6-(1-oxobutyl)-1,3,5-cyclohexanetrione	-2.03248	1.51096
Indoxyl sulfate	-0.912263	1.50069
10,11-dihydro-20-trihydroxy-leukotriene B4	-2.96481	1.49964
4-(3-Pyridyl)-3-butenoic acid	-0.629827	1.49842
Indole-3-carboxaldehyde	-1.73635	1.49489
Ethyl glucuronide	8.14273	1.49436
Phosphodimethylethanolamine	-2.42008	1.48653
Docosatrienoic acid	1.23848	1.48484
5-Tetradecenoic acid	2.88432	1.48301
3-Hydroxydodecanoic acid	4.53883	1.48279
L-Lysine	-0.99621	1.48153
Saccharopine	2.21642	1.48129
L-Tyrosine	1.13824	1.47914
1-Phenyl-1,3-eicosanedione	2.45774	1.47316
1,3-Octadiene	0.645345	1.46987
Uridine triphosphate	-2.85532	1.46909
Sorbitan oleate	-1.84087	1.46898
Hippuric acid	-1.13915	1.46406
Cincassiol B	1.14793	1.46181
2,8-Dihydroxyquinoline-beta-D-glucuronide	-2.13255	1.45998
15(S)-Hydroxyeicosatrienoic acid	1.5906	1.45316
2-O-Caffeoylarbutin	-3.84416	1.44835
Succimer	-6.8144	1.44526
Tryptophol	-0.828153	1.44291
Niacinamide	0.568401	1.4427
Xanthosine	3.29442	1.44223
Norepinephrine sulfate	0.722595	1.44144
L-cis-Cyclo(aspartylphenylalanyl)	2.25919	1.43629
Pyrene	-2.3026	1.43311
Glucosamine 6-sulfate	1.32985	1.43242
Cortexolone	1.85451	1.43093
Phenol sulphate	-2.53497	1.42865
Artemoin A	1.20789	1.42849
Dioscoretine	-1.07794	1.42364
3alpha,7alpha-Dihydroxycoprostanic acid		1.4208
Isobutyrylglycine	2.9831	1.41465
N-alpha-Acetyl-L-lysine	-0.73307	1.41314
Resveratrol	-0.958791	1.40866
p-Cresol	0.455583	1.40863
5-Taurinomethyl-2-thiouridine	-5.55902	1.40272
Linoleamide	-0.31438	1.40241
Stearic acid	-0.744675	1.39689
Asparaginylglycine	1.66544	1.39195
Dimethylmalonic acid	0.793504	1.3905
Dimethylbenzyl carbinyl hexanoate	2.30552	1.38424
Acetylcysteine	-0.375826	1.38254
Sorbitan laurate	1.25073	1.38153
Glutarylglycine	1.13015	1.38115
gamma-L-Glutamyl-L-pipecolic acid	1.90186	1.38076
Secobarbital	-2.91462	1.37947
Adenine	-0.756038	1.37527
Macrophorin D	5.13032	1.37119
Citicoline	1.16678	1.36638
N-Acetyl-7-O-acetylneuraminic acid	0.473776	1.364
D-Xylose	0.796747	1.35843
N-Acetyl-L-glutamic acid	-0.581962	1.35797
Propyl propane thiosulfonate	2.8426	1.35788
Taurochenodeoxycholate-3-sulfate	-1.61188	1.35735
Glutamyltryptophan	0.608968	1.35542
Meprobamate	0.826529	1.3533
Methionyl-Proline	4.69607	1.35196
(5alpha,6beta,14alpha,20R,22R)-5,6,14,20,27-Pentahydroxy-1-oxowith-24-enolide	3.88959	1.3509
4,8 Dimethylnonanoyl carnitine	0.981839	1.34938
Annuionone B	1.74003	1.34831
3,4-Dimethyl-5-pentyl-2-furanundecanoic acid	0.790746	1.34097
Isoleucyl-Tyrosine	-0.867481	1.33986
Kukoamine A	2.69635	1.33835
Dihyroxy-1H-indole glucuronide I	-3.09722	1.33689
2-Aminobenzoic acid	1.28186	1.33623
Triton X 100	2.05154	1.33495
Dimethyldisulfide	-2.7624	1.3342
12-Ketodeoxycholic acid	1.11365	1.3302
Goshuyic acid	1.49386	1.32995
3-hydroxytridecanoyl carnitine	-0.548222	1.32976
Lithocholic acid glycine conjugate	2.08339	1.3257
LysoPI(18:0/0:0)	0.799304	1.32414
(R)-3-Hydroxy-Octadecanoic acid	1.49776	1.32271
1,3,5-Triphenylcyclohexane	-1.66948	1.3208
28-Homobrassinolide	-1.07108	1.30686
Suberic acid	1.65798	1.30604
LysoPI(20:4(5Z,8Z,11Z,14Z)/0:0)	0.645582	1.30572
Ceanothine C	0.871175	1.30318
Trifluoroacetic acid	1.06886	1.30062
6-(2-Carboxyethyl)-7-hydroxy-2,2-dimethyl-4-chromanone glucoside	-3.08641	1.29564
Asparaginyl-Valine	0.858416	1.29251
L-Threonine	1.85599	1.29057
N-Butyrylglycine	2.61427	1.28965
1-a,24R,25-Trihydroxyvitamin D2	-1.69549	1.2896
CDP-ethanolamine	-0.653404	1.28846
7-Ketodeoxycholic acid	3.03305	1.28536
5Z-Dodecenoic acid	2.8172	1.28184
Aminomalonic acid	-0.382875	1.2805
Stearyl citrate	1.71977	1.27731
Calystegine C1	1.8812	1.27389
Uridine diphosphate glucose	-0.568589	1.27331
Arachidic acid	-0.798395	1.27145
Jasmonic acid	1.2076	1.27123
L-Menthyl acetoacetate	2.38775	1.26688
gamma-Aminobutyric acid	1.06651	1.26441
Mesoxalic acid	-0.290733	1.26415
4-Hydroxy-3-methoxy-2,10-bisaboladien-9-one	1.00255	1.26269
Oxalosuccinic acid	-0.946615	1.25919
(Z)-4-Heptenal	1.80207	1.25823
Porrigenin A	1.7978	1.25714
gamma-Glutamylphenylalanine	1.12402	1.25565
Serylserine	1.33462	1.25437
Ganodosterone	2.8382	1.25094
Sphingosine	1.42776	1.24072
NADPH	-0.635138	1.23026
(R)-Dihydromaleimide	1.6669	1.23007
Carnosine	-0.631046	1.22713
3b,15b,17a-Trihydroxy-pregnenone	0.596742	1.22704
CDP	-2.36153	1.22582
Taurocholic acid	3.59046	1.2251
4a-Carboxy-4b-methyl-5a-cholesta-8,24-dien-3b-ol	2.40332	1.22261
Hexadecanedioic acid	3.20828	1.21961
4-Acetamido-2-amino-6-nitrotoluene	1.47577	1.21415
Goshonoside F1	2.09773	1.21135
Pterosin O	-0.654714	1.20763
Tetrahydrocorticosterone	0.857519	1.20563
Cholic acid	3.2679	1.1997
17,23-Epoxy-29-hydroxy-27-norlanost-8-ene-3,15,24-trione	-1.52384	1.19763
16-Hydroxyhexadecanoic acid	-1.72306	1.18997
Uridine diphosphate-N-acetylglucosamine	-0.470888	1.18942
Ethopropazine	-1.70202	1.18883
12-Oxo-2,3-dinor-10,15-phytodienoic acid	0.458854	1.18353
S-Adenosylhomocysteine	1.11226	1.18081
1alpha-O-Methylquassin	1.32784	1.17594
1,2,3-Propanetricarboxylic acid	0.990475	1.17477
Glutarylcarnitine	-0.637197	1.17124
Capryloylglycine	1.12555	1.1659
Tauroursodeoxycholic acid	1.10778	1.16328
UDP-D-Xylose	-0.710492	1.15801
Dihydrovaltrate	0.969527	1.15162
Glutaminylproline	-0.676188	1.15077
Phenylacetylglycine	-0.633463	1.14862
Methylmalonic acid	-0.404836	1.14287
Dehydroepiandrosterone sulfate	-2.24715	1.14113
D-Alanyl-D-alanine	1.32139	1.14106
5a,6a-Epoxy-7E-megastigmene-3a,9e-diol 3-glucoside	2.78132	1.13877
4-Pyridoxolactone	-2.26052	1.13721
Hydroxyoctanoic acid	1.07101	1.13683
Eremopetasinorol	0.881147	1.13409
gamma-Glutamyl-S-(1-propenyl)cysteine sulfoxide	2.14317	1.13342
Ascorbyl stearate	1.27512	1.13266
Corchoionol C 9-glucoside	1.13586	1.13209
3-Oxohexadecanoic acid	1.25276	1.13134
3,5-Dihydroxybenzoic acid	-2.79256	1.12985
N-Acetylgalactosamine	-0.940015	1.12721
4,11,13,15-Tetrahydroridentin B	3.9962	1.12039
L-Isoleucine	-1.61118	1.11981
3-Hydroxyisovaleric acid	-0.316065	1.11419
Pentamidine	-1.48965	1.11164
N-Lauroylglycine	-0.466533	1.11009
Orotidine	1.19192	1.1096
Phosphoenolpyruvic acid	0.916115	1.10806
Annoglabasin C	2.1843	1.1055
2-Methylglutaric acid	3.03036	1.1045
Enflurane	-9.78971	1.10378
Chlorogenoquinone	-0.774571	1.09752
N-Acetyl-L-methionine	0.787262	1.09585
Hydroxyphenylacetylglycine	-2.19762	1.09583
cis-4-Decenedioic acid	-1.65917	1.09267
Tridecanoic acid	1.10992	1.09188
L-beta-aspartyl-L-glutamic acid	-0.224584	1.09148
4-Ethylphenylsulfate	-0.659224	1.08731
6-Phosphonoglucono-D-lactone	-1.19026	1.08209
3-Methoxybenzenepropanoic acid	-1.26624	1.0798
Quinacrine	-0.974635	1.07647
Uridine 5'-diphosphate	0.906673	1.07425
Methionyl-Threonine	0.575659	1.07406
Phenol	-1.83804	1.07023
Fructose 6-phosphate	-0.469595	1.06924
Palmitoylglycine	1.14871	1.06578
Heptadecanoic acid	0.336566	1.05755
5-Aminopentanoic acid	-1.2769	1.05662
Avocadene	3.39026	1.05636
Nervonic acid	0.695856	1.05404
2-(4-Methyl-5-thiazolyl)ethyl hexanoate	1.26057	1.05356
Dodecanedioic acid	-1.57703	1.05276
Glycerol	1.05419	1.05204
Maltotriose	0.625634	1.04531
Miglitol	0.827106	1.04499
Allopregnanolone	1.0296	1.04258
2-Furancarboxaldehyde	1.02653	1.04138
Glycyl-Serine	0.699988	1.03924
(Z)-3-Methyl-3-decenoic acid	0.728355	1.03778
N-Acetylleucine	-0.875486	1.03286
Uric acid	2.73261	1.02748
Uridine diphosphate glucuronic acid	0.832871	1.02369
Prostaglandin PGE2 1-glyceryl ester	2.51872	1.02343
Tetrahydrocortisone	2.55597	1.02114
Bopindolol	-1.97417	1.01889
TetraHCA	1.04096	1.01808
Hexanoylcarnitine	-0.825752	1.01407
Coenzyme A	0.706156	1.01138
3,5,6-Trihydroxy-5-(hydroxymethyl)-2-methoxy-2-cyclohexen-1-one	1.20494	1.01113
Apigenin	-2.44124	1.01073
Pyruvatoxime	-0.634163	1.00716
Polyethylene, oxidized	-1.6209	1.00665
Fucose 1-phosphate	0.362115	1.0037
D-glycero-L-galacto-Octulose	-1.00144	1.00128
L-Glutamic acid 5-phosphate	-0.759785	0.997725
Torvoside G	0.533266	0.997321
Perillic acid	1.30597	0.996577
Cepagenin	0.523891	0.993525
Aspartyl-Histidine	-0.682645	0.990728
Oxoadipic acid	0.47584	0.989712
Lysylmethionine	1.37466	0.988439
alpha-Tocopherol	-1.04696	0.987512
3b-Allotetrahydrocortisol	1.4224	0.985993
N-Acetyl-L-glutamate 5-semialdehyde	1.20392	0.985235
Medroxyprogesterone	2.42847	0.983623
Tiglylglycine	1.17419	0.98349
Cysteine-glutathione disulfide	-1.29643	0.983033
Betaxolol	-0.501824	0.982579
Propionylcarnitine	2.58201	0.979935
Sorgoleone 358	1.31502	0.978362
3-Methylglutaconic acid	-0.223681	0.975128
(x)-2-Heptanol glucoside	1.08933	0.973176
Palmitoleoylethanolamde	0.52728	0.971313
Mevalonic acid-5P	3.84041	0.969689
N-Despyridinyl rosiglitazone	4.9473	0.968549
Cellobiose	1.18382	0.966766
Pyrogallol-2-O-glucuronide	-3.44673	0.960409
2-Methylcitric acid	0.808302	0.958946
N-lactoyl-Methionine	0.87116	0.958901
Isoleucyl-Isoleucine	-0.904944	0.958098
N-(1-Deoxy-1-fructosyl)threonine	-0.495144	0.957947
Threonyltyrosine	-1.91737	0.956719
Norophthalmic acid	-1.30977	0.956374
(12S,15S)-15-O-Demethyl-10,29-dideoxy-11,12-dihydro-striatin C	0.715585	0.955322
(2R,3R,4R)-2-Amino-4-hydroxy-3-methylpentanoic acid	0.678889	0.950348
L-Asparagine	1.62726	0.947041
9-Pentadecenoic acid	0.287439	0.946364
11,12-Dimethoxydihydrokawain	0.715141	0.945933
Neuroprotectin D1	2.57289	0.94527
Deoxyadenosine monophosphate	2.94896	0.943773
Guanfacine	-0.503958	0.942894
Methionine sulfoxide	-0.460294	0.936618
Glycerylphosphorylethanolamine	-0.852686	0.935839
S-Lactoylglutathione	-1.3156	0.930977
Dimethylglycine	-0.367205	0.930186
Dextrorphan O-glucuronide	-0.76193	0.928529
L-Proline	0.957646	0.927233
trans-S-(1-Propenyl)-L-cysteine	1.44247	0.925087
Imidazoleacetic acid ribotide	0.903038	0.920971
L-Leucine	0.658444	0.91715
11,13-Dihydrotaraxinic acid glucosyl ester	-0.965529	0.911731
S-Cysteinosuccinic acid	-0.50848	0.911343
3-Oxodecanoic acid	0.952273	0.910492
Pinazepam	-0.670701	0.910277
Isoleucyl-Lysine	0.727036	0.905834
5-Hydroxyisourate	1.76321	0.901579
1-Stearoylglycerophosphoserine	0.467114	0.897554
Tyrosol 4-sulfate	2.17891	0.895397
2,6-Dimethoxy-4-methylphenol	0.564733	0.894525
N-Acetylisoleucine	1.0329	0.893069
2-Hydroxy-6-pentadecylbenzoic acid	1.41389	0.892947
Methyl 2-octynoate	-1.28717	0.892699
6-Deoxohomodolichosterone	-0.737177	0.89017
Blumenol C glucoside	-3.91827	0.886988
Oxidized glutathione	-0.623604	0.884592
Citrulline	0.457565	0.883958
Tetrahydrodipicolinate	-0.483471	0.879761
Daidzein	-3.10985	0.879558
Desogestrel	2.10672	0.878492
Homodihydrojasmone	-0.998296	0.877499
6-O-Acetylaustroinulin	0.940997	0.877221
Methylmalonylcarnitine	-0.69859	0.876052
Hydroxypropanedioic acid	-0.422099	0.875352
Cinnzeylanine	0.783014	0.874494
Hovenidulcigenin A	-2.16697	0.874222
Lithocholyltaurine	-0.557306	0.873475
Miglustat	0.746894	0.872185
Prolylproline	2.99563	0.868636
Diethylhexyl adipate	-1.13201	0.868465
Arbutin	0.53485	0.866791
Glycyl-Methionine	0.715737	0.863517
5,6-Dihydroxyindole	-2.5033	0.861794
Ornithine	0.313004	0.861729
Hypogeic acid	-0.780136	0.861163
2-Methyl-4-propyl-1,3-oxathiane	2.67088	0.860328
Arabinonic acid	0.836948	0.854528
6-Thioinosinic acid	-0.864167	0.854282
1-Isopropyl citrate	-1.22353	0.849288
Ganoderiol I	-1.37748	0.848416
Guanosine monophosphate	-0.374464	0.847713
Penbutolol	-0.393502	0.841486
beta-Damascenone	0.516966	0.840041
Bakers yeast extract	-0.666641	0.832226
27-Norcholestanehexol	-0.735916	0.826004
dTDP-D-glucose	-0.368612	0.825978
LysoPC(18:0/0:0)	0.769329	0.825746
Allantoic acid	-0.384301	0.82334
Isosorbide Mononitrate	-0.433738	0.822669
2-Dodecylbenzenesulfonic acid	0.736612	0.819121
Isovaleraldehyde	0.479849	0.816473
Atenolol	-0.456105	0.816159
Glycocholic acid	1.58579	0.815626
Artemether	-0.620726	0.812609
Moexipril	-1.2136	0.8107
N-Acetylaspartylglutamic acid	-0.295416	0.810435
Creatinine	-0.362503	0.80847
Propenoylcarnitine	0.611735	0.806754
Chenodeoxycholic acid	2.00832	0.804243
Uridine 5'-monophosphate	-0.195658	0.797888
Nonadecanoic acid	0.314444	0.797723
Glycerol tripropanoate	0.952349	0.797629
Falcarindiol	-0.570732	0.793226
S-(Formylmethyl)glutathione	1.23361	0.793219
Thymidine	-0.724958	0.790867
2-S-glutathionyl acetate	2.34064	0.790735
Dinorcapsaicin	-0.705353	0.789535
8,12-Epoxy-4(15),7,11-eudesmatrien-1-one	0.374577	0.788509
Pitheduloside I	-2.18083	0.78837
Ganoderic acid L	-0.880228	0.787172
Mexiletine	-0.880506	0.785395
Glutamylthreonine	-0.349657	0.782775
Aldosterone	0.431842	0.782654
5-Hexyltetrahydro-2-oxo-3-furancarboxylic acid	-0.824468	0.782152
Pentylbenzene	1.35997	0.778751
10-Nitrolinoleic acid	-0.537905	0.776989
4-Nitrocatechol	-1.69616	0.775863
Threonic acid	0.802497	0.773537
Cyanidin 3-(2G-xylosylrutinoside)	0.695509	0.770558
Guanosine triphosphate	-1.35349	0.77041
Ascorbic acid	2.1776	0.770119
Dihydroceramide	-0.276683	0.767351
Adenosine diphosphate ribose	-0.377834	0.766091
D-Ribulose 5-phosphate	-1.23476	0.764855
Monoisobutyl phthalic acid	-2.99796	0.764247
2-Keto-glutaramic acid	1.0488	0.763601
cis-4-Decenoic acid	-0.686805	0.73963
Alanylcysteine	-0.566566	0.73855
Asparaginyl-Tryptophan	0.778959	0.737706
Nicotinuric acid	1.29474	0.734463
Isoleucyl-Valine	-0.578639	0.731501
N-Jasmonoylisoleucine	-0.816276	0.727846
Ibuprofen	0.836483	0.725426
L-Tryptophan	0.72143	0.722313
Pubesenolide	-0.58916	0.719267
11-Hydroxyeicosatetraenoate glyceryl ester	0.810444	0.712075
(3beta,17alpha,23S,24S)-17,23-Epoxy-3,24,29-trihydroxy-27-norlanost-8-en-15-one	-1.17206	0.711067
3-Phosphoglyceric acid	-0.425364	0.707589
4-Hydroxyproline	1.239	0.706919
Ferulic acid 4-O-sulfate	-1.61052	0.70568
N-alpha-Acetyl-L-citrulline	0.279715	0.703986
Chloroquine	1.36384	0.703835
2-Hydroxy-3-methylpentanoic acid	0.769298	0.700267
4-Methyl-1-phenyl-2-pentanone	0.695238	0.696804
Ganoderiol C	-0.36199	0.696643
L-Cystathionine	1.2991	0.695576
4-Hydroxymethylpyrazole	0.691438	0.69271
Medicagenic acid 3-O-beta-D-glucoside	-3.3449	0.69145
gamma-Glutamylglutamic acid	-0.285485	0.689234
(3S,5R,6S,7E,9x)-7-Megastigmene-3,6,9-triol 9-glucoside	1.50647	0.689221
14,15-DiHETrE	-0.69169	0.687374
3-Phenylpropionylglycine	-0.602641	0.68656
Perulactone	-2.07058	0.685711
Levetiracetam	1.94186	0.685584
N-Nonanoylglycine	-0.633423	0.684484
Hydroxyminaline	-0.701038	0.683312
O-methoxycatechol-O-sulphate	-0.580097	0.680968
Fomepizole	-0.725404	0.679475
(3xi,6E)-1,7-Diphenyl-6-hepten-3-ol	-1.05967	0.678785
15(R)-hydroperoxy-EPE	-0.509434	0.675547
Cyclic ADP-ribose	-0.788776	0.672393
L-Cysteine	0.418946	0.669341
Methionyl-Valine	-0.843437	0.668456
delta-Hexanolactone	0.210873	0.668293
Carnosol	0.922774	0.668115
Medicagenic acid	-1.02642	0.66773
Acetylglycine	0.223414	0.667223
Ethylene brassylate	-0.573189	0.665935
Methyl propenyl ketone	0.901943	0.665774
Cucurbitacin I 2-glucoside	-2.36239	0.664206
Glycogen	0.597687	0.662006
Glyceryl 5-hydroxydecanoate	1.23343	0.653482
Androsterone	0.501539	0.653249
Bassic acid	-1.74448	0.652063
Norfuraneol	-0.221575	0.651187
(3beta,5alpha,9alpha,14alpha,22E,24R)-3,5,9,14-Tetrahydroxyergosta-7,22-dien-6-one	0.401437	0.650762
4-Hydroxy-L-glutamic acid	1.00116	0.650051
4-Hydroxycyclohexylcarboxylic acid	1.49087	0.648325
Oxybuprocaine	-1.42195	0.646312
Vorinostat	0.538971	0.645844
3-Oxooctadecanoic acid	0.927917	0.644982
5-phosphonooxy-L-lysine	0.835282	0.640588
N-Gluconyl ethanolamine	-0.450551	0.635759
Glycerol 1-propanoate diacetate	-0.440352	0.634735
Metoprolol	-0.665032	0.634267
D-Erythrose 4-phosphate	2.94625	0.6332
Furosemide	-1.21729	0.632119
Diethylpropion	-0.999823	0.631604
Daucic acid	-0.502163	0.628914
Fumaric acid	-0.159401	0.624614
N-Acetyl-L-tyrosine	0.776436	0.621166
N-Methylethanolaminium phosphate	-0.731371	0.620426
N-Acetylserotonin	-0.599262	0.618244
Phenylalanyltyrosine	0.394631	0.617735
Omega-Carboxy-trinor-leukotriene B4	0.675478	0.615384
2-Octenedioic acid	0.74088	0.61508
p-Cresol sulfate	1.54201	0.613468
15-Keto-13,14-dihydroprostaglandin A2	0.94989	0.611625
Glyoxylic acid	-1.55075	0.611215
xi-7-Hydroxyhexadecanedioic acid	0.918382	0.609645
Penmacric acid	-0.316529	0.60911
N-Methylcalystegine B2	0.503981	0.608256
Guanidoacetic acid	1.5942	0.601977
Homocysteine	1.31522	0.601869
Thiazole	-0.644442	0.600587
Hexobarbital	0.609591	0.600422
Diaminopimelic acid	0.321055	0.599364
Valylvaline	-0.302255	0.599031
D-Arabitol	-0.768241	0.595478
Azelaic acid	0.561852	0.593108
Trimethylaminoacetone	0.8874	0.592743
6-Keto-prostaglandin F1a	-0.744892	0.588942
trans-1,2-Dihydrobenzene-1,2-diol	-0.667834	0.588697
ADP-glucose	-0.325623	0.586973
Oleoyl glycine	0.767392	0.586424
Glutaconic acid	-0.391285	0.585846
Santene	0.773568	0.584095
Cysteinyl-Isoleucine	-0.712696	0.583232
Zymonic acid	1.20517	0.582631
Arginylglutamic acid	0.195718	0.582382
N-Hexadecanoylpyrrolidine	-0.48166	0.581836
Dihydrouracil	3.99228	0.579482
Heptanoylcholine	-1.86737	0.579282
L-beta-aspartyl-L-leucine	-0.590429	0.579265
Phytolaccoside A	-4.23738	0.577152
(S)-3-Sulfonatolactate	-1.11494	0.574664
Galactosylglycerol	-0.634009	0.572905
Ganoderic acid beta	-0.544685	0.570278
(3beta,5alpha,9alpha,22E,24R)-5,9-Epidioxy-3-hydroxyergosta-7,22-dien-6-one	-0.709173	0.569832
Prenyl glucoside	0.601247	0.56969
Methyl 3-(2,3-dihydroxy-3-methylbutyl)-4-hydroxybenzoate	-0.657121	0.568066
cis-Aconitic acid	-0.413787	0.565731
Liquoric acid	-2.44978	0.564693
N5-Acetyl-N2-gamma-L-glutamyl-L-ornithine	0.279162	0.563766
2,6-Dimethyl-7-octene-1,6-diol 8-O-glucoside	1.11691	0.562447
Sinapyl alcohol	-0.531135	0.560783
4-Phenyl-2-butenal	-0.469318	0.559569
Zalcitabine	0.857997	0.55858
Quinic acid	-0.549499	0.556364
1-Acetyl-3,27-dihydroxywitha-5,24-dienolide 3-glucoside	-3.89908	0.552901
Indolelactic acid	-0.899725	0.552885
Ubiquinone-4	-0.681039	0.551364
alpha-Amylcinnamyl acetate	0.621636	0.549428
1-Methyl-4-nitroimidazole	-2.47911	0.549316
N-Acetylneuraminic acid	-0.817046	0.547494
Arginylvaline	0.435796	0.547274
Phenylalanylphenylalanine	-0.248827	0.543867
Monoethyl malonic acid	1.25609	0.54352
Annoglabasin F	0.63798	0.53839
Isovalerylglucuronide	0.900182	0.538051
Citric acid	-0.401404	0.537433
5-Megastigmen-7-yne-3,9-diol 9-glucoside	0.483223	0.532689
1,2,3-Trihydroxybenzene	0.884912	0.531735
Vitamin A	0.267521	0.524488
Tryptophanamide	0.140193	0.524026
2,3,6-Trimethylphenol	0.914852	0.522435
Sorbitan palmitate	-0.514723	0.521693
2,3,5-Trimethylfuran	0.804716	0.520396
N-Nitrosoproline	-0.410234	0.517861
Pyridoxamine 5'-phosphate	0.223089	0.515582
Thiomorpholine 3-carboxylate	1.33268	0.51546
2-Isopropyl-1,4-benzenediol	-0.640008	0.511585
5a-Cholestane-3a,7a,12a,25-tetrol	-0.374543	0.511378
9,10,13-Trihydroxystearic acid	0.587512	0.508178
Val-Val-Val	-0.58909	0.506319
Lamivudine	-0.528481	0.505456
Thymol	0.768464	0.503978
3-Hydroxybenzoic acid	-0.827134	0.503725
Deoxynivalenol	0.551452	0.503088
Nalbuphine	-0.546965	0.501381
Ascorbic acid 2-sulfate	0.280565	0.500133
1-Acetyl-2-methylcyclopentene	0.61733	0.499936
gamma-Crocetin	-0.341236	0.497612
2-Methyl-1-phenyl-2-propanyl acetate	-0.554949	0.49443
Pubescenol	-0.313387	0.493737
Adenosine monophosphate	-0.234217	0.493115
2-Polyprenyl-3-methyl-5-hydroxy-6-methoxy-1,4-benzoquinone	0.500364	0.490779
Linoleoyl ethanolamide	-0.551611	0.490015
Pyridoxamine	-0.534141	0.489505
Indoleacetaldehyde	0.539376	0.489035
Equol	-1.2306	0.487999
3-Sulfinoalanine	0.619927	0.485309
Tocopheronic acid	0.545944	0.484546
L-Aspartic acid	1.70315	0.484212
L-Acetylcarnitine	0.804833	0.478073
Hexanoylglycine	0.677866	0.476825
Etrimfos	0.577734	0.476764
5-(2-Methylpropyl)tetrahydro-2-oxo-3-furancarboxylic acid	0.447859	0.475261
Humulinic acid A	-0.501786	0.473439
Dictyoquinazol C	0.747437	0.469124
Gemfibrozil	-2.22901	0.468575
Cotinine glucuronide	0.213804	0.468354
2-Methyl-3-ketovaleric acid	-0.553924	0.46752
Gluconolactone	-0.438425	0.464319
Labetalol	-1.18089	0.463821
3-Dehydroquinic acid	0.221048	0.462378
6,8-Tricosanedione	0.693873	0.462254
Sphinganine 1-phosphate	0.334311	0.458906
3-Hydroxyisoheptanoic acid	1.31483	0.458734
Aspartyl-Tyrosine	-0.29066	0.457992
Dihydroxyacetone phosphate	-0.262026	0.456325
4-Hydroxybenzyl isothiocyanate rhamnoside	-0.961257	0.454724
3-hydroxynonanoyl carnitine	-0.641765	0.453955
Toluene	0.656971	0.448591
Lucidenic acid M	-0.75246	0.447255
L-Serine	0.594531	0.442442
Homophytanic acid	0.465346	0.44213
Tridecanoylglycine	-0.975876	0.440055
Gabapentin	-0.39124	0.437468
Homodolichosterone	1.00214	0.436154
3-hydroxyundecanoyl carnitine	-0.810508	0.435624
gamma-L-Glutamyl-S-(2-carboxy-1-propyl)cysteinylglycine	0.583284	0.434807
1-Stearoylglycerophosphoglycerol	0.452239	0.434619
Prostaglandin F1a	1.18586	0.433879
Deoxyinosine	0.700557	0.431673
Nopalinic acid	0.546927	0.428952
trans-4,5-epoxy-2(E)-decenal	0.570606	0.428876
13-L-Hydroperoxylinoleic acid	-0.784747	0.42777
O-Acetylserine	-0.775967	0.424807
Muramic acid	-0.221789	0.423174
Captopril	0.564362	0.421036
Imidazoleacetic acid	0.30033	0.419749
Palmitic amide	0.15287	0.419495
2-Hexyl-3-phenyl-2-propenal	0.192893	0.416856
3-Furoic acid	-0.29673	0.416006
3-Methyl-9H-carbazole-9-carboxaldehyde	-0.606567	0.415431
5-Ethyl-3-hydroxy-4-methyl-2(5H)-furanone	0.255857	0.413027
Pyroglutamic acid	0.181022	0.412695
S-3-oxodecanoyl cysteamine	0.884775	0.41265
Flavone	0.513686	0.412348
2,6-Diisopropyl-3-methylphenol	-0.317246	0.410968
Guanosine diphosphate	-0.336568	0.410754
Isolithocholic acid	-1.00384	0.408987
Hydroxyprolyl-Valine	1.08025	0.407478
Succinic acid	0.396901	0.404508
2,4-Di-tert-butylphenol	0.431818	0.404432
Notoginsenoside R10	-0.349621	0.400222
Methionyl-Serine	0.503536	0.399137
Homodolicholide	0.64871	0.398787
Hydroxypropionic acid	-0.32683	0.397316
Propofol	0.663383	0.397133
Glucosamine	0.539713	0.396278
Homocysteinesulfinic acid	-0.358521	0.395182
N2-Acetylornithine	-0.197506	0.392807
gamma-Glutamyltyrosine	-0.359076	0.392182
Glutamylhistidine	0.414722	0.390075
Vanillactic acid	-0.317848	0.389133
Pantothenic acid	0.413978	0.383808
2-Methyl-2-phenyl-undecane	0.43848	0.379045
S-Prenyl-L-cysteine	0.645205	0.376514
(2R,6x)-7-Methyl-3-methylene-1,2,6,7-octanetetrol 2-glucoside	-0.195521	0.374117
19-Hydroxy-PGE2	0.429452	0.372696
Polyporusterone B	-0.223699	0.372275
Glutathione	0.275339	0.370443
1-Pyrroline-5-carboxylic acid	-0.393324	0.369065
5-Methylthioribose	0.423466	0.364592
Diosbulbinoside D	-0.618388	0.361698
2-Ketobutyric acid	-0.358411	0.359939
(S)-3-Octanol glucoside	0.573933	0.355098
Cyclic AMP	-0.381448	0.355047
Erucic acid	0.255257	0.354884
Isoleucyl-Methionine	0.240548	0.353407
S-Carboxymethyl-L-cysteine	0.467632	0.352235
Pyruvaldehyde	-0.480722	0.351745
3-Hydroxysuberic acid	0.300532	0.349763
Nitrofurazone	0.481393	0.349728
1-Piperideine-2-carboxylic acid	0.507895	0.34606
2-Methyl-2-cyclopenten-1-one	0.579976	0.34588
Rishitin	0.292467	0.344232
Dityrosine	-0.186451	0.344093
D-4-O-Methyl-myo-inositol	-0.483502	0.34376
(10S,11S)-Pterosin C	0.458025	0.342454
Lactosamine	0.292581	0.339152
Isoleucyl-Tryptophan	0.499613	0.338688
Glucosyl (2E,6E,10x)-10,11-dihydroxy-2,6-farnesadienoate	-0.334792	0.33745
Cyclobrassinone	0.212815	0.334712
Prolyl-Threonine	0.266541	0.332052
Tetrahydro-2,5-furan-diacetic acid	0.290041	0.329861
(S)-3,4-Dihydroxybutyric acid	0.208718	0.326823
4-Guanidinobutanoic acid	-0.468966	0.324153
Pulmatin	0.342919	0.32237
Hydantoin-5-propionic acid	0.345643	0.321423
(S)C(S)S-S-Methylcysteine sulfoxide	-0.3335	0.308401
Malic acid	-0.287724	0.301918
Heptanoylcarnitine	-0.382342	0.301101
Oxoglutaric acid	0.801128	0.295639
beta-Alanine	-0.103912	0.292499
Iminoaspartic acid	-0.300044	0.283128
Prostaglandin F2a	-0.397626	0.282238
(Z)-15-Oxo-11-eicosenoic acid	0.423819	0.277683
Garcinia acid	0.140263	0.275453
3,17-Androstanediol glucuronide	0.297424	0.271189
N-Acetylhistidine	-0.507188	0.26948
Propionic acid	-0.124266	0.268377
1-Phenyl-1-pentanone	0.476241	0.268177
Indoleacetic acid	0.301722	0.266021
Tetrahydrofurfuryl butyrate	-0.499319	0.263646
5-Methyl-2-phenyl-2-hexenal	-0.212835	0.261077
1-Methylnicotinamide	-0.182625	0.25744
Glucosamine-1P	-0.279676	0.25704
Arginylisoleucine	-0.183505	0.256635
Tetrahydrofuran	0.406614	0.255445
(S)-10,16-Dihydroxyhexadecanoic acid	0.627242	0.254534
Citramalic acid	-0.215473	0.251501
Galactitol	-0.419517	0.251218
(3beta,17alpha,23R)-17,23-Epoxy-3,29-dihydroxy-27-norlanost-8-ene-15,24-dione	-0.328778	0.250848
Inositol cyclic phosphate	0.573661	0.249152
Glutamylproline	-0.333201	0.248557
Ixocarpanolide	0.321061	0.248251
Cholesterol sulfate	-0.22176	0.247057
Tryptophyl-Tyrosine	-0.301275	0.245719
1-Methoxy-1-(2,4,5-trimethoxyphenyl)-2-propanol	-0.243563	0.245514
Quinacridone	0.559882	0.244931
Flavoxate	-0.168402	0.2446
Glucosylsphingosine	0.234803	0.244475
10-Hydroxy-3-methoxy-1,3,5,7-cadinatetraen-9-one	0.298023	0.24255
1-palmitoyl-dihydroxyacetone-phosphate	-0.61677	0.241853
Cascarillin	-0.255108	0.241839
CMP-N-glycoloylneuraminate	0.192058	0.241424
2-Furanmethanol	-0.337493	0.24013
Isoelemicin	-0.442803	0.239331
Octanal	0.25877	0.238301
9-Acetoxyfukinanolide	-0.310586	0.234452
2-Acetyl-4,5-dihydrothiazole	-0.393289	0.232789
L-beta-aspartyl-L-threonine	-0.260821	0.231425
N-Acetylgalactosamine 4-sulphate	-0.100086	0.231423
3-Methylindole	0.492147	0.231405
2,4-Hexadienyl acetate	0.282382	0.230843
Kynurenic acid	0.334702	0.230455
(R)-Bitalin A	-0.328527	0.227817
2-nonenoylglycine	-0.398967	0.227668
Nandrolone	0.0805271	0.227496
10-Undecenal	0.257778	0.225042
Myristoylglycine	-0.468356	0.224544
N-Acetyl-L-alanine	0.133572	0.224122
Desethylchloroquine	-0.357005	0.221363
2-Oxo-5,11(13)-eudesmadien-12,8-olide	-0.257337	0.217606
Osmundalin	-0.286898	0.216066
6-Epi-7-isocucurbic acid glucoside	-0.359975	0.214132
2-Octenoic acid	0.192873	0.214018
N-a-Acetyl-L-arginine	-0.461423	0.205879
Ureidopropionic acid	-0.124762	0.205441
L-3-Aminodihydro-2(3H)-furanone	0.289079	0.203389
5-Aminolevulinic acid	0.356168	0.199785
Mizoribine	-0.305034	0.199369
Allixin	0.190565	0.197032
1-Hydroxypyrene glucuronide	0.291351	0.1968
Carbimazole	0.218023	0.193405
Glycine	0.241883	0.19135
2,6-Dimethoxy-4-propylphenol	0.228759	0.190183
4-Hydroxyphenylpyruvic acid	-0.578303	0.189768
Alanylmethionine	-0.166676	0.188899
L-beta-aspartyl-L-glycine	-0.221378	0.184254
2-Hydroxyestradiol-3-methyl ether	0.196157	0.182834
Cinnamic acid	0.277491	0.182599
Progesterone	0.415377	0.181293
2-Hydroxy-4,7-dimethoxy-2H-1,4-benzoxazin-3(4H)-one	-0.067866	0.179264
Phenylalanylthreonine	0.226718	0.177872
Propofol glucuronide	-0.199965	0.177178
2-(3-Carboxy-3-aminopropyl)-L-histidine	0.180486	0.177018
Citraconic acid	-0.184056	0.176658
T2 Toxin	-0.296199	0.173635
2-Hydroxypyridine	-0.246846	0.172834
L-beta-aspartyl-L-aspartic acid	-0.0887917	0.16975
Isomammein	-0.161693	0.16683
Cinnamyl acetate	-0.700333	0.166658
Zanamivir	-0.268459	0.161244
D-Glucose	-0.128693	0.158001
Tricosanoic acid	-0.45611	0.157663
Prolylhydroxyproline	0.144084	0.157079
24-Hydroxycalcitriol	-0.12618	0.156094
N2-Succinyl-L-ornithine	0.327635	0.15513
Osmundalactone	-0.220905	0.155034
N-acetyl-L-2-aminoadipate(2-)	-0.207464	0.154577
Tovophyllin B	0.247917	0.153326
1,3-Diacetylpropane	-0.298099	0.152213
Vanylglycol	0.221864	0.148683
Lucidone A	-0.154533	0.14817
L-Homoserine	-0.186892	0.146839
3-Hexanone	-0.222675	0.144875
Aspartylglycosamine	-0.084911	0.142148
(3beta,5alpha,9alpha,22E,24R)-3,5,9-Trihydroxy-23-methylergosta-7,22-dien-6-one	-0.272361	0.142036
Estradiol	0.311166	0.141371
2-Oxo-4-hydroxy-4-carboxy-5-ureidoimidazoline	0.161081	0.140401
Leukotriene B4	0.182785	0.138894
Capryloylcholine	0.305099	0.137911
Guaiacol	-0.177261	0.134497
3,4,5-Trimethoxycinnamic acid	0.153654	0.131452
2-Hexenoylcholine	0.15407	0.130739
Creatine	-0.0639673	0.130614
Galactaric acid	-0.112266	0.128266
Methylgingerol	-0.0613098	0.125239
D-Sedoheptulose 7-phosphate	0.150265	0.119409
4-Vinylphenol sulfate	-0.286637	0.117321
Behenoylglycine	0.164218	0.116571
13,14-Dihydro PGF-1a	0.208023	0.116175
10,20-Dihydroxyeicosanoic acid	0.251176	0.113681
L-2-Hydroxyglutaric acid	0.125039	0.113286
Rollinecin A	-0.187445	0.112636
2-Ethyl-2,5-dihydro-4,5-dimethylthiazole	0.111631	0.111585
Homocitrulline	-0.163159	0.110326
2,2,4,4,-Tetramethyl-6-(1-oxopropyl)-1,3,5-cyclohexanetrione	-0.273346	0.109224
Gamma glutamyl ornithine	-0.0703461	0.108537
L-Glutamine	0.131356	0.108315
N-Formyl-L-methionine	0.033224	0.108099
Tetracosanoylglycine	-0.149701	0.102373
Brassinolide	-0.183099	0.101999
2-Hydroxyethanesulfonate	-0.259231	0.101381
N-Linoleoyl GABA	-0.139134	0.100161
Amylopectin	0.101288	0.098523
Isopulegone caffeate	-0.247995	0.0960188
Serylvaline	-0.0732389	0.0956565
D-Valine	0.127575	0.0950693
Spermic acid 2	0.079954	0.0947298
Pseudoephedrine	0.138419	0.0927626
all-trans-Retinoic acid	0.260264	0.0917332
Hovenidulcigenin B	-0.144989	0.0916623
3,6-Ditigloyloxytropan-7-ol	0.11591	0.0904169
Carnosic acid	-0.199295	0.0904166
Mosinone A	-0.062329	0.0889243
N-(1-Deoxy-1-fructosyl)proline	0.0991209	0.0882227
Cortisol	0.109428	0.0881838
Tryptophyl-Valine	0.0951188	0.0839681
Methyprylon	0.137936	0.0804989
2-Methoxyestradiol-3-methylether	-0.218142	0.0791259
Taurodeoxycholic acid	-0.0621827	0.0784843
Acetoacetic acid	-0.102898	0.0778849
N-Decanoylglycine	-0.100123	0.0778699
2-Heptanone	-0.0897981	0.0776474
Pentadecanoic acid	-0.062309	0.0776288
Glycerophosphoinositol	-0.133709	0.076078
Amyl 2-furoate	0.10071	0.0757012
3-Methyladipic acid	0.226972	0.0746573
3-Hydroxy-3-carboxymethyl-adipic acid	-0.180863	0.0739077
Tetrahydrodeoxycorticosterone	0.149297	0.0738634
Neuraminic acid	-0.0591114	0.0718049
N-Heptanoylglycine	-0.0587301	0.0715238
Prostaglandin E2	0.107593	0.0710353
7-a,25-Dihydroxycholesterol	0.0979441	0.0709544
Androsterone glucuronide	0.0674617	0.070072
Dehydroascorbic acid	0.0997306	0.0687495
4-Hydroxynonenal	-0.0677305	0.0686503
S-Formylglutathione	0.128895	0.067563
Methionyl-Phenylalanine	0.0428663	0.0674244
Cyclopassifloic acid B	-0.139128	0.0665582
N-Undecylbenzenesulfonic acid	-0.112176	0.0653724
L-beta-aspartyl-L-serine	-0.0118002	0.0622347
Arabinopyranobiose	0.0351796	0.0589524
Oleoylethanolamide	0.0645841	0.0566732
Cytidine monophosphate	-0.0503483	0.0560928
Menadiol dibutyrate	-0.171461	0.0544687
N-Acetyl-L-phenylalanine	0.0774415	0.0539363
1-Oleoylglycerophosphoserine	0.108353	0.0506027
Sebacic acid	-0.0445285	0.0501934
Tyramine glucuronide	-0.0667656	0.0448055
Leucylphenylalanine	-0.0624042	0.0445276
Glutamylalanine	-0.0620313	0.0431472
Pyruvic acid	0.0465001	0.0426188
Taurine	-0.0260454	0.0411535
Glucaric acid	-0.0413452	0.0402664
3-Hydroxy-4-butanolide	0.0212075	0.0388116
L-2-Amino-5-hydroxypentanoic acid	-0.0877871	0.0360731
N-Undecanoylglycine	0.0949965	0.0358909
Gibberellin A113	0.0975971	0.0340672
Linalyl benzoate	-0.104518	0.0339401
Traumatic acid	0.0373956	0.0329024
2-Acetylthiazole	-0.0457256	0.0324806
5-Phosphoribosylamine	0.029073	0.0321608
Ethyl trans-p-methoxycinnamate	0.0568961	0.0308459
1-(5-Acetyl-2-hydroxyphenyl)-3-methyl-1-butanone	0.0136155	0.0305524
Geranyl acetoacetate	-0.0668465	0.0303424
(S)-Spinacine	-0.0494495	0.0294296
Harman	-0.0372159	0.0272091
N-Acetylarylamine	0.0440369	0.0252339
(S)-Verimol F	-0.0688516	0.024232
1-Hydroxypyrene	0.0381582	0.0227374
2-Phenylbutyric acid	0.0456778	0.0196515
Imidazole-4-acetaldehyde	-0.0270887	0.0195923
13-HODE	-0.0339021	0.0191945
2-Methoxyestrone	-0.0591114	0.0190016
2,4-Dihydroxy-6,7-dimethoxy-2H-1,4-benzoxazin-3(4H)-one	-0.0344188	0.0163069
L-Histidine	-0.0135991	0.0160438
Glyceric acid 1,3-biphosphate	-0.0176927	0.0158103
Ascladiol	0.0188306	0.014451
N-Acetyltryptophan	-0.0273897	0.0143658
Cedryl acetate	0.0155152	0.01392
N-Acetylglutamine	-0.0131105	0.0136327
2-Pyrrolidinone	-0.0163228	0.0121415
3-p-Coumaroyl-1,5-quinolactone	0.0344104	0.0101881
Cyclomammein	-0.0072609	0.00997784
Guaifenesin	-0.0091159	0.00787122
Ethylene glycol distearate	-0.0121341	0.00647614
Fasciculol C	0.00384636	0.00583792
4-oxo-Retinoic acid	-0.0206614	0.00491788
DL-2-Aminooctanoic acid	0.00747663	0.00394009
Sumiki's acid	-0.0070572	0.00226659
1-Lyso-2-arachidonoyl-phosphatidate	-0.0017964	0.00123383

## Sheet: b
b: Metabolite changes during regeneration in SLC25A51 overexpressing livers
Metabolites	log2(FC)	-log10(p-v)
Isoleucyl-Lysine	1.35062	6.32273
Aspartyl-Histidine	-1.38626	5.6376
Meprobamate	1.58024	5.22915
Linoleic acid	1.88479	4.91919
Lucidone A	-0.877852	4.86626
Xanthine	2.35517	4.83462
Tetrahydrofurfuryl butyrate	-1.41157	4.68921
Glutaminylthreonine	1.61165	4.68482
Asparaginylasparagine	0.965229	4.60121
dGDP	-3.087	4.59778
Glycyl-Phenylalanine	1.64025	4.37135
Nitrofurazone	1.72194	4.31386
Docosahexaenoic acid	1.56697	4.27251
(Z)-1,3-Octadiene	0.911706	4.23065
GTP	-3.24547	4.13198
ATP	-5.77627	4.12006
CDP	-3.69904	4.11002
(R)-Bitalin A	-1.07782	4.07134
cis-4-Decenedioic acid	-1.84207	4.03847
3-Deoxy-D-glycero-D-galacto-2-nonulosonic acid	-3.04355	4.03215
Arginylaspartic acid	1.00685	3.94881
Gynocardin	-2.4101	3.93688
Guanosine diphosphate mannose	-1.28896	3.9317
Aminomalonic acid	-1.23622	3.92575
N-Lactoyl ethanolamine phosphate	-1.88085	3.90254
L-Isoleucine	-1.82343	3.8943
1-Nitro-5-glutathionyl-6-hydroxy-5,6-dihydronaphthalene	-2.65222	3.87942
Ipratropium bromide	-1.87168	3.85438
Arginylasparagine	1.62877	3.82849
Celerin	-2.22704	3.80389
2-(a-Hydroxyethyl)thiamine diphosphate	-2.80136	3.73993
Uracil	1.79714	3.729
Phosphoadenosine phosphosulfate	-3.59622	3.72721
2-Aminoacrylic acid	-1.40325	3.71766
4-Pyridoxic acid	1.61428	3.7168
Nookatone	-2.53783	3.68791
Lysylserine	1.66304	3.68171
Oxalic acid	-0.817064	3.67533
L-beta-aspartyl-L-leucine	-1.63708	3.67231
Malic acid	-1.07342	3.65227
4-Methyldibenzothiophene	-2.09807	3.64949
Guggulsterone	1.69574	3.6429
1,25-Dihydroxyvitamin D3-26,23-lactone	-1.19563	3.62083
Acaciabiuronic acid	-2.87814	3.61244
Gamma-glutamyl-L-putrescine	1.4753	3.55608
L-Glutamic acid 5-phosphate	-1.65935	3.54017
NADPH	-3.36729	3.53267
Pregnenolone	0.754127	3.49733
Uridine	2.12255	3.49527
D-Glucuronic acid	-1.65128	3.49375
Thiamine pyrophosphate	-2.04496	3.48882
17,23-Epoxy-29-hydroxy-27-norlanost-8-ene-3,15,24-trione	-1.59581	3.48647
Hydroxyphenylacetylglycine	-1.30834	3.47671
(2R,6x)-7-Methyl-3-methylene-1,2,6,7-octanetetrol 2-glucoside	-0.921071	3.4573
Artemether	-0.768228	3.45406
NAD	-2.15485	3.44374
L-Fucose	-0.827621	3.41221
Cyclodopa glucoside	-2.51754	3.36381
Aspartylphenylalanine	1.0661	3.36125
Cysteinyl-Phenylalanine	3.50283	3.35625
Arginylthreonine	1.27722	3.34162
Oleic acid	0.903501	3.33564
Oleamide	-0.67691	3.32944
(3beta,5alpha,9alpha,22E,24R)-5,9-Epidioxy-3-hydroxyergosta-7,22-dien-6-one	-1.62505	3.29362
Lysylmethionine	3.26818	3.29299
Alanylasparagine	1.69628	3.29076
(3beta,5alpha,6beta,24R)-Stigmastane-3,5,6-triol	-1.38358	3.28764
Malonic acid	-3.08733	3.265
Erythritol	-0.961522	3.24917
Cysteinyl-Isoleucine	-1.47997	3.23377
Eicosadienoic acid	1.59679	3.22818
Methyl linoleate	0.989494	3.22401
(-)-Nopol	1.25356	3.20968
Pyrrole-2-carboxylic acid	3.15794	3.19705
Urocanic acid	-2.19085	3.16168
Arginylserine	1.57428	3.14382
1-Isomangostin hydrate	-1.84614	3.12449
1,5-Dibutyl methyl hydroxycitrate	2.93533	3.12419
Tyramine glucuronide	-1.53379	3.11495
Sedoheptulose	-0.908136	3.11366
Imidaprilat	-2.22946	3.10897
Glycyl-Methionine	1.10637	3.09899
Mexiletine	-1.19482	3.09659
Sulfinpyrazone sulfone	4.65101	3.09475
Geranyl 3-methylbutanoate	1.5724	3.08554
7Z,10Z-Hexadecadienoic acid	1.82134	3.08177
3-Acetyl-2,7-naphthyridine	-1.02871	3.0733
10,11-dihydro-20-trihydroxy-leukotriene B4	-2.8958	3.07023
Cyclonormammein	-2.01751	3.04537
Pterosin O	-1.23343	3.04064
Inosinic acid	1.76537	3.03511
Codeine-6-glucuronide	-1.84446	3.0324
(R)-3-Hydroxy-Octadecanoic acid	1.08067	3.03111
Galactonic acid	-1.41194	3.02916
Adenine	-1.12135	3.0141
Serylserine	1.54941	3.01375
Suberic acid	1.32461	3.00285
1,3-Octadiene	1.36508	2.98783
Cystophorene	0.784546	2.98467
Adenosine	-1.33141	2.97691
15beta-Hydroxydesogestrel	0.820893	2.96757
13-L-Hydroperoxylinoleic acid	-1.04672	2.96727
Phosphodimethylethanolamine	-2.51999	2.94403
1-Phenyl-1,3-eicosanedione	2.35549	2.93477
Erythrinasinate A	1.22924	2.92893
Erinacine E	-2.25901	2.92476
D-Alanyl-D-alanine	1.20307	2.91919
Ethylphosphate		2.9174
N-lactoyl-Methionine	0.93238	2.91145
Homolanthionine	2.92261	2.89128
2-(S-Glutathionyl)acetyl glutathione	-2.39555	2.88133
5-Chloro-2-(3,5-di-tert-butyl-2-hydroxyphenyl)-2H-benzotriazole	-2.12849	2.87821
Acetoacetic acid	-0.907712	2.8608
Methionine sulfoxide	-1.10681	2.85932
Eremopetasinorol	0.847682	2.84327
alpha-Linolenic acid	1.21669	2.84177
CDP-glucose	-1.48585	2.83849
trans-1,2-Dihydrobenzene-1,2-diol	-0.837834	2.82717
Citicoline	1.86151	2.81987
3-Fucosyllactose	-2.56157	2.81972
Alanylserine	1.39056	2.81591
D-Fructose	-1.52743	2.8122
Glucohesperalin	1.6674	2.80584
11Z-Eicosenoic acid	2.91803	2.79389
Guaiacol	-0.729802	2.78262
Daidzein	-1.98701	2.77024
18-Hydroxycortisol	-1.79917	2.75018
Avenic acid A	-0.972934	2.74235
2-Methyl-3-ketovaleric acid	-1.56271	2.73693
Hypoxanthine	2.39404	2.72901
Alanylmethionine	1.3872	2.72311
Dihydrofukinolide	-2.22021	2.72025
Xanthosine	4.21028	2.71396
N-Acetylleucine	-1.63258	2.67827
Sorbitan oleate	-1.09895	2.674
Octadecanedioic acid	1.67553	2.66312
Polyoxyethylene dioleate	1.24119	2.65403
GDP	-1.13593	2.64375
Arachidonic acid	1.51368	2.63994
UTP	-5.2929	2.63324
Ethyl glucuronide	8.06616	2.62751
Asparaginyl-Lysine	0.944229	2.62291
Arginylglutamine	1.4854	2.62058
Nateglinide	-2.57928	2.61881
Glutamylmethionine	1.9815	2.61212
D-Xylose	1.3161	2.60475
beta-D-3-Ribofuranosyluric acid		2.59931
L-cis-Cyclo(aspartylphenylalanyl)	1.30968	2.57702
Dimethyldisulfide	-3.0713	2.57661
Phosphocreatine	-3.00569	2.57211
L-arginino-succinate	-1.68639	2.56659
Dimethylmalonic acid	0.966484	2.55747
L-Lysine	-1.40959	2.53482
Glutamyltryptophan	0.775125	2.52982
Docosatrienoic acid	1.12238	2.5133
Fumaric acid	-1.52623	2.51092
Glycolic acid	-0.761957	2.49623
Blumenol C glucoside	-3.41902	2.49452
Hovenidulcigenin A	-2.42033	2.49276
ADP-glucose	-0.665436	2.49144
10-Undecenyl acetate	2.79045	2.48968
UDP-D-Xylose	-1.09452	2.48651
Dihomo-gamma-linolenic acid	1.78772	2.48326
Dioscoretine	-1.84573	2.46346
2-Aminomuconic acid semialdehyde	-3.07252	2.4594
(Z)-Narceine imide	-2.49968	2.45838
Methionyl-Proline	2.42995	2.43964
Glutaminyllysine	1.08755	2.43106
Ganoderiol C	-0.756408	2.42257
Guanidinosuccinic acid	-2.6382	2.41817
Hexadecanedioic acid	2.57084	2.41677
Taurochenodeoxycholate-3-sulfate	-2.27518	2.40851
Deoxyadenosine monophosphate	5.46173	2.406
Isomammein	-0.297362	2.40487
(x)-1,2-Propanediol 1-O-b-D-glucopyranoside	-0.910578	2.39805
Propionic acid	-0.851951	2.39432
10Z-Nonadecenoic acid	0.734632	2.38839
Lysylthreonine	1.45684	2.38699
Taurocholic acid 3-sulfate	-1.77474	2.3821
N-Acetylhistidine	-1.15043	2.37992
Diethylpropion	-0.733811	2.37273
3,5-Dihydroxybenzoic acid	-2.85667	2.36259
gamma-Glutamyltyrosine	1.07998	2.35361
Tryptophanamide	-0.49696	2.35171
Phenol	-2.50009	2.31944
gamma-Crocetin	-0.673617	2.31432
Ceanothine D	0.915226	2.31254
Alanylarginine	1.77018	2.30429
Arginylvaline	1.47398	2.3023
Isopetasoside	-0.621399	2.29475
L-Aspartic acid	2.10815	2.28923
Methyl 2-octynoate	-1.27213	2.2822
6-(2-Carboxyethyl)-7-hydroxy-2,2-dimethyl-4-chromanone glucoside	-3.25585	2.27958
Physalin K	-2.3937	2.27936
1,4-Ipomeadiol	-0.840705	2.27331
Liquiritin	-2.55068	2.27244
Isopropyl apiosylglucoside	3.26585	2.2713
Ganoderic acid L	-1.44167	2.26545
3-Methoxy-4-hydroxyphenylglycol glucuronide	-1.30399	2.26091
14,15-DiHETrE	-0.84966	2.25163
Adenylsuccinic acid	1.54824	2.25057
2,2,4,4-Tetramethyl-6-(1-oxobutyl)-1,3,5-cyclohexanetrione	-1.57448	2.23554
LysoPI(18:0/0:0)	0.566462	2.23396
Anserine	-0.665472	2.22624
Arginylglutamic acid	0.663248	2.2189
N-alpha-Acetyl-L-citrulline	1.0381	2.21767
alpha-Ketoisovaleric acid	-0.761554	2.21711
Artemoin A	1.74033	2.21546
2-(4-Methyl-5-thiazolyl)ethyl hexanoate	1.05349	2.21451
Lysylvaline	0.861905	2.21221
Tryptophyl-Valine	1.24841	2.2104
Dihydrobiopterin	-0.990928	2.20866
L-Alanine	-1.22688	2.19997
Sorbitol	-0.935733	2.19889
Phenylalanyltyrosine	1.17638	2.19822
L-Homocysteic acid	-1.14235	2.19464
Glycylproline	-0.606192	2.19117
12(13)Ep-9-KODE	2.439	2.18665
Maltitol	-1.24842	2.18474
gamma-Glutamylphenylalanine	0.918507	2.18226
Isosorbide Mononitrate	-1.10868	2.18109
Pyridoxamine	-1.50198	2.17325
Dihydrouracil	3.38954	2.17261
Tetrahydrofuran	1.72738	2.17133
N-(1-Deoxy-1-fructosyl)threonine	-0.628647	2.16474
Dephospho-CoA	1.13771	2.16431
Diosbulbinoside D	1.83263	2.16364
Alpha-Lactose	1.71347	2.16155
NADP	-1.25726	2.15753
Glycerol 1-propanoate diacetate	-1.16157	2.15556
3,6-Ditigloyloxytropan-7-ol	-0.946599	2.14761
Propionylcarnitine	2.18959	2.14565
Indole-3-carboxilic acid-O-sulphate	-1.93515	2.14258
Serylvaline	1.09112	2.12585
Citric acid	-0.959904	2.09095
Deoxyinosine	1.4309	2.08896
Dihydroceramide	-0.407919	2.07731
Norfluoxetine glucuronide	1.48742	2.07427
N-alpha-Acetyl-L-lysine	-1.07483	2.06629
Dihyroxy-1H-indole glucuronide I	-3.21095	2.06534
Asparaginylglycine	1.31593	2.05797
Ophthalmic acid	-1.45385	2.05795
gamma-Glutamylisoleucine	-2.14585	2.04863
Norophthalmic acid	-1.74423	2.04714
Glycerol 1,3-didodecanoate 2-decanoate	0.786883	2.04219
Pulmatin	-0.662027	2.03683
Hippuric acid	-1.11647	2.03541
Uric acid	2.83153	2.03345
Thiomorpholine 3-carboxylate	1.77675	2.01647
Vorinostat	1.36019	2.01558
Carbimazole	-0.985704	2.00837
Acetylcysteine	-0.76145	2.00794
Naringenin	-2.32908	2.00418
Pitheduloside I	-2.71273	2.00068
alpha-Amylcinnamyl acetate	0.803182	1.9974
(5alpha,6beta,14alpha,20R,22R)-5,6,14,20,27-Pentahydroxy-1-oxowith-24-enolide	3.08772	1.99492
D-glycero-L-galacto-Octulose	-1.55412	1.99341
Succinyladenosine	1.07848	1.99272
4-Hydroxypropofol	0.627404	1.97759
Chenodeoxycholic acid	1.42284	1.97739
Secobarbital	-2.22847	1.9739
Neuroprotectin D1	2.39192	1.97146
Aspartylglycosamine	-0.507724	1.97037
Fomepizole	-1.01094	1.96488
Valproic acid glucuronide	2.90964	1.95416
Cholic acid	3.11309	1.95268
Ponasteroside A	2.72368	1.95015
Hydroxyminaline	-0.96216	1.94937
5,6-Epoxy-8,11,14-eicosatrienoic acid	2.21273	1.94468
Dihydrothymine	-0.774838	1.93817
Glyceric acid 1,3-biphosphate	-0.846742	1.93466
2-Hexyl-3-phenyl-2-propenal	-0.601945	1.92084
1-Stearoylglycerophosphoserine	0.565025	1.91532
Eremopetasitenin C2	-1.29782	1.91469
2-nonenoylglycine	-1.65934	1.91191
(10S,11S)-Pterosin C	1.91859	1.91117
alpha-Terpineol	-1.05372	1.91081
7a,12a-Dihydroxy-3-oxo-4-cholenoic acid	1.71829	1.90887
(Z)-3-Methyl-3-decenoic acid	2.49349	1.90493
7-Ketodeoxycholic acid	1.86455	1.90451
Ureidopropionic acid	0.613115	1.8985
5-Megastigmen-7-yne-3,9-diol 9-glucoside	-0.577001	1.89817
Epinephrine	0.934254	1.89722
Goshonoside F1	2.82323	1.89645
2-Hydroxy-6-pentadecylbenzoic acid	1.18336	1.8963
Butenylcarnitine	-1.09472	1.89503
Uridine diphosphate glucose	-0.887277	1.88661
Diethylhexyl adipate	-1.06864	1.88616
2-Methylhippuric acid	-1.14276	1.88521
3-Hydroxybutyric acid	2.20684	1.88394
28-Homobrassinolide	-1.02942	1.88259
Glycyl-Serine	0.703382	1.87971
Glycyl-Lysine	1.14653	1.87392
Uridine diphosphate-N-acetylglucosamine	-0.586965	1.87073
Cotinine glucuronide	-1.18134	1.86786
Sucrose	-1.11863	1.86526
Dimethyl 3-methoxy-4-oxo-5-(8,11,14-pentadecatrienyl)-2-hexenedioate	-1.60161	1.8648
Dityrosine	-0.552093	1.86214
Homoanserine	1.17974	1.86065
2-Methylbutyrylglycine	1.18465	1.85297
3-Sulfinoalanine	-0.578238	1.85274
Maltotriose	0.551134	1.83495
4-(3-Pyridyl)-3-butenoic acid	-0.675461	1.83267
6-O-Acetylaustroinulin	1.01995	1.83054
Aminoadipic acid	0.678148	1.8284
4-Hydroxymethylpyrazole	1.16556	1.82396
2-Oxo-4-hydroxy-4-carboxy-5-ureidoimidazoline	1.67825	1.81962
Fructose 6-phosphate	-1.11829	1.81837
Glycerophosphoinositol	-0.968299	1.80534
Methyl sorbate	-0.877328	1.80442
Butyric acid	2.01611	1.79198
Uridine 5'-monophosphate	-0.625108	1.78968
LysoPI(16:0/0:0)	0.520727	1.78782
Linoleamide	-0.558766	1.78472
Indoxyl sulfate	-1.28159	1.78135
1-Hydroxyepiacorone	-1.3485	1.7808
3-Hydroxybenzoic acid	-1.57446	1.78049
Isobutyrylglycine	3.63994	1.77135
S-Lactoylglutathione	-2.07691	1.7638
Oxidized glutathione	-0.707374	1.74913
N-Acetylglutamine	1.37761	1.74831
2-Methyl-1-phenyl-2-propanyl acetate	-0.78143	1.74643
Cortexolone	1.47183	1.74535
(Z)-4-Heptenal	0.869294	1.7405
5-Aminopentanoic acid	-0.841937	1.73896
1-a,24R,25-Trihydroxyvitamin D2	-1.78317	1.73234
Threonyltyrosine	-1.84074	1.73103
1-Methoxy-1-(2,4,5-trimethoxyphenyl)-2-propanol	-0.761079	1.72363
Coprocholic acid	3.69866	1.71373
2-Phenylethanol glucuronide	-1.12258	1.7136
3-p-Coumaroyl-1,5-quinolactone	1.62415	1.7099
Enflurane		1.70822
dTDP-D-glucose	-0.482362	1.70428
Succimer	-6.12124	1.70351
N-Acetyl-D-Glucosamine 6-Phosphate	0.570047	1.70013
N-Butyrylglycine	3.51993	1.69421
5-Hydroxyisourate	2.30937	1.68647
Hydroxyprolyl-Isoleucine	1.78608	1.68063
Annoglabasin C	1.94929	1.67558
D-erythro-D-galacto-octitol	-1.08143	1.67482
3-Hydroxytetradecanedioic acid	0.845383	1.67193
Glycerylphosphorylethanolamine	-1.03235	1.66742
Rishitin	-0.795165	1.6655
1-palmitoyl-dihydroxyacetone-phosphate	-0.99076	1.66545
4-Hydroxychalcone	-1.46231	1.65994
Ethyl 2-mercaptopropionate	-1.26243	1.6591
3-Hydroxysuberic acid	1.28943	1.65545
Methionyl-Threonine	1.02185	1.64236
4-Hydroxy-L-glutamic acid	0.991621	1.64155
(R)-Dihydromaleimide	1.15057	1.63688
2,8-Dihydroxyquinoline-beta-D-glucuronide	-1.38761	1.63377
2,6-Dimethoxy-4-methylphenol	-0.407487	1.63164
Cysteinylglycine	-1.03472	1.62854
2-Methyl-4-propyl-1,3-oxathiane	2.46832	1.62487
Erucic acid	-0.476468	1.62286
5-Hexyltetrahydro-2-oxo-3-furancarboxylic acid	-0.788	1.62227
O-Acetylserine	-0.951421	1.61255
Trimethylaminoacetone	0.910209	1.61071
N-Jasmonoylisoleucine	-1.11177	1.60684
L-Threonine	1.07711	1.60464
Palmitic amide	-0.402167	1.60154
13-OxoODE	1.10631	1.60023
6-Thioinosinic acid	-0.708812	1.59973
Octanal	0.903918	1.59592
Moexipril	1.05528	1.58801
Perillic acid	1.60801	1.57828
Pubescenol	-1.06462	1.57466
N-Nitrosoproline	-0.759369	1.56992
Phytolaccoside A	-4.42548	1.56977
Pyrogallol-2-O-glucuronide	-2.95476	1.56092
5Z-Dodecenoic acid	2.88461	1.55723
Bopindolol	-1.27703	1.55623
Methyl 3-(2,3-dihydroxy-3-methylbutyl)-4-hydroxybenzoate	-0.931049	1.55067
Tetracosahexaenoic acid	1.40785	1.54432
Dodecanedioic acid	-1.44004	1.54292
5-Taurinomethyl-2-thiouridine	-3.96183	1.54115
cis-Aconitic acid	-0.72418	1.53514
27-Norcholestanehexol	-0.736279	1.53319
delta-Amorphene	0.570749	1.52979
Capryloylglycine	1.06401	1.52735
Ganoderiol I	-1.23323	1.51648
Rollinecin A	-0.741805	1.51306
Domperidone	-0.698499	1.50855
Succinic anhydride	-1.10061	1.50762
Citrulline	-0.669165	1.50724
3-Hydroxy-3-carboxymethyl-adipic acid	-1.27321	1.50675
5-Tetradecenoic acid	2.07168	1.50473
Polyethylene, oxidized	-1.48205	1.50323
(S)C(S)S-S-Methylcysteine sulfoxide	-0.629787	1.50212
Indole-5,6-quinone	-1.02077	1.50014
Lanthionine ketimine	-1.12004	1.49371
Carnosic acid	-1.57728	1.4912
Carnosine	-0.552776	1.48702
Glucosamine-1P	-1.23205	1.48402
2,6-Diisopropyl-3-methylphenol	-0.346773	1.48226
Penmacric acid	-0.492857	1.47786
Jasmonic acid	0.874161	1.47628
Phenol sulphate	-2.21513	1.47398
Calystegine C1	1.08049	1.4654
Cucurbitacin I 2-glucoside	-3.2092	1.46391
Neuraminic acid	-0.416247	1.46378
Ganodosterone	1.39116	1.46349
Bakers yeast extract	-0.692806	1.45814
Sorgoleone 358	1.00914	1.4575
Indolelactic acid	-2.40038	1.45618
Triton X 100	1.14783	1.4526
Ubiquinone-4	-1.15637	1.45058
Etrimfos	1.29939	1.45053
Allopregnanolone	0.657008	1.44992
(3beta,17alpha,23R)-17,23-Epoxy-3,29-dihydroxy-27-norlanost-8-ene-15,24-dione	-1.02193	1.44511
Tryptophol	-1.74079	1.43946
D-erythro-L-galacto-Nonulose	-0.85478	1.43882
Alanylcysteine	-0.801396	1.4387
Oxybuprocaine	-1.75955	1.43574
Asparaginyl-Valine	0.750136	1.43416
Antibiotic X 14889A	0.959738	1.43322
S-Adenosylhomocysteine	1.0273	1.43287
1-Acetyl-2-methylcyclopentene	0.918575	1.42438
Niazinin	-1.1858	1.4234
Goshuyic acid	0.933051	1.42285
Creatinine	-0.418424	1.41774
Porrigenin A	1.9415	1.41682
Pteroside B	-2.10606	1.4166
N-(1-Deoxy-1-fructosyl)tryptophan	-1.10734	1.40869
3alpha,7alpha-Dihydroxycoprostanic acid	2.93642	1.40716
1-Isopropyl citrate	-0.829459	1.40473
2-Methylglutaric acid	2.71112	1.40422
Torvoside G	0.638853	1.38848
p-Cresol	-0.953674	1.38704
Ornithine	-0.699633	1.37586
4-Nitrocatechol	-1.28073	1.37538
N-Acetylgalactosamine 4-sulphate	-0.500744	1.37108
Glutathione	0.604366	1.37077
(1R,3S,4S,6R)-6,9-Dihydroxyfenchone 6-O-b-D-glucoside	1.35838	1.3676
N-Desmethylzopiclone	-2.32144	1.36424
Flavoxate	-0.917486	1.36111
1-Acetyl-3,27-dihydroxywitha-5,24-dienolide 3-glucoside	-3.81189	1.36071
Myristic acid	0.45602	1.35122
4-Pyridoxolactone	-1.32742	1.35014
4-Hydroxyphenylpyruvic acid	-3.52627	1.34937
Koryoginsenoside R1	2.00286	1.34907
Liquoric acid	-3.99417	1.34721
gamma-Aminobutyric acid	0.671497	1.34368
Dihydrodioscorine	-1.32187	1.33862
Medicagenic acid	-1.83851	1.33772
2-Keto-glutaramic acid	0.962068	1.33535
Methionyl-Serine	0.755965	1.33351
2-Hexenoylcholine	-0.932662	1.3327
Phosphoribosylformimino-AICAR-P	0.859034	1.33239
Pentylbenzene	0.393912	1.33158
Phenylacetylglycine	-0.905409	1.32963
(2R,3R,4R)-2-Amino-4-hydroxy-3-methylpentanoic acid	0.422593	1.32904
2,3-Secoporrigenin	-0.94624	1.32547
delta-Hexanolactone	-1.0835	1.32405
Pyrene	-1.1803	1.32093
Caffeic acid 3-O-sulfate	-1.20974	1.32018
Miglustat	0.673847	1.31833
Batatasin III	-1.32065	1.30723
Macrophorin D	3.55495	1.3058
1-Phenyl-1-pentanone	-0.730861	1.29359
10-Undecenal	0.600103	1.2935
3-Methylcrotonylglycine	0.421753	1.29088
2-S-glutathionyl acetate	1.50212	1.28892
Sorbitan palmitate	-0.375747	1.28256
Ascorbyl stearate	1.12553	1.28226
Lucidenic acid M	-0.841942	1.2809
Perulactone	-2.04192	1.27841
Trifluoroacetic acid	0.6261	1.27642
D-4-O-Methyl-myo-inositol	-0.937081	1.27455
Phosphoenolpyruvic acid	0.721686	1.26872
L-beta-aspartyl-L-alanine	-1.66197	1.26596
Norepinephrine sulfate	0.93072	1.25972
Pyruvatoxime	-0.886178	1.25629
Phenylalanyltryptophan	0.801839	1.25562
3b,17b-Dihydroxyetiocholane	0.897882	1.25213
6,8-Heneicosanedione	0.54174	1.2493
Pravastatin	0.670669	1.24794
9,12,13-TriHOME	0.985203	1.24592
D-Valine	-0.765637	1.24375
Saccharopine	1.00995	1.2315
2-Hydroxy-4,7-dimethoxy-2H-1,4-benzoxazin-3(4H)-one	-0.694182	1.23114
(3beta,17alpha,23S,24S)-17,23-Epoxy-3,24,29-trihydroxy-27-norlanost-8-en-15-one	-0.960096	1.22343
Bassic acid	-2.21619	1.2212
Hovenidulcigenin B	-0.949412	1.21472
Hydroxyprolyl-Valine	-0.551103	1.20756
CDP-ethanolamine	-0.409041	1.20504
Hexobarbital	0.932533	1.2029
2-Furanmethanol	-0.648792	1.19578
Glutamylproline	-0.647292	1.19498
15(S)-Hydroxyeicosatrienoic acid	1.08808	1.19235
2,3-Diacetoxypropyl stearate	0.461018	1.19072
gamma-Glutamyl-S-(1-propenyl)cysteine sulfoxide	0.618535	1.18903
Cincassiol B	1.07629	1.18828
Inositol cyclic phosphate	0.840791	1.18785
3-Oxodecanoic acid	-0.320417	1.18628
Kukoamine A	1.80042	1.18195
LysoPI(18:1(9Z)/0:0)	0.747485	1.15853
gamma-L-Glutamyl-L-pipecolic acid	0.877195	1.15836
L-beta-aspartyl-L-aspartic acid	-0.386128	1.14578
5a-Androst-3-en-17-one	-0.82464	1.14354
Lusitanicoside	-0.526437	1.14285
3-Hydroxydodecanoic acid	1.90264	1.1405
Fucose 1-phosphate	-0.351003	1.14038
Medroxyprogesterone	3.51515	1.12925
Muramic acid	-0.411119	1.12747
Tetrahydrodipicolinate	-0.511375	1.12562
Pantothenic acid	-0.428194	1.12487
Tyrosyl-Valine	-0.682832	1.12468
Cyanidin 3-(2G-xylosylrutinoside)	0.835983	1.12176
Prostaglandin PGE2 1-glyceryl ester	0.717673	1.11476
Cyclic ADP-ribose	-0.980997	1.11143
Medicagenic acid 3-O-beta-D-glucoside	-3.47914	1.11003
2-(3,4-Dihydroxybenzoyloxy)-4,6-dihydroxybenzoate	1.35951	1.09711
Chloroquine	1.14401	1.09616
Desogestrel	1.03446	1.09085
Acetyl tributyl citrate	0.913192	1.08945
Zymonic acid	0.888063	1.08374
gamma-Glutamylglutamic acid	-0.405022	1.08371
6-Keto-prostaglandin F1a	-0.519971	1.08172
15-Keto-13,14-dihydroprostaglandin A2	-0.64738	1.07792
Glutarylglycine	0.896454	1.07538
3-Phenylpropionylglycine	-0.655156	1.07411
1alpha-O-Methylquassin	0.623443	1.07234
Notoginsenoside R10	-1.31783	1.07201
Nalbuphine	-0.797009	1.07079
3b-Allotetrahydrocortisol	1.12535	1.06941
3-Methyl-9H-carbazole-9-carboxaldehyde	-0.92887	1.06901
N-Acetylisoleucine	0.934102	1.05882
D-Arabitol	-0.772674	1.05331
Xanthoplanine	-1.04886	1.05245
12-Ketodeoxycholic acid	1.12771	1.05171
Acetylglycine	-0.486651	1.05031
1-Pyrroline-5-carboxylic acid	-0.528813	1.03902
Prolylproline	2.18155	1.03739
2-Oxo-5,11(13)-eudesmadien-12,8-olide	-0.549262	1.03486
Methylmalonylcarnitine	-0.754383	1.03429
O-Phosphoethanolamine	1.54593	1.03249
Annuionone B	3.12963	1.03228
trans-S-(1-Propenyl)-L-cysteine	0.894943	1.03119
TetraHCA	0.869892	1.03106
Homocitrulline	-0.552589	1.03035
Sorbitan laurate	0.741564	1.02964
Dinorcapsaicin	-0.567334	1.02575
Isovalerylglucuronide	-1.91017	1.02436
D-Glucuronic acid 1-phosphate	0.555126	1.02334
Methylglutaric acid	-0.843335	1.0197
Aspartyl-Tyrosine	-0.476482	1.01852
Ganoderic acid beta	-0.704562	1.01825
Methylsuccinic acid	1.81405	1.01362
N-Despyridinyl rosiglitazone	2.86138	1.01283
Tryptophyl-Tyrosine	0.848527	1.01182
Mesoxalic acid	-0.229054	1.00617
2-O-Caffeoylarbutin	-1.63456	1.00497
11,13-Dihydrotaraxinic acid glucosyl ester	-0.487376	1.00252
Miglitol	0.472957	1.00173
Glycerol 3-phosphate	0.598466	0.998717
16-Hydroxyhexadecanoic acid	-1.9113	0.996095
Hydroxypropanedioic acid	-0.668498	0.994012
Gemfibrozil	-2.01771	0.992093
1-(8Z,11Z,14Z-eicosatrienoyl)-glycero-3-phosphate	2.15194	0.99044
Humulinic acid A	-0.507528	0.983784
Dodecanoic acid	0.644106	0.981295
L-Tyrosine	0.662714	0.980041
Tiglic acid	0.850702	0.979556
Ketoprofen glucuronide	-0.787161	0.97701
3-Hydroxysebacic acid	0.911703	0.97143
N-Acetyl-L-glutamate 5-semialdehyde	0.948962	0.968783
Glyoxylic acid	-1.22187	0.967846
Heptanoylcholine	-2.02006	0.964462
Pyridoxal	0.780833	0.961682
Tetrahydrocortisone	2.11867	0.961301
7-a,25-Dihydroxycholesterol	-0.659192	0.95994
Sphingosine	1.12312	0.95493
Equol	-0.849936	0.951561
Sinapyl alcohol	-0.621918	0.94916
Pubesenolide	-0.472218	0.949147
N5-Acetyl-N2-gamma-L-glutamyl-L-ornithine	-0.943703	0.947489
Mevalonic acid-5P	3.58904	0.94719
Tridecanoylglycine	-1.24387	0.945645
Quinic acid	-0.337822	0.945027
trans-4,5-epoxy-2(E)-decenal	0.524654	0.941894
N-Heptanoylglycine	-0.384004	0.941221
Labetalol	-1.09716	0.937689
L-beta-aspartyl-L-threonine	-0.878518	0.936092
2,2,4,4,-Tetramethyl-6-(1-oxopropyl)-1,3,5-cyclohexanetrione	-0.829831	0.931829
4-Hydroxyproline	0.92161	0.928496
Taurocholic acid	2.16775	0.922073
Glyceric acid	-0.531577	0.916759
4-Hydroxy-2-oxoglutaric acid	-0.437954	0.916593
(6E,8E)-4,6,8-Megastigmatriene	0.587641	0.915801
Arginylisoleucine	0.516932	0.915285
2-Heptanone	-0.47648	0.91336
Deoxynivalenol	0.376289	0.906037
Annoglabasin F	-0.383183	0.895586
Galactosylglycerol	-0.548125	0.893626
Homodolichosterone	1.18969	0.892201
L-Glutamic acid	-0.848684	0.887976
Guanfacine	-0.802702	0.884341
3-hydroxytridecanoyl carnitine	-0.243583	0.883419
Pentamidine	-0.649195	0.880607
Leucylphenylalanine	0.412885	0.880567
N2-Acetylornithine	-0.528022	0.880483
Thymol	0.424018	0.87441
1-Isothiocyanato-7-(methylthio)heptane	2.02811	0.872807
Sebacic acid	-0.654162	0.864973
Gluconic acid	-0.621602	0.864838
3-Methoxybenzenepropanoic acid	-1.00207	0.85832
Mizoribine	-0.769397	0.856983
5-Phosphoribosylamine	-0.512879	0.853301
Guanidoacetic acid	2.79494	0.851439
19-Norandrosterone	0.39744	0.850861
D-alpha-Aminobutyric acid	2.3628	0.850384
Tetrahydro-2,5-furan-diacetic acid	0.451931	0.843346
4a-Carboxy-4b-methyl-5a-cholesta-8,24-dien-3b-ol	1.17862	0.843124
N-Acetyl-L-glutamic acid	-0.4743	0.834016
Methyl 2E,4Z-hexadecadienoate	0.579349	0.832399
Lithocholic acid glycine conjugate	1.66655	0.830968
4-Hydroxy-3-methoxy-2,10-bisaboladien-9-one	0.716525	0.826214
(S)-3-Octanol glucoside	0.432163	0.825158
Cortisol	-0.603805	0.823238
Taurine	-0.274236	0.821294
Isolithocholic acid	-0.455908	0.809431
cis-4-Decenoic acid	-0.440167	0.808946
L-3-Aminodihydro-2(3H)-furanone	0.433932	0.805615
Furosemide	-0.885186	0.803213
2-Aminobenzoic acid	0.774645	0.800909
1-Piperideine-2-carboxylic acid	0.893695	0.7991
L-Proline	0.466322	0.796324
D-Ribulose 5-phosphate	-0.752248	0.795678
(-)-trans-Carveol	-0.474852	0.794775
Palmitoyl glucuronide	0.575945	0.792771
2-Hydroxymyristic acid	0.497954	0.791312
1-Stearoylglycerophosphoglycerol	1.3824	0.789536
Alanylproline	-0.260923	0.788498
Glutaconylcarnitine	0.999455	0.787888
S-Prenyl-L-cysteine	0.602583	0.785832
2-Octenoic acid	-0.24917	0.779538
Guanosine monophosphate	-0.349287	0.777543
Hypogeic acid	-1.09595	0.777365
Cyclohexaneundecanoic acid	0.4422	0.775115
N-Acetylneuraminic acid	-0.611843	0.77358
Methyprylon	0.469749	0.771369
Oleoyl glycine	-0.430808	0.767129
Asparaginylglutamic acid	0.412527	0.763022
Glycerol	0.490203	0.751432
Dimethylbenzyl carbinyl hexanoate	0.849946	0.749778
Succinic acid	-2.28078	0.749619
N-Acetylarylamine	1.44941	0.749492
Gabapentin	-0.390775	0.748845
Tridecanoic acid	0.832096	0.74841
Nicotinuric acid	0.661146	0.742953
Pyruvaldehyde	-0.265072	0.742357
Osmundalin	-0.629038	0.741607
Tetrahydrocorticosterone	0.77816	0.737435
Spermic acid 2	0.330951	0.736571
2-Acetylthiazole	0.48494	0.734519
Cellobiose	0.900928	0.731157
beta-Alanine	0.444956	0.729568
Stearyl citrate	0.956522	0.727341
Homocysteinesulfinic acid	-0.403759	0.727259
N-Gluconyl ethanolamine	-0.461049	0.725126
Dehydrophytosphingosine	-0.468811	0.724929
2-Furancarboxaldehyde	0.593166	0.723902
Desethylchloroquine	-0.760714	0.717164
Oleoylethanolamide	-0.407602	0.715976
Glycine	-0.445855	0.709816
4-Ethylphenylsulfate	-0.543154	0.707136
Cascarillin	0.331113	0.70663
1-(5-Acetyl-2-hydroxyphenyl)-3-methyl-1-butanone	-0.58606	0.704366
2,3,5-Trimethylfuran	1.49946	0.7038
5-phosphonooxy-L-lysine	0.624553	0.70343
4-Hydroxynonenal	-0.516124	0.702205
Glycogen	0.35575	0.70155
1,3,5-Triphenylcyclohexane	-0.838987	0.701162
3,4-Dimethyl-5-pentyl-2-furanundecanoic acid	0.822038	0.69949
6,8-Tricosanedione	0.55547	0.699174
Mannitol 1-phosphate	-0.451795	0.698799
Methyl propenyl ketone	-0.289191	0.697586
Isoleucyl-Valine	0.472032	0.696322
3b,15b,17a-Trihydroxy-pregnenone	0.571483	0.693216
Glutaconic acid	-0.316048	0.692787
Palmitoylglycine	0.736275	0.690479
Dictyoquinazol C	0.517591	0.69035
Hexanoylglycine	0.623915	0.685213
10-Nitrolinoleic acid	-0.394312	0.685126
4-Hydroxycyclohexylcarboxylic acid	0.430266	0.684025
Dihydrovaltrate	-0.328148	0.681331
Tetrahydrodeoxycorticosterone	-1.02446	0.680445
Oxalosuccinic acid	-0.668745	0.679957
Omega-Carboxy-trinor-leukotriene B4	0.385679	0.67533
Aldosterone	-0.296131	0.674706
1-Cyano-2-hydroxy-3-butene	4.41367	0.674684
Cepagenin	0.735179	0.674319
Prostaglandin F1a	1.3179	0.674167
6-Deoxohomodolichosterone	-0.491004	0.672708
Zanamivir	-0.622929	0.669212
5,7-Megastigmadien-9-ol glucoside	-1.77204	0.667479
2-Ethyl-2,5-dihydro-4,5-dimethylthiazole	-0.442834	0.667102
Arginylglycine	0.319337	0.666953
Nervonic acid	0.795995	0.666602
L-Asparagine	0.598318	0.659085
Cytidine 5'-monophosphate-N-acetylneuraminic acid	0.497109	0.657651
Tauroursodeoxycholic acid	1.81485	0.655151
3,4-Dihydroxybenzylamine	0.632711	0.654793
Pyrocatechol sulfate	-0.444067	0.654059
4-Hydroxy-2-butenoic acid gamma-lactone	-0.545585	0.651744
Indole-3-carboxaldehyde	-0.731471	0.650344
19-Hydroxy-PGE2	-0.480776	0.648921
(S)-3-Sulfonatolactate	-1.27185	0.643778
Androsterone	0.387621	0.642436
N-(1-Deoxy-1-fructosyl)proline	-0.402247	0.638798
(3xi,6E)-1,7-Diphenyl-6-hepten-3-ol	-0.475609	0.632492
Citraconic acid	-0.369059	0.629439
2-Hydroxycaproic acid	0.736246	0.626508
Propylene glycol mono- and diesters of fats and fatty acids	0.308151	0.625796
N-Formyl-L-methionine	-0.322148	0.622948
O-methoxycatechol-O-sulphate	-0.647081	0.62094
Glycocholic acid	0.942004	0.620818
5-Methylthioribose	-0.380001	0.617502
8,12-Epoxy-4(15),7,11-eudesmatrien-1-one	-0.279416	0.616939
Cyclomammein	-0.468915	0.614281
Azelaic acid	-0.270191	0.614052
Vitamin A	-0.385687	0.612718
5-Hydroxyindoleacetylglycine	-1.13659	0.612664
Palmitic acid	0.270346	0.61112
Tovophyllin B	1.0904	0.610468
Indoleacetic acid	-0.399826	0.610299
Leukotriene B4	-0.525011	0.610185
Propyl propane thiosulfonate	0.820547	0.609355
Vinylacetylglycine	0.277703	0.608455
Nandrolone	-0.248898	0.60664
gamma-Butyrolactone	1.43861	0.605304
FAD	-0.352121	0.598885
N-Methylcalystegine B2	-0.410508	0.5946
Indoleacetaldehyde	0.549511	0.593581
Thiazole	0.405486	0.593241
Geranyl acetoacetate	1.0622	0.585563
Fasciculol C	-0.256191	0.581196
Androsterone glucuronide	-0.63349	0.578865
Stearic acid	-0.519708	0.574477
2,4-Dihydroxy-6,7-dimethoxy-2H-1,4-benzoxazin-3(4H)-one	1.02268	0.565354
L-Phenylalanine	0.237165	0.565291
Glucosamine 6-sulfate	2.24153	0.565257
Isoleucyl-Tryptophan	0.440119	0.564516
gamma-L-Glutamyl-S-(2-carboxy-1-propyl)cysteinylglycine	-0.282229	0.561606
4-Hydroxybenzyl isothiocyanate rhamnoside	-0.601556	0.560884
L-2-Hydroxyglutaric acid	-0.389977	0.56072
L-Menthyl acetoacetate	0.990099	0.558424
N-Undecanoylglycine	-0.721385	0.557562
2-Piperidinone	4.6675	0.557333
10,20-Dihydroxyeicosanoic acid	0.591508	0.554764
Cyclopassifloic acid B	-0.518259	0.551265
L-Methionine	0.332863	0.550968
naringenin-7-O-glucuronide	-0.648465	0.548568
Galactitol	0.645565	0.547413
3,5,6-Trihydroxy-5-(hydroxymethyl)-2-methoxy-2-cyclohexen-1-one	0.528773	0.543971
Isoelemicin	-0.296332	0.542473
Eicosapentaenoic acid	0.241504	0.542233
N-Acetyl-L-tyrosine	0.517437	0.541665
Glutamylhistidine	0.311411	0.539911
N-Nonanoylglycine	-0.572686	0.537336
Phenylalanylthreonine	0.218714	0.536573
p-Cresol sulfate	1.06332	0.531765
3-Oxohexadecanoic acid	-0.27825	0.527969
Imidazole-4-acetaldehyde	-0.273895	0.527888
2-Hydroxybutyric acid	0.598123	0.527858
alpha-Tocopherol	-0.450983	0.523333
Apigenin	-0.507381	0.521595
L-Cysteine	1.05201	0.521156
D-Sedoheptulose 7-phosphate	0.356928	0.518261
6-Epi-7-isocucurbic acid glucoside	-0.80205	0.51772
Hexanoylcarnitine	-0.601778	0.512389
Flavone	0.389249	0.512041
1-Oleoylglycerophosphoserine	-0.4962	0.510515
LysoPC(18:0/0:0)	0.338876	0.509215
1,2,3-Trihydroxybenzene	-0.66926	0.506089
Pinazepam	-0.347583	0.505254
Galactaric acid	-0.424177	0.50202
5a-Cholestane-3a,7a,12a,25-tetrol	-0.44425	0.500641
L-Tryptophan	0.245061	0.499499
Glucosylsphingosine	0.635172	0.499435
L-Homoserine	0.440712	0.498609
Val-Val-Val	-0.206573	0.49716
Coenzyme A	0.486134	0.496877
5-Aminolevulinic acid	0.404175	0.495421
Asparaginyl-Threonine	0.658465	0.494474
Cholesterol sulfate	0.444748	0.483518
Quinacridone	-0.765813	0.478723
Garcinia acid	-0.547396	0.476704
Gamma glutamyl ornithine	-0.200387	0.472387
Orotidine	0.104652	0.469896
Kynurenic acid	-0.347608	0.46916
4-Acetamido-2-amino-6-nitrotoluene	0.383857	0.468826
Traumatic acid	-0.310015	0.468683
Ixocarpanolide	-0.408164	0.468531
3-Hydroxyisovaleric acid	-0.534103	0.465058
Pyroglutamic acid	-0.187404	0.459112
Brassinolide	-0.402798	0.456601
1-Methyl-4-nitroimidazole	-2.89959	0.454969
Clomipramine	0.741855	0.453629
Dihydromaleimide beta-D-glucoside	-0.38181	0.452206
all-trans-Retinoic acid	-1.14064	0.451121
Arachidic acid	-0.613421	0.450026
Glyceryl 5-hydroxydecanoate	0.715095	0.44646
2-Ketobutyric acid	0.288658	0.443136
gamma-CEHC	-1.06118	0.43888
N-(1-Deoxy-1-fructosyl)glycine	0.226686	0.430484
Lamivudine	-0.790001	0.430153
1,3-Diacetylpropane	-0.653822	0.428463
Cytidine monophosphate	-0.18636	0.428281
Dehydroepiandrosterone sulfate	-0.689183	0.427472
6-Phosphonoglucono-D-lactone	-0.530752	0.426173
Tricosanoic acid	0.433374	0.424799
2,4-Hexadienyl acetate	-0.354168	0.422423
Glucaric acid	-0.34976	0.421662
Vanillactic acid	0.640936	0.421023
2,6-Dimethoxy-4-propylphenol	0.419223	0.418583
N-Linoleoyl GABA	-0.398118	0.418341
L-Acetylcarnitine	-0.301814	0.413517
11-Dehydrocorticosterone	0.563453	0.412238
6-Phosphogluconic acid	-0.360991	0.412041
Glutamylthreonine	-0.413871	0.410718
7b-Hydroxy-3-oxo-5b-cholanoic acid	0.27517	0.409611
N2-Succinyl-L-ornithine	0.942474	0.408957
(x)-2-Heptanol glucoside	0.620761	0.405409
Linalyl benzoate	-1.06413	0.40467
2-Hydroxyestradiol-3-methyl ether	-0.530418	0.40328
2-Methoxyestrone	-0.994985	0.399463
Glycerol trihexanoate	0.236967	0.399259
(S)-Verimol F	-0.879701	0.398575
Heptadecanoic acid	0.200374	0.397633
Monoisobutyl phthalic acid	2.36893	0.397214
N-Methylethanolaminium phosphate	0.539633	0.395591
Polyporusterone B	-0.170594	0.389614
Methionyl-Phenylalanine	0.223227	0.388275
Dimethylglycine	-0.236889	0.387617
Phenylalanylphenylalanine	0.200398	0.384866
N-Acetylaspartylglutamic acid	-0.148865	0.382607
Uridine 5'-diphosphate	0.313444	0.381507
Asitribin	0.277424	0.378254
Imidazoleacetic acid	-0.447043	0.377587
Glutarylcarnitine	0.443671	0.375587
13-HODE	-0.272834	0.37513
Zalcitabine	0.624996	0.372011
Daucic acid	0.470349	0.370255
Cinnamyl acetate	1.04966	0.369281
2-Methyl-2-cyclopenten-1-one	-0.497277	0.362749
L-Leucine	-0.20383	0.359935
Palmitoleoylethanolamde	-0.263808	0.357438
Iminoaspartic acid	-0.273808	0.35519
1-Lyso-2-arachidonoyl-phosphatidate	0.490238	0.354012
Cyclobrassinone	-0.256501	0.352102
3-hydroxyundecanoyl carnitine	0.966268	0.348365
N-Acetyltryptophan	0.368887	0.348232
5a,6a-Epoxy-7E-megastigmene-3a,9e-diol 3-glucoside	0.961192	0.346769
2-Polyprenyl-3-methyl-5-hydroxy-6-methoxy-1,4-benzoquinone	0.170992	0.346423
Falcarindiol	-0.263537	0.345046
2-Hydroxy-3-methylpentanoic acid	0.424521	0.344377
2-(3-Carboxy-3-aminopropyl)-L-histidine	0.266168	0.344009
3-hydroxynonanoyl carnitine	1.00633	0.343135
Homophytanic acid	-0.560479	0.341382
N-acetyl-L-2-aminoadipate(2-)	0.664399	0.339149
1,2,3-Propanetricarboxylic acid	0.285417	0.337608
D-Erythrose 4-phosphate	0.527503	0.336159
4-Phenyl-2-butenal	-0.207332	0.335438
Allantoic acid	-0.226761	0.334649
Gibberellin A113	-0.679765	0.331533
2-Phenylbutyric acid	-0.652539	0.330127
Ferulic acid 4-O-sulfate	-0.261209	0.328773
Prenyl glucoside	0.366359	0.327419
Prostaglandin F2a	-0.402957	0.327263
Toluene	-0.364579	0.325102
Hydroxypropionic acid	-0.198487	0.324786
Captopril	-0.219597	0.323023
L-beta-aspartyl-L-glutamic acid	-0.17713	0.322414
2-Methoxyestradiol-3-methylether	-0.702755	0.31757
2-Dodecylbenzenesulfonic acid	0.602601	0.31544
Pseudoephedrine	-0.3433	0.315372
Ascorbic acid	0.475878	0.312945
Tiglylglycine	0.261814	0.310165
Chlorogenoquinone	0.392069	0.3093
(3S,5R,6S,7E,9x)-7-Megastigmene-3,6,9-triol 9-glucoside	0.218463	0.307989
Prostaglandin E2	-0.229685	0.302772
Homocysteine	0.404833	0.301916
L-2-Amino-5-hydroxypentanoic acid	-0.402722	0.296979
Pantetheine	-0.165597	0.294403
Methylmalonic acid	-0.150133	0.294037
Propofol glucuronide	-0.194564	0.293489
Behenoylglycine	0.386523	0.291814
N-Hexadecanoylpyrrolidine	-0.330846	0.291331
2-Hydroxyethanesulfonate	-0.618321	0.289917
2-Methylcitric acid	0.303191	0.28978
Estradiol	-0.465223	0.289183
5-Ethyl-3-hydroxy-4-methyl-2(5H)-furanone	-0.199851	0.288815
2-Isopropyl-1,4-benzenediol	-0.317392	0.287248
S-(Formylmethyl)glutathione	0.345028	0.286186
5,6-Dihydroxyindole	0.667399	0.285402
CMP-N-glycoloylneuraminate	-0.154073	0.285217
9-Pentadecenoic acid	0.522915	0.285093
Glycerol tripropanoate	0.202179	0.284943
3-Hexanone	0.160159	0.284035
Pyruvic acid	-0.196374	0.27967
(12S,15S)-15-O-Demethyl-10,29-dideoxy-11,12-dihydro-striatin C	-0.458351	0.276511
Monoethyl malonic acid	0.426275	0.274105
T2 Toxin	-0.224821	0.273952
Ethopropazine	-0.354671	0.272271
Asparaginyl-Tryptophan	0.254169	0.268406
Santene	-0.114512	0.267605
Propenoylcarnitine	0.226594	0.267101
L-Histidine	-0.210865	0.264336
Dextrorphan O-glucuronide	0.322605	0.262325
Osmundalactone	0.317152	0.262309
Heptanoylcarnitine	-0.406135	0.261912
Cysteine-glutathione disulfide	-0.194995	0.26128
Tetradecanedioic acid	0.347825	0.260135
N-a-Acetyl-L-arginine	-0.151727	0.259364
Arabinopyranobiose	0.130904	0.257769
2-Pyrrolidinone	0.219854	0.249904
Glutamylalanine	0.279699	0.249628
Allixin	-0.131093	0.246874
2,3,6-Trimethylphenol	0.270994	0.245881
D-Glucose	-0.20903	0.245315
4,11,13,15-Tetrahydroridentin B	1.05734	0.244406
7-Ketocholesterol	-0.465193	0.242119
4-Guanidinobutanoic acid	0.337143	0.239149
3,17-Androstanediol glucuronide	0.198128	0.238722
Imidazoleacetic acid ribotide	-0.284611	0.236938
3,4,5-Trimethoxycinnamic acid	-0.306858	0.233739
Nopalinic acid	0.171613	0.233409
(3beta,5alpha,9alpha,22E,24R)-3,5,9-Trihydroxy-23-methylergosta-7,22-dien-6-one	-0.175331	0.231074
Harman	0.311513	0.230961
9-Acetoxyfukinanolide	0.337776	0.230843
Myristoylglycine	0.343172	0.227367
11-Hydroxyeicosatetraenoate glyceryl ester	0.186718	0.226615
Cycloartanyl ferulate	0.237663	0.220446
Cinnzeylanine	-0.10563	0.213345
2-Acetyl-4,5-dihydrothiazole	0.239623	0.2133
Hydantoin-5-propionic acid	0.350177	0.213068
Avocadene	-0.521613	0.210987
L-Cystathionine	0.289973	0.210522
3-Furoic acid	0.202205	0.210181
Homodihydrojasmone	0.0702069	0.208984
3-Methylglutaconic acid	-0.0988672	0.208802
Prolyl-Threonine	-0.117099	0.208093
Pyridoxamine 5'-phosphate	-0.115128	0.206584
(S)-3,4-Dihydroxybutyric acid	-0.181237	0.205564
4-Vinylphenol sulfate	0.327407	0.203711
Ethyl trans-p-methoxycinnamate	-0.264738	0.203148
2,4-Di-tert-butylphenol	0.111969	0.202272
(S)-10,16-Dihydroxyhexadecanoic acid	-0.400196	0.19929
Methylgingerol	-0.234263	0.196294
Oxoadipic acid	0.422398	0.193346
Progesterone	-0.447091	0.193317
11,12-Dimethoxydihydrokawain	0.239093	0.192638
Methionyl-Valine	0.178385	0.185936
12-Oxo-2,3-dinor-10,15-phytodienoic acid	-0.121215	0.185037
Tyrosol 4-sulfate	0.409036	0.183259
LysoPI(20:4(5Z,8Z,11Z,14Z)/0:0)	0.102857	0.179937
N-Acetylgalactosamine	0.19615	0.178666
Menadiol dibutyrate	-0.319166	0.177373
3-Methyladipic acid	-0.203727	0.176147
10-Hydroxy-3-methoxy-1,3,5,7-cadinatetraen-9-one	-0.23381	0.174938
Sumiki's acid	-0.196084	0.174618
5-Methyl-2-phenyl-2-hexenal	-0.123044	0.172026
4,8 Dimethylnonanoyl carnitine	-0.184225	0.171837
S-3-oxodecanoyl cysteamine	0.271238	0.170446
3-Hydroxyisoheptanoic acid	0.290151	0.166411
beta-Damascenone	-0.0583184	0.166128
Homodolicholide	-0.094485	0.166063
Propofol	0.288083	0.165665
Isopulegone caffeate	-0.236643	0.165532
3-Dehydroquinic acid	-0.167813	0.164049
Citramalic acid	-0.134159	0.160836
Guaifenesin	0.122258	0.159926
13,14-Dihydro PGF-1a	0.314385	0.159229
Ceanothine C	0.239804	0.158541
Leukotriene A4	0.260717	0.157949
Adenosine diphosphate ribose	-0.117912	0.157524
Isovaleraldehyde	0.0817786	0.157145
1-Hydroxypyrene	0.0899362	0.156931
Atenolol	-0.18469	0.156798
Isoleucyl-Isoleucine	-0.124114	0.156556
Betaxolol	-0.0724626	0.155857
4-Methyl-1-phenyl-2-pentanone	-0.111251	0.153337
15(R)-hydroperoxy-EPE	-0.270437	0.152151
Quinacrine	-0.261578	0.15147
2,6-Dimethyl-7-octene-1,6-diol 8-O-glucoside	-0.168638	0.150948
Arabinonic acid	0.255477	0.148395
N-Acetyl-L-phenylalanine	0.151118	0.146976
3-Methylindole	-0.153447	0.145055
1-Methylnicotinamide	0.232959	0.142604
Capryloylcholine	-0.188482	0.142012
Tocopheronic acid	0.131159	0.140506
Lactosamine	-0.108536	0.137422
S-Carboxymethyl-L-cysteine	-0.0597311	0.135434
L-Glutamine	-0.0958686	0.134966
Lithocholyltaurine	-0.0794084	0.134656
Pentadecanoic acid	0.105776	0.134499
Cinitapride	-0.22628	0.132645
Ethylene glycol distearate	0.224101	0.132111
Glutaminylproline	0.0935912	0.130989
Niacinamide	-0.0805899	0.129807
Valylvaline	0.0750372	0.125476
N-Acetyl-7-O-acetylneuraminic acid	0.0941302	0.124625
Diaminopimelic acid	0.0940535	0.121453
N-Decanoylglycine	-0.0988794	0.119242
Linoleoyl ethanolamide	-0.152382	0.116528
4-oxo-Retinoic acid	-0.333157	0.113628
Ascorbic acid 2-sulfate	-0.0854894	0.11279
Amylopectin	0.062869	0.112266
5-(2-Methylpropyl)tetrahydro-2-oxo-3-furancarboxylic acid	-0.0507094	0.112002
L-beta-aspartyl-L-glycine	0.139461	0.11106
Amyl 2-furoate	-0.0783756	0.109643
Creatine	-0.0735489	0.109365
5-Hydroxymethyl-4-methyluracil	0.108282	0.108137
Oxoglutaric acid	0.246647	0.10603
Tetracosanoylglycine	-0.173236	0.104217
N-Acetylserotonin	-0.112842	0.103801
Glucosyl (2E,6E,10x)-10,11-dihydroxy-2,6-farnesadienoate	0.225778	0.103247
N-Acetyl-L-alanine	0.129476	0.102878
Corchoionol C 9-glucoside	-0.130088	0.100316
Hydroxyoctanoic acid	0.122308	0.0944969
Metoprolol	0.138145	0.0938022
3-Oxooctadecanoic acid	-0.0781701	0.0896743
S-Formylglutathione	0.084319	0.0842732
Taurodeoxycholic acid	0.115685	0.078128
3-Hydroxy-4-butanolide	0.0473845	0.0770867
Methylpyrazine	-0.121908	0.0767026
24-Hydroxycalcitriol	-0.0498884	0.0746082
Dihydroxyacetone phosphate	0.0588616	0.0725996
Tetraphyllin B	-0.0635739	0.0712844
Nonadecanoic acid	0.068957	0.0712612
Triacetin	-0.0830698	0.0696391
Carnosol	-0.117833	0.0679514
Isoleucyl-Tyrosine	-0.0587843	0.0672298
(Z)-15-Oxo-11-eicosenoic acid	-0.0708476	0.067091
(3beta,5alpha,9alpha,14alpha,22E,24R)-3,5,9,14-Tetrahydroxyergosta-7,22-dien-6-one	0.0387238	0.0668652
Ergonovine	-0.0839044	0.0655012
N-Undecylbenzenesulfonic acid	0.141194	0.0641604
Mosinone A	-0.040395	0.0623586
Gluconolactone	-0.0534072	0.0618133
Cinnamic acid	-0.0469881	0.0612579
Prolylhydroxyproline	0.0492839	0.0608535
Thymidine	0.178468	0.0607415
Levetiracetam	-0.0793323	0.059275
L-beta-aspartyl-L-serine	0.0474511	0.0567577
Cyclic AMP	0.0413751	0.0564626
Ethylene brassylate	0.051651	0.0547586
xi-7-Hydroxyhexadecanedioic acid	-0.0999295	0.0547456
L-Serine	-0.043702	0.0519425
Norfuraneol	-0.0129174	0.0515577
Threonic acid	0.0866645	0.0504578
2-(1-Ethoxyethoxy)propanoic acid	-0.0554963	0.0479332
Vanylglycol	-0.0461535	0.0470393
Sphinganine 1-phosphate	-0.0469503	0.0452679
Cedryl acetate	0.0889682	0.0388062
N-Acetyl-L-methionine	-0.0374109	0.0373166
S-Cysteinosuccinic acid	0.0510872	0.0369286
2-Hydroxypyridine	-0.10451	0.035474
Isoleucyl-Methionine	-0.0238936	0.034349
Resveratrol	-0.0912773	0.0337249
Dehydroepiandrosterone	-0.0254376	0.031695
(S)-Spinacine	-0.0156376	0.0214724
N-Lauroylglycine	0.0249589	0.021246
Dehydroascorbic acid	-0.0383547	0.0208663
Adenosine monophosphate	0.00974095	0.0203428
Glucosamine	-0.0215806	0.0193224
3-Phosphoglyceric acid	0.0146295	0.018063
Ascladiol	-0.0303572	0.0168341
9,10,13-Trihydroxystearic acid	-0.0244042	0.014777
Uridine diphosphate glucuronic acid	0.011247	0.0122282
2-Methyl-2-phenyl-undecane	-0.006076	0.0104578
2-Octenedioic acid	0.0169829	0.00742911
DL-2-Aminooctanoic acid	-0.0096129	0.00660995
Ibuprofen	0.00371396	0.0035829
Arbutin	-0.0009897	0.00275129
1-Hydroxypyrene glucuronide	-0.001295	0.00136877
Penbutolol	0.00043282	0.00094347
1-Hydroxypyrene glucuronide	-0.001295	0.00136877
Penbutolol	0.00043282	0.00094347

## Sheet: c
c: Correlation plots of log2 fold changes in liver
Metabolites	log2FC eGFP	log2FC OE
(10S,11S)-Pterosin C	0.458025	1.91666
(2R,3R,4R)-2-Amino-4-hydroxy-3-methylpentanoic acid	0.678889	0.419907
(2R,6x)-7-Methyl-3-methylene-1,2,6,7-octanetetrol 2-glucoside	-0.195521	-0.923129
(3beta,17alpha,23R)-17,23-Epoxy-3,29-dihydroxy-27-norlanost-8-ene-15,24-dione	-0.328778	-1.02517
(3beta,5alpha,9alpha,22E,24R)-5,9-Epidioxy-3-hydroxyergosta-7,22-dien-6-one	-0.709173	-1.62726
(R)-Bitalin A	-0.328527	-1.08053
(R)-Dihydromaleimide	1.6669	1.14764
(S)C(S)S-S-Methylcysteine sulfoxide	-0.3335	-0.633062
(Z)-3-Methyl-3-decenoic acid	0.728346	2.4899
(Z)-4-Heptenal	1.80207	0.866985
1-a,24R,25-Trihydroxyvitamin D2	-1.69544	-1.78582
1-Acetyl-2-methylcyclopentene	0.61733	0.915838
1-Acetyl-3,27-dihydroxywitha-5,24-dienolide 3-glucoside	-3.89904	-3.8103
1-Isopropyl citrate	-1.22353	-0.831013
1-Methoxy-1-(2,4,5-trimethoxyphenyl)-2-propanol	-0.243563	-0.763474
1-palmitoyl-dihydroxyacetone-phosphate	-0.616642	-0.990244
1-Stearoylglycerophosphoserine	0.467114	0.562369
13-L-Hydroperoxylinoleic acid	-0.784747	-1.04856
14,15-DiHETrE	-0.691691	-0.851705
17,23-Epoxy-29-hydroxy-27-norlanost-8-ene-3,15,24-trione	-1.52384	-1.59741
2-(4-Methyl-5-thiazolyl)ethyl hexanoate	1.26057	1.05107
2-Hexenoylcholine	0.15407	-0.934226
2-Hexyl-3-phenyl-2-propenal	0.192893	-0.60468
2-Hydroxy-6-pentadecylbenzoic acid	1.41389	1.18038
2-Keto-glutaramic acid	1.0488	0.960613
2-Methyl-1-phenyl-2-propanyl acetate	-0.554949	-0.783576
2-Methyl-3-ketovaleric acid	-0.553924	-1.56555
2-Methyl-4-propyl-1,3-oxathiane	2.67069	2.46785
2-Methylglutaric acid	3.03036	2.70634
2-nonenoylglycine	-0.398967	-1.66196
2-Oxo-4-hydroxy-4-carboxy-5-ureidoimidazoline	0.161081	1.67654
2,6-Diisopropyl-3-methylphenol	-0.317246	-0.349478
2,6-Dimethoxy-4-methylphenol	0.564733	-0.409504
27-Norcholestanehexol	-0.735897	-0.737907
3-Hydroxy-3-carboxymethyl-adipic acid	-0.180863	-1.27597
3-Hydroxybenzoic acid	-0.827134	-1.57536
3-Hydroxysuberic acid	0.300532	1.28664
3-p-Coumaroyl-1,5-quinolactone	0.0344104	1.62422
3-Sulfinoalanine	0.619927	-0.580273
3,5-Dihydroxybenzoic acid	-2.79244	-2.8606
3,6-Ditigloyloxytropan-7-ol	0.115923	-0.949165
4-Hydroxy-L-glutamic acid	1.00116	0.989579
4-Hydroxymethylpyrazole	0.691438	1.16372
4-Hydroxyphenylpyruvic acid	-0.578263	-3.53054
4-Nitrocatechol	-1.69589	-1.28203
4-Pyridoxolactone	-2.26052	-1.33134
5-Aminopentanoic acid	-1.2769	-0.844084
5-Hexyltetrahydro-2-oxo-3-furancarboxylic acid	-0.824468	-0.78977
5-Hydroxyisourate	1.76321	2.30711
5-Megastigmen-7-yne-3,9-diol 9-glucoside	0.483223	-0.58051
5Z-Dodecenoic acid	2.8172	2.88108
6-(2-Carboxyethyl)-7-hydroxy-2,2-dimethyl-4-chromanone glucoside	-3.08582	-3.25878
6-O-Acetylaustroinulin	0.940997	1.01801
6-Thioinosinic acid	-0.864167	-0.710846
7-Ketodeoxycholic acid	3.03305	1.86124
Acetoacetic acid	-0.102898	-0.909125
ADP-glucose	-0.325623	-0.667516
Alanylcysteine	-0.566566	-0.80389
Alanylmethionine	-0.166676	1.38594
Allopregnanolone	1.0296	0.65501
alpha-Amylcinnamyl acetate	0.621636	0.800467
Aminomalonic acid	-0.382875	-1.2386
Annoglabasin C	2.1843	1.94663
Arginylglutamic acid	0.195718	0.661638
Arginylvaline	0.435796	1.47275
Artemether	-0.620706	-0.769931
Asparaginyl-Valine	0.858416	0.747745
Aspartyl-Histidine	-0.682645	-1.38753
Aspartylglycosamine	-0.084911	-0.510165
Bakers yeast extract	-0.666641	-0.694354
Blumenol C glucoside	-3.91827	-3.42023
Bopindolol	-1.9739	-1.27967
Calystegine C1	1.8812	1.0775
Capryloylglycine	1.12555	1.06108
Carbimazole	0.218023	-0.98903
Carnosic acid	-0.199295	-1.57863
Carnosine	-0.631045	-0.555208
CDP	-2.36153	-3.70195
Chenodeoxycholic acid	2.00832	1.42072
Cholic acid	3.2679	3.10967
cis-4-Decenedioic acid	-1.65917	-1.84467
cis-Aconitic acid	-0.413787	-0.726
Citric acid	-0.401404	-0.961787
Citrulline	0.457565	-0.672796
Cotinine glucuronide	0.213804	-1.18417
Creatinine	-0.362503	-0.421447
Cucurbitacin I 2-glucoside	-2.36234	-3.20764
Cysteinyl-Isoleucine	-0.712696	-1.48248
D-Alanyl-D-alanine	1.32139	1.20024
D-glycero-L-galacto-Octulose	-1.00144	-1.55584
Daidzein	-3.10985	-1.98764
delta-Hexanolactone	0.210873	-1.08662
dAMP	2.94888	5.45961
Deoxyinosine	0.700557	1.42848
Diethylhexyl adipate	-1.13201	-1.07085
Diethylpropion	-0.999798	-0.736043
Dihydroceramide	-0.276683	-0.409705
Dihydrouracil	3.99228	3.38635
Diosbulbinoside D	-0.618388	1.8321
Dityrosine	-0.186451	-0.553955
Dodecanedioic acid	-1.57703	-1.44204
dTDP-D-glucose	-0.368612	-0.484727
Eremopetasinorol	0.881147	0.845294
Erucic acid	0.255257	-0.47777
Etrimfos	0.577734	1.29816
Flavoxate	-0.168402	-0.920006
Fomepizole	-0.725404	-1.01389
Fructose 6-phosphate	-0.469595	-1.11953
Fumaric acid	-0.159401	-1.52928
gamma-Aminobutyric acid	1.06651	0.669029
gamma-Crocetin	-0.341236	-0.675528
gamma-Glutamylphenylalanine	1.12402	0.916912
gamma-Glutamyltyrosine	-0.359076	1.07878
Ganoderic acid L	-0.880228	-1.44315
Ganoderiol C	-0.36199	-0.758878
Ganoderiol I	-1.37739	-1.23352
Ganodosterone	2.8382	1.38761
Glucosamine-1P	-0.279676	-1.23323
Glutathione	0.275339	0.601597
Glyceric acid 1,3-biphosphate	-0.0176927	-0.84942
Glycerol 1-propanoate diacetate	-0.440352	-1.16304
Glycerophosphoinositol	-0.133709	-0.969653
Glycerylphosphorylethanolamine	-0.852686	-1.03393
Glycyl-Methionine	0.715737	1.10469
Glycyl-Serine	0.699988	0.700956
Goshonoside F1	2.09773	2.82029
Guaiacol	-0.177261	-0.73264
GDP	-0.336568	-1.13765
GTP	-1.35349	-3.24774
Hexadecanedioic acid	3.20828	2.56827
Hovenidulcigenin A	-2.16685	-2.42142
Hydroxyminaline	-0.701038	-0.96509
Hydroxyphenylacetylglycine	-2.19762	-1.3116
Indolelactic acid	-0.899725	-2.40122
Isoleucyl-Lysine	0.727036	1.34872
Isomammein	-0.161693	-0.3
Isosorbide Mononitrate	-0.433738	-1.1108
Jasmonic acid	1.2076	0.871391
L-Aspartic acid	1.70315	2.10504
L-beta-aspartyl-L-leucine	-0.590429	-1.63851
L-Glutamic acid 5-phosphate	-0.759785	-1.66202
L-Isoleucine	-1.61118	-1.82519
L-Threonine	1.85599	1.07481
Liquoric acid	-2.44974	-3.99471
Lucidone A	-0.154533	-0.879544
Lysylmethionine	1.37466	3.26691
Malic acid	-0.287724	-1.07573
Maltotriose	0.625634	0.54957
Medicagenic acid	-1.02642	-1.83821
Methionine sulfoxide	-0.460294	-1.10893
Methionyl-Serine	0.503536	0.753951
Methionyl-Threonine	0.575659	1.02023
Methyl 2-octynoate	-1.28717	-1.27447
Methyl 3-(2,3-dihydroxy-3-methylbutyl)-4-hydroxybenzoate	-0.657121	-0.932158
Mexiletine	-0.880506	-1.19768
Miglustat	0.746894	0.671312
Moexipril	-1.21352	1.05505
N-(1-Deoxy-1-fructosyl)threonine	-0.495144	-0.630652
N-Acetylgalactosamine 4-sulphate	-0.100086	-0.504068
N-Acetylglutamine	-0.0131105	1.37437
N-Acetylhistidine	-0.507188	-1.15266
N-Acetylleucine	-0.875486	-1.63394
N-alpha-Acetyl-L-citrulline	0.279715	1.03683
N-Butyrylglycine	2.61427	3.51861
N-Jasmonoylisoleucine	-0.816276	-1.11472
N-lactoyl-Methionine	0.87116	0.930328
N-Nitrosoproline	-0.410234	-0.760632
NADPH	-0.635138	-3.36889
Neuraminic acid	-0.0591114	-0.418592
Neuroprotectin D1	2.57289	2.38892
Nitrofurazone	0.481393	1.71951
Norophthalmic acid	-1.30977	-1.74453
O-Acetylserine	-0.775967	-0.954589
Octanal	0.25877	0.901032
Ornithine	0.313004	-0.703286
Oxidized glutathione	-0.623604	-0.708818
Oxybuprocaine	-1.42185	-1.75927
Palmitic amide	0.15287	-0.403837
Penmacric acid	-0.316529	-0.495544
Pentylbenzene	1.35997	0.39233
Perillic acid	1.30597	1.60576
Phenol	-1.83804	-2.50244
Phenylacetylglycine	-0.633463	-0.908372
Phenylalanyltyrosine	0.394631	1.17517
Phytolaccoside A	-4.23705	-4.42351
Pitheduloside I	-2.1808	-2.71249
Polyethylene, oxidized	-1.6209	-1.48438
Porrigenin A	1.7978	1.93751
Propionic acid	-0.124266	-0.85563
Propionylcarnitine	2.58203	2.18873
Pterosin O	-0.654714	-1.23563
Pubescenol	-0.313387	-1.06655
Pulmatin	0.342919	-0.665212
Pyridoxamine	-0.534141	-1.50382
Pyrogallol-2-O-glucuronide	-3.4467	-2.95395
Rishitin	0.292467	-0.797347
Rollinecin A	-0.187445	-0.74504
S-Adenosylhomocysteine	1.11226	1.02533
S-Lactoylglutathione	-1.3156	-2.07782
Serylserine	1.33462	1.54728
Serylvaline	-0.0732389	1.08907
Sorgoleone 358	1.31502	1.00654
Tetrahydrofuran	0.406565	1.7255
Tetrahydrofurfuryl butyrate	-0.499319	-1.41399
Thiomorpholine 3-carboxylate	1.33268	1.77331
Threonyltyrosine	-1.91716	-1.84215
Torvoside G	0.533266	0.636184
trans-1,2-Dihydrobenzene-1,2-diol	-0.667834	-0.839901
Trimethylaminoacetone	0.8874	0.908558
Tryptophanamide	0.140193	-0.499134
Tryptophyl-Valine	0.0951645	1.24687
Tyramine glucuronide	-0.0667656	-1.53621
Ubiquinone-4	-0.681039	-1.1601
UDP-D-Xylose	-0.710492	-1.0966
Ureidopropionic acid	-0.124762	0.611311
Uric acid	2.73261	2.82904
Uridine 5'-monophosphate	-0.195658	-0.627867
Uridine diphosphate-N-acetylglucosamine	-0.470888	-0.589207
Uridine diphosphate glucose	-0.568589	-0.888579
Vorinostat	0.538971	1.35856
(-)-trans-Carveol	-1.14334	-0.47554
(6E,8E)-4,6,8-Megastigmatriene	1.19299	0.585132
1-(8Z,11Z,14Z-eicosatrienoyl)-glycero-3-phosphate	1.54969	2.14896
1-Cyano-2-hydroxy-3-butene	5.05331	4.40647
1-Isothiocyanato-7-(methylthio)heptane	2.1752	2.02235
1,3,5-Triphenylcyclohexane	-1.66948	-0.842643
11-Dehydrocorticosterone	1.11739	0.560359
12-Ketodeoxycholic acid	1.11365	1.12516
15(S)-Hydroxyeicosatrienoic acid	1.5906	1.08617
19-Norandrosterone	0.54399	0.395194
2-(1-Ethoxyethoxy)propanoic acid	1.60759	-0.0577078
2-(3,4-Dihydroxybenzoyloxy)-4,6-dihydroxybenzoate	5.46837	1.35688
2-Aminobenzoic acid	1.28186	0.771174
2-Hydroxybutyric acid	0.919448	0.594715
2-Hydroxycaproic acid	1.4598	0.732547
2-Hydroxymyristic acid	2.54424	0.495149
2-O-Caffeoylarbutin	-3.84321	-1.63345
2-Piperidinone	4.25677	4.66003
2,3-Diacetoxypropyl stearate	0.733729	0.458
3-Hydroxydodecanoic acid	4.53879	1.89958
3-Hydroxysebacic acid	1.47989	0.908454
3-hydroxytridecanoyl carnitine	-0.548222	-0.246196
3-Methylcrotonylglycine	1.8203	0.420023
3,4-Dihydroxybenzylamine	1.33979	0.629262
3,4-Dimethyl-5-pentyl-2-furanundecanoic acid	0.790746	0.820974
3b,17b-Dihydroxyetiocholane	2.50504	0.895157
4-Hydroxy-2-butenoic acid gamma-lactone	-1.12031	-0.547843
4-Hydroxy-2-oxoglutaric acid	-0.909948	-0.439951
4,8 Dimethylnonanoyl carnitine	0.981839	-0.185786
5-Hydroxyindoleacetylglycine	-3.34681	-1.13833
5-Hydroxymethyl-4-methyluracil	1.18492	0.104092
5,7-Megastigmadien-9-ol glucoside	-2.04965	-1.77373
5a-Androst-3-en-17-one	-1.42874	-0.824622
6-Phosphogluconic acid	0.819569	-0.363264
6,8-Heneicosanedione	0.97198	0.539977
7-Ketocholesterol	-1.08703	-0.469285
7b-Hydroxy-3-oxo-5b-cholanoic acid	1.24688	0.272323
9,12,13-TriHOME	1.2619	0.984785
Acetyl tributyl citrate	2.61559	0.910437
Alanylproline	-1.29106	-0.262899
Annuionone B	1.74001	3.12844
Arginylglycine	0.873758	0.316991
Asitribin	1.31655	0.274283
Asparaginyl-Threonine	2.42517	0.655974
Asparaginylglutamic acid	1.012	0.410068
Ceanothine C	0.871175	0.2388
Cincassiol B	1.14793	1.07551
Cinitapride	-0.707385	-0.227091
Clomipramine	-1.22518	0.738506
Cycloartanyl ferulate	0.987032	0.23455
Cyclohexaneundecanoic acid	0.756868	0.439578
Cytidine 5'-monophosphate-N-acetylneuraminic acid	0.904041	0.49355
D-alpha-Aminobutyric acid	2.63488	2.35705
D-Glucuronic acid 1-phosphate	0.690476	0.553262
Dehydroepiandrosterone	1.20623	-0.0277702
Dehydrophytosphingosine	-0.539806	-0.470949
Dihydromaleimide beta-D-glucoside	-1.13871	-0.383036
Dimethylbenzyl carbinyl hexanoate	2.30552	0.847924
Dodecanoic acid	2.02177	0.642375
Eicosapentaenoic acid	0.730447	0.238756
Ergonovine	-0.891112	-0.086987
FAD	-0.88648	-0.353129
gamma-Butyrolactone	4.7361	1.43389
gamma-CEHC	-1.42296	-1.06256
gamma-L-Glutamyl-L-pipecolic acid	1.90186	0.87486
Gluconic acid	-0.889732	-0.624711
Glucosamine 6-sulfate	1.32985	2.23437
Glutaconylcarnitine	1.84126	0.996493
Glutarylglycine	1.13015	0.892145
Glyceric acid	-0.766114	-0.533883
Glycerol 3-phosphate	1.14181	0.596496
Glycerol trihexanoate	0.812854	0.235026
Indole-3-carboxaldehyde	-1.73635	-0.733586
Isoleucyl-Tyrosine	-0.867481	-0.0604844
Ketoprofen glucuronide	-2.1124	-0.787761
Kukoamine A	2.69635	1.7968
L-beta-aspartyl-L-alanine	-1.67276	-1.66383
L-Glutamic acid	-1.9091	-0.852116
L-Methionine	0.990622	0.329774
L-Phenylalanine	0.764953	0.23458
L-Tyrosine	1.13824	0.659641
Leukotriene A4	1.26254	0.258307
Lithocholic acid glycine conjugate	2.08339	1.66198
Lusitanicoside	-2.78486	-0.528251
LysoPI(18:1(9Z)/0:0)	2.14154	0.744178
LysoPI(20:4(5Z,8Z,11Z,14Z)/0:0)	0.645582	0.100967
Mannitol 1-phosphate	-2.60825	-0.452212
Methyl 2E,4Z-hexadecadienoate	0.752814	0.577243
Methylglutaric acid	-2.50865	-0.843531
Methylpyrazine	-1.57683	-0.125537
Methylsuccinic acid	5.69012	1.80943
N-(1-Deoxy-1-fructosyl)glycine	0.85294	0.223544
N-Acetyl-7-O-acetylneuraminic acid	0.473776	0.0911
N-Acetyl-L-glutamic acid	-0.581962	-0.478282
Niacinamide	0.568401	-0.0830109
Norepinephrine sulfate	0.722595	0.928562
O-Phosphoethanolamine	0.870921	1.54136
Palmitic acid	0.492186	0.268566
Palmitoyl glucuronide	0.578707	0.573362
Pantetheine	0.955658	-0.167758
Phenylalanyltryptophan	0.949884	0.799746
Pravastatin	1.45598	0.667158
Propyl propane thiosulfonate	2.8426	0.819602
Propylene glycol mono- and diesters of fats and fatty acids	0.841808	0.305846
Pyridoxal	1.5839	0.77801
Pyrocatechol sulfate	-2.24464	-0.445235
Resveratrol	-0.958755	-0.0952854
Saccharopine	2.21642	1.00732
Sorbitan laurate	1.25073	0.740397
Stearic acid	-0.744675	-0.521361
Tetradecanedioic acid	2.21076	0.344835
Tetraphyllin B	-0.422861	-0.0652181
Tiglic acid	1.38304	0.848223
Triacetin	-1.90176	-0.085182
Tyrosyl-Valine	-0.903521	-0.684427
Vinylacetylglycine	1.01203	0.276418
Xanthoplanine	-1.49056	-1.05074
(-)-Nopol	1.04831	1.25198
(1R,3S,4S,6R)-6,9-Dihydroxyfenchone 6-O-b-D-glucoside	3.24615	1.35643
(3beta,5alpha,6beta,24R)-Stigmastane-3,5,6-triol	-1.72809	-1.38617
(5alpha,6beta,14alpha,20R,22R)-5,6,14,20,27-Pentahydroxy-1-oxowith-24-enolide	3.88959	3.08448
(R)-3-Hydroxy-Octadecanoic acid	1.49776	1.07894
(x)-1,2-Propanediol 1-O-b-D-glucopyranoside	-2.84431	-0.910601
(Z)-1,3-Octadiene	1.09888	0.909921
(Z)-Narceine imide	-3.50312	-2.49991
1-Hydroxyepiacorone	-2.10765	-1.35208
1-Isomangostin hydrate	-2.53199	-1.84696
1-Nitro-5-glutathionyl-6-hydroxy-5,6-dihydronaphthalene	-2.63207	-2.65348
1-Phenyl-1,3-eicosanedione	2.45774	2.35295
1,25-Dihydroxyvitamin D3-26,23-lactone	-0.723994	-1.19778
1,3-Octadiene	0.645345	1.36419
1,4-Ipomeadiol	-0.64882	-0.842946
1,5-Dibutyl methyl hydroxycitrate	1.42686	2.93402
10-Undecenyl acetate	2.27151	2.7875
10,11-dihydro-20-trihydroxy-leukotriene B4	-2.96481	-2.89671
10Z-Nonadecenoic acid	1.35456	0.732817
11Z-Eicosenoic acid	2.3906	2.91598
12(13)Ep-9-KODE	3.60343	2.4357
13-OxoODE	1.59193	1.10519
15beta-Hydroxydesogestrel	1.17745	0.818827
18-Hydroxycortisol	-1.68089	-1.80135
2-(a-Hydroxyethyl)thiamine diphosphate	-2.80288	-2.80286
2-(S-Glutathionyl)acetyl glutathione	-2.13301	-2.39736
2-Aminoacrylic acid	-1.53681	-1.40528
2-Aminomuconic acid semialdehyde	-1.79204	-3.07477
2-Methylbutyrylglycine	1.56913	1.18283
2-Methylhippuric acid	-1.4973	-1.14568
2-Phenylethanol glucuronide	-1.4742	-1.12485
2,2,4,4-Tetramethyl-6-(1-oxobutyl)-1,3,5-cyclohexanetrione	-2.03248	-1.57717
2,3-Secoporrigenin	-0.926499	-0.94838
2,8-Dihydroxyquinoline-beta-D-glucuronide	-2.13248	-1.38835
28-Homobrassinolide	-1.07108	-1.03127
3-Acetyl-2,7-naphthyridine	-1.32956	-1.03062
3-Deoxy-D-glycero-D-galacto-2-nonulosonic acid	-1.72295	-3.04508
3-Fucosyllactose	-1.48332	-2.56634
3-Hydroxybutyric acid	2.31518	2.20314
3-Hydroxytetradecanedioic acid	1.53496	0.843038
3-Methoxy-4-hydroxyphenylglycol glucuronide	-1.55255	-1.30523
4-(3-Pyridyl)-3-butenoic acid	-0.629827	-0.678102
4-Hydroxychalcone	-3.86326	-1.46197
4-Hydroxypropofol	0.738813	0.625789
4-Methyldibenzothiophene	-1.77253	-2.10135
4-Pyridoxic acid	2.11194	1.6123
5-Chloro-2-(3,5-di-tert-butyl-2-hydroxyphenyl)-2H-benzotriazole	-1.96254	-2.13038
5-Taurinomethyl-2-thiouridine	-5.55902	-3.96332
5-Tetradecenoic acid	2.88432	2.06755
5,6-Epoxy-8,11,14-eicosatrienoic acid	2.70737	2.21074
7a,12a-Dihydroxy-3-oxo-4-cholenoic acid	2.59777	1.71565
7Z,10Z-Hexadecadienoic acid	2.23655	1.81876
Acaciabiuronic acid	-2.64144	-2.87865
Acetylcysteine	-0.375826	-0.763863
Adenine	-0.756038	-1.12369
Adenosine	-1.36248	-1.33392
ATP	-4.26093	-5.77882
Adenylsuccinic acid	1.67165	1.54502
Alanylarginine	1.0815	1.76783
Alanylasparagine	1.28418	1.69416
Alanylserine	1.22877	1.38888
alpha-Ketoisovaleric acid	-1.9917	-0.761907
Alpha-Lactose	2.40132	1.71202
alpha-Linolenic acid	1.0661	1.21457
alpha-Terpineol	-1.08273	-1.05562
Aminoadipic acid	1.29062	0.67567
Anserine	-0.731395	-0.667859
Antibiotic X 14889A	1.94991	0.957686
Arachidonic acid	1.37433	1.51131
Arginylasparagine	2.00058	1.62655
Arginylaspartic acid	0.716411	1.00489
Arginylglutamine	1.06912	1.48315
Arginylserine	1.58156	1.57189
Arginylthreonine	0.838048	1.27537
Artemoin A	1.20789	1.73768
Asparaginyl-Lysine	0.910856	0.942167
Asparaginylasparagine	1.12551	0.963736
Asparaginylglycine	1.66544	1.31264
Aspartylphenylalanine	1.0472	1.06383
Avenic acid A	-0.682661	-0.975613
Batatasin III	-2.36402	-1.3207
Butenylcarnitine	-1.01923	-1.09703
Butyric acid	3.09357	2.01237
Caffeic acid 3-O-sulfate	-1.69288	-1.21025
CDP-glucose	-1.35	-1.48811
Ceanothine D	1.1859	0.912918
Celerin	-2.77804	-2.2275
Citicoline	1.16678	1.85877
Codeine-6-glucuronide	-3.13365	-1.84456
Coprocholic acid	3.28477	3.69385
Cortexolone	1.85451	1.46955
Cyclodopa glucoside	-3.00041	-2.51767
Cyclonormammein	-1.74457	-2.01767
Cysteinyl-Phenylalanine	1.73498	3.49998
Cysteinylglycine	-1.01534	-1.03759
Cystophorene	0.787832	0.782816
D-erythro-D-galacto-octitol	-4.7766	-1.08112
D-erythro-L-galacto-Nonulose	-1.47176	-0.855621
D-Fructose	-1.84888	-1.52913
D-Glucuronic acid	-1.0187	-1.65342
D-Xylose	0.796747	1.31427
delta-Amorphene	0.948308	0.568561
Dephospho-CoA	1.43765	1.13529
dGDP	-2.48913	-3.08964
Dihomo-gamma-linolenic acid	2.03327	1.78539
Dihydrobiopterin	-2.48576	-0.991208
Dihydrodioscorine	-1.51654	-1.32296
Dihydrofukinolide	-1.96582	-2.2214
Dihydrothymine	-0.758328	-0.777956
Dihyroxy-1H-indole glucuronide I	-3.09722	-3.21248
Dimethyl 3-methoxy-4-oxo-5-(8,11,14-pentadecatrienyl)-2-hexenedioate	-1.99996	-1.60413
Dimethyldisulfide	-2.7624	-3.07363
Dimethylmalonic acid	0.793504	0.964585
Dioscoretine	-1.07794	-1.84971
Docosahexaenoic acid	1.71936	1.56464
Docosatrienoic acid	1.23848	1.12013
Domperidone	-0.753066	-0.699819
Eicosadienoic acid	1.96562	1.59411
Epinephrine	1.18128	0.932445
Eremopetasitenin C2	-3.44425	-1.29727
Erinacine E	-1.17579	-2.25974
Erythrinasinate A	1.56199	1.22735
Erythritol	-2.41105	-0.961724
Ethyl 2-mercaptopropionate	-1.59767	-1.26574
Ethyl glucuronide	8.14273	8.06379
Galactonic acid	-1.70826	-1.41371
Gamma-glutamyl-L-putrescine	1.04211	1.47327
gamma-Glutamylisoleucine	-2.19765	-2.14727
Geranyl 3-methylbutanoate	1.75483	1.57043
Glucohesperalin	1.50341	1.66405
Glutaminyllysine	1.32406	1.08499
Glutaminylthreonine	0.915738	1.60988
Glutamylmethionine	0.969006	1.98058
Glutamyltryptophan	0.608968	0.77314
Glycerol 1,3-didodecanoate 2-decanoate	2.05503	0.784472
Glycolic acid	-0.844761	-0.764337
Glycyl-Lysine	1.29945	1.14417
Glycyl-Phenylalanine	0.987302	1.63814
Glycylproline	-1.19724	-0.607402
Goshuyic acid	1.49386	0.929514
Guanidinosuccinic acid	-3.38176	-2.63864
Guanosine diphosphate mannose	-1.0078	-1.29068
Guggulsterone	1.55922	1.69417
Gynocardin	-1.69043	-2.40973
Hippuric acid	-1.13915	-1.11816
Homoanserine	1.13313	1.17672
Homolanthionine	2.88098	2.91977
Hydroxyprolyl-Isoleucine	1.90717	1.78315
Hypoxanthine	1.724	2.39064
Imidaprilat	-5.9846	-2.22844
Indole-3-carboxilic acid-O-sulphate	-2.22824	-1.93632
Indole-5,6-quinone	-1.7574	-1.0232
Indoxyl sulfate	-0.912263	-1.28419
Inosinic acid	1.57558	1.76299
Ipratropium bromide	-1.24116	-1.87244
Isobutyrylglycine	2.9831	3.63913
Isopetasoside	-1.08561	-0.623168
Isopropyl apiosylglucoside	3.24008	3.26343
Koryoginsenoside R1	1.67541	1.99929
L-Alanine	-1.13058	-1.22958
L-arginino-succinate	-1.03169	-1.68851
L-cis-Cyclo(aspartylphenylalanyl)	2.25901	1.30722
L-Fucose	-0.614034	-0.829459
L-Homocysteic acid	-1.24942	-1.14305
L-Lysine	-0.99621	-1.41223
Lanthionine ketimine	-1.4512	-1.1219
Linoleamide	-0.31438	-0.560145
Linoleic acid	1.60475	1.88265
Liquiritin	-3.36288	-2.55052
LysoPI(16:0/0:0)	1.09814	0.51871
LysoPI(18:0/0:0)	0.799304	0.56499
Lysylserine	1.6046	1.66088
Lysylthreonine	1.30255	1.45425
Lysylvaline	0.954947	0.859464
Macrophorin D	5.13032	3.55174
Malonic acid	-3.18771	-3.0904
Maltitol	-2.79794	-1.24846
Meprobamate	0.826529	1.57839
Methionyl-Proline	4.6956	2.42823
Methyl linoleate	1.22344	0.987035
Methyl sorbate	-1.20852	-0.879135
Myristic acid	0.931203	0.453504
N-(1-Deoxy-1-fructosyl)tryptophan	-2.53164	-1.10665
N-Acetyl-D-Glucosamine 6-Phosphate	0.787942	0.566897
N-alpha-Acetyl-L-lysine	-0.73307	-1.07713
N-Desmethylzopiclone	-1.6435	-2.32281
N-Lactoyl ethanolamine phosphate	-1.82698	-1.88198
NAD	-1.66519	-2.15677
NADP	-1.7032	-1.25858
Nateglinide	-2.64279	-2.58115
Niazinin	-2.56731	-1.18566
Nookatone	-2.5791	-2.53813
Norfluoxetine glucuronide	1.09721	1.48529
Octadecanedioic acid	1.72416	1.67243
Oleamide	-0.669785	-0.678474
Oleic acid	1.32421	0.901492
Ophthalmic acid	-1.51405	-1.45498
Oxalic acid	-0.769624	-0.819513
p-Cresol	0.455583	-0.956416
Phenol sulphate	-2.53497	-2.21956
Phosphoadenosine phosphosulfate	-2.63485	-3.59823
Phosphocreatine	-2.34994	-3.00883
Phosphodimethylethanolamine	-2.42008	-2.52228
Phosphoribosylformimino-AICAR-P	0.689866	0.856368
Physalin K	-4.72041	-2.39236
Polyoxyethylene dioleate	2.25	1.23932
Ponasteroside A	2.20657	2.71918
Pregnenolone	1.16023	0.752302
Pteroside B	-0.965739	-2.1086
Pyrene	-2.3026	-1.1805
Pyrrole-2-carboxylic acid	2.38089	3.15572
Secobarbital	-2.91451	-2.23046
Sedoheptulose	-0.675591	-0.910624
Sorbitan oleate	-1.84087	-1.10228
Sorbitol	-2.35962	-0.935991
Suberic acid	1.65798	1.32271
Succimer	-6.81421	-6.12583
Succinic anhydride	-0.663514	-1.10257
Succinyladenosine	1.42046	1.0754
Sucrose	-2.95677	-1.11861
Sulfinpyrazone sulfone	3.04307	4.64774
Taurochenodeoxycholate-3-sulfate	-1.61179	-2.27432
Taurocholic acid 3-sulfate	-0.998617	-1.77572
Tetracosahexaenoic acid	1.66936	1.4055
Thiamine pyrophosphate	-1.85063	-2.04631
Triton X 100	2.05154	1.14514
Tryptophol	-0.828079	-1.74157
Uracil	1.37395	1.79525
Uridine	1.94692	2.12065
UTP	-2.85532	-5.29542
Urocanic acid	-1.42489	-2.19219
Valproic acid glucuronide	1.67665	2.90861
Xanthine	1.12396	2.35284
Xanthosine	3.29442	4.20899

## Sheet: d
d: Protein changes during regeneration in control (eGFP) livers
Proteins	log2(FC)	-log10(p-v)
Gys1;Gys2	-7.15161	2.59528
Mapk15	-5.91056	3.35385
Sdhd	-5.38553	2.31484
H2-Q10;H2-T23	-4.55087	3.20526
Rab8a	-3.82848	4.3164
Lifr	-3.73239	1.89628
Slc2a9	-3.54002	2.07626
Syvn1	-2.7412	1.44969
Pdk1	-2.50779	1.49899
Gprin3	-2.3729	2.39031
Apoa2	-2.22546	1.79675
Phlda1	-2.14189	1.53234
Aacs	-1.92179	1.39415
Cyp2c37	-1.6208	1.62819
Tlcd2	-1.54964	2.06102
Slco1a1	-1.49672	2.2017
Ttc39c	-1.47998	2.53957
Coq8a	-1.44657	1.93113
Etnppl	-1.25481	1.60495
Gys2	-1.23389	1.52449
Cyp2c54	-1.20453	2.68036
Cyp2c37;Cyp2c50;Cyp2c54	-1.14261	2.56394
Mup11;Mup17;Mup18;Mup6	-1.09862	1.4051
Sult1a1;Sult2a1	-1.02168	1.38207
Acss2	-1.01754	2.0387
Slc10a1	-0.96527	1.34327
Cyp2f2	-0.96251	1.43951
Cyp2c50	-0.959649	1.6289
Hsd3b2;Hsd3b3;Hsd3b4;Hsd3b5;Hsd3b6	-0.951862	2.03255
Hspa1a;Hspa1b;Hspa1l	-0.925759	2.08606
Ces1e;Ces1f	-0.924413	1.87247
Hsd3b3	-0.901983	1.74455
Hspa1a;Hspa1b	-0.896902	1.91524
Sult2a8	-0.891279	1.71775
Ces3a	-0.858147	1.52349
Snap47	-0.855644	1.74208
Ces1d	-0.818761	1.58195
Fggy	-0.81829	1.80924
Pklr	-0.812801	1.90055
Mup3	-0.804257	1.98061
Esrp2	-0.799233	2.73749
Cmah	-0.797117	1.92711
Pfkfb1	-0.766411	1.57851
Slco1b2	-0.733327	1.32796
Macrod1	-0.715326	1.91303
Cyp7b1	-0.714182	1.73418
Adck1	-0.666254	1.87567
Dcaf11	-0.638286	1.49995
Pygb;Pygl;Pygm	-0.611258	1.65317
Hsd3b7	-0.602151	1.79863
Cyp2c29;Cyp2c39	-0.60155	2.18394
Nudt7	-0.586573	1.37067
Cyp2c40	-0.583053	1.58894
Ca3	-0.56835	1.59148
Thnsl2	-0.567273	1.5583
Urad	-0.564009	2.32194
Slc26a1	-0.539683	1.6639
Tex264	-0.534637	1.56742
Aspdh	-0.525575	1.31899
Acsm3	-0.520209	1.79259
Acbd5	-0.513128	1.58228
Nqo2	-0.512085	1.47649
Pigo	-0.505529	1.55009
Pygl	-0.484304	1.31232
Abcg2	-0.481393	1.79906
Akr1d1	-0.477576	2.08502
Tmem30a;Tmem30b	-0.47555	1.41481
Slc25a42	-0.467665	1.42775
Prodh	-0.448903	1.6322
Sephs2	-0.447832	1.72891
Bbox1	-0.447446	1.6437
Akr1e2	-0.444262	1.59882
Cyp2d9	-0.420171	2.34544
Etfrf1	-0.412545	1.56015
Dpys	-0.409684	1.93413
Shmt1	-0.401923	1.71489
Glul	-0.389824	1.75685
Egfr	-0.378358	1.55897
Dpyd	-0.373569	1.92561
Shpk	-0.358861	2.80946
Pm20d1	-0.348559	1.87071
Nit2	-0.345179	1.32841
Ugt3a2	-0.34254	2.02108
Slc25a16	-0.340789	2.24176
Akt2	-0.333132	1.30736
Cyp2c23	-0.320892	1.80574
Sdf2	-0.302903	1.78295
Haao	-0.302543	1.66629
Amy1	-0.292956	1.55304
L3hypdh	-0.284043	1.48669
Esyt2	-0.272183	2.26042
Mpc2;Znf142	-0.267966	2.6768
Brk1	-0.266023	2.68634
Cox11	-0.262271	2.14966
Cyp27a1	-0.259386	1.64381
Ranbp2	-0.25641	2.28284
Aox3	-0.256163	1.76317
Naxd	-0.255629	1.59664
Gstm7	-0.254937	1.68126
Atp11c	-0.253038	1.62393
Gnmt	-0.248151	1.4881
Med1	-0.243006	2.19654
Ugt2a3	-0.239716	2.83985
Smap1	-0.239475	1.33594
Cyp2u1	-0.234803	2.78737
Myof	-0.206749	1.4452
Abcd2	-0.20482	1.59933
Abcb10	-0.193818	1.36691
Ces3a	-0.181934	1.65693
Mfn2	-0.172548	1.30639
Fmo1	-0.171989	1.81826
Zc3h15	-0.171781	1.68262
Nit1	-0.17114	2.3103
Tmem53	-0.169267	1.75039
Cyp2c37;Cyp2c54	-0.168739	2.1103
Aox1;Aox3	-0.162206	4.46761
Pycr1;Pycr2	-0.161419	1.42847
Dmac2	-0.112472	1.64096
Ugt1a6	-0.0996931	1.37254
Gpx7	-0.080848	1.73862
Smpd2	-0.0599373	1.31759
Dynll2	-0.04741	1.57598
Cyp20a1	-0.0399855	1.52197
Cfl1;Cfl2	0.0446867	2.26001
Faah	0.0796053	2.11349
Ldlr	0.107167	1.72217
Elovl2	0.117788	1.55211
Agxt2	0.120808	1.31233
Rdh14	0.122415	1.68215
Eif1a;Eif1ax	0.148511	1.31213
Vdac2	0.14908	1.59285
Casp6	0.153334	1.42213
Taldo1	0.15356	1.31982
Tor1a	0.161117	1.56807
Ptges3	0.162845	2.83922
Endog	0.167292	1.57613
Ndufa9	0.175412	1.46469
Psmc5	0.194219	1.35624
Arpc4	0.201011	1.47836
Cth	0.204931	1.35811
Vkorc1l1	0.205212	1.35856
Ndufa11	0.207733	1.89294
Stim1	0.225238	1.65872
Actn1;Actn2;Actn4	0.225593	1.35402
H2bc12;H2bc14;H2bc3;H2bc4;H2bc7;H2bc9;Hist1h2bp;Hist2h2bb	0.230213	1.30752
Apex1	0.232525	1.40657
Ndufb3	0.232914	1.63522
Eno1;Eno2;Eno3	0.23944	2.39677
Ctsa	0.240863	1.67322
Ddost	0.248552	1.85481
Atp1b3	0.251249	1.58758
Adss1	0.25657	1.42158
Atp1a1	0.259254	1.82102
Ppp2r2a	0.263719	1.61714
Amacr	0.265658	1.63308
Dpp3	0.269267	1.34352
Rpl37	0.269464	1.52308
Fkbp2	0.272765	2.27723
Abcb11	0.288565	2.07845
Coq3	0.292561	1.4206
Nploc4	0.294368	2.65225
Slc22a18	0.295351	1.96387
Cotl1	0.303381	1.80852
Abraxas2	0.305746	1.38359
Nucb1	0.306085	1.45744
Acad9	0.339122	1.71482
Eml2	0.348959	2.03584
Asph	0.349138	2.37936
Ptcd3	0.351989	1.63913
Ubxn4	0.359156	1.86986
Decr1	0.363754	1.75166
Ppp2r1a;Ppp2r1b	0.368473	1.43031
Rab7a	0.37092	2.05733
Pcbp2	0.372527	1.89724
Ugt2b17	0.37562	2.17081
Erp44	0.375902	1.40314
Sec22b	0.375912	3.38533
Dnajb11	0.394654	1.30584
Hadhb	0.396595	1.47282
U2af2	0.399783	2.40554
Rpl27a	0.400376	1.41386
Parva	0.402286	1.31456
Cyp2d26	0.403872	1.92135
Eif3l	0.408453	1.50435
Prpf8	0.413806	1.51806
Sec23a;Sec23b	0.413939	1.69616
Ddb1	0.418682	3.40175
Matr3	0.419653	1.45325
Atp6v1a	0.423082	1.71264
Eif4a1;Eif4a2	0.429041	2.56138
Psmd12	0.429672	1.39528
Qars1	0.431054	1.37966
Hyou1	0.432993	2.94319
Psmb7	0.436271	4.63951
Huwe1	0.437488	1.44632
Timm23	0.439499	1.69977
Acox2	0.449733	1.41246
Rac1;Rac2;Rac3	0.455822	2.22054
Atox1	0.455922	1.70095
Nap1l4	0.456903	1.87501
Vcp	0.458282	1.54924
Hdlbp	0.459351	1.4183
Tardbp	0.463571	2.46978
Cdc42	0.464634	1.7068
Unc45a	0.4724	1.55636
Snrpd1	0.479382	1.93146
Nmi	0.480767	1.88002
Ostf1	0.481684	1.94796
Snrpd2	0.490127	1.32381
Mrpl40	0.491683	1.33393
Mat1a;Mat2a	0.494147	1.66211
Ap2a1;Ap2a2	0.495343	1.33302
Hars1	0.49946	1.49975
Hprt1	0.502033	1.50746
Mpdu1	0.511701	1.60766
Hmgcs1;Hmgcs2	0.521371	2.05324
Ppp1r7	0.528311	1.86083
Sult1d1	0.528993	1.66015
Srsf2	0.53323	1.37309
Arcn1	0.535992	1.46007
Copb1	0.537804	1.37675
Vapa	0.538986	1.9242
Hsp90b1	0.54004	1.60886
Cnbp	0.542004	1.6004
Pdia3	0.543221	2.04199
Rab1b	0.545207	1.82786
Hnrnpl	0.550825	1.66755
Hspa5	0.551564	1.55782
Hnrnpa3	0.553042	3.02117
Cyfip1	0.559899	1.64062
Gosr2	0.564199	1.37258
Stk24;Stk25;Stk26	0.564421	1.44967
Rap2c	0.566546	2.30147
Atl2	0.566907	1.35274
Septin7	0.56752	1.40807
Fus	0.572735	1.30417
Aldob	0.575349	1.36972
D1Pas1;Ddx3x;Ddx3y	0.577714	2.7543
Kmo	0.578218	1.6738
Actn1;Actn4	0.57866	1.35979
Emc4	0.580893	1.55347
Ldha;Ldhc	0.583724	1.36301
Eef1a1	0.587761	1.87155
Pfdn2	0.588378	1.37934
Krt5;Krt75;Krt8	0.590771	1.84297
Ndufab1	0.600003	1.43686
Actb;Actc1;Actg1	0.600434	1.30576
Lpp	0.606099	1.66042
Klc4	0.608067	1.8015
Tjp1	0.610494	2.46326
Tpd52l2	0.611245	1.88958
Clint1	0.61427	2.09599
Pafah1b2	0.615328	1.38345
Copb2	0.620005	1.32453
Eif4h	0.620743	1.9774
Eef2	0.625282	1.38067
Rps27a;Uba52;Ubb;Ubc	0.626046	1.61886
Copa	0.627653	1.39882
Flnb	0.63019	1.3514
Slc25a18;Slc25a22	0.635592	2.47977
Pacsin3	0.636318	1.70965
Arhgdia	0.636458	2.09563
Myo1c	0.636902	1.336
Tfr2	0.643721	1.49797
Psmc6	0.648187	1.90254
Nubp2	0.650077	1.75552
Dctn2	0.65049	2.78766
Supv3l1	0.652285	2.2139
Flna;Flnb;Flnc	0.659414	2.0441
Pmpcb	0.660154	2.11168
Acot1;Acot2;Acot4	0.661836	1.54891
Prrc1	0.662389	1.85261
Naca	0.662965	1.68121
Gspt1	0.664034	1.48022
Ran	0.669461	1.8714
Srprb	0.680278	1.41538
Snx4	0.684131	1.84905
Eif3c	0.687328	1.96644
Capn2	0.689112	1.80916
Tubb1;Tubb2a;Tubb2b;Tubb4b;Tubb5;Tubb6	0.690256	1.99868
Rab1A	0.690573	1.87452
Abce1	0.692992	1.95657
Copg1	0.700368	1.44615
Cmpk1	0.702831	2.49043
Larp1	0.705279	2.26871
Sec13	0.708217	2.04407
Tor1aip2	0.710501	1.92719
Phf5a	0.714252	1.52381
Sptan1	0.715155	1.83315
Dad1	0.717476	1.57268
Rdh16	0.719045	1.75825
P4hb	0.729014	1.46509
Eif4a1	0.732791	1.75733
Nsfl1c	0.73484	1.56735
Copg1;Copg2	0.740042	1.36023
Por	0.740811	1.31322
Pkp2	0.743817	1.35866
Trip12	0.743934	2.01658
Pdia6	0.750993	1.81813
Trmt13	0.757479	1.99387
Cdc5l	0.760026	1.83323
Rab3gap1	0.763705	1.45177
Gnai2	0.764271	1.90882
Tmx1	0.771379	2.45381
Bax	0.772903	1.40762
Gsdmd	0.792412	1.62007
Tuba1c;Tuba4a	0.79533	1.53114
Anxa7	0.80038	1.58762
Atp2a2	0.802276	1.7014
Afdn	0.811274	1.80841
Txlna	0.819424	1.83932
Zng1	0.819512	1.47769
Gmfb;Gmfg	0.820482	2.22768
Pdlim1	0.8307	2.00248
Paip1	0.839158	1.51555
Ddx5	0.844654	2.34994
Npm1	0.845923	1.31935
Mta2	0.846784	2.3103
Asns	0.847548	1.30673
Tgm1	0.850428	1.6235
Myh11;Myh14;Myh9	0.854473	1.86026
Dhrs13	0.856234	1.5858
Krt6a;Krt75;Krt76;Krt8;Krt84	0.858495	1.39416
Pdxdc1	0.859355	2.67893
Sh3bgrl	0.863728	1.75416
Nans	0.871597	1.46753
Ncl	0.874728	2.59337
Nubp1	0.882489	1.84907
Col4a2	0.888973	3.15142
Pfdn5	0.898059	1.4366
Tubb4a;Tubb4b	0.922416	1.63616
Mat1a	0.933114	4.51258
Txndc5	0.933261	1.65619
Rpl22l1	0.933754	2.82345
Bag3	0.938242	1.52334
Fmo5	0.939382	1.85399
Atp6v1c1	0.943502	1.3625
Cast	0.947153	1.36606
Tmed5	0.947827	1.60731
Aldoa	0.986412	2.28544
Tubb2a;Tubb2b;Tubb3;Tubb4a;Tubb4b;Tubb5;Tubb6	0.986701	1.40574
Aass	1.00353	2.19598
Fabp2	1.00894	1.34621
Inhca;Tf	1.01167	1.46544
Des;Vim	1.02254	1.92047
Vat1	1.02342	2.80633
Nap1l1	1.03094	1.33073
Golt1b	1.04728	1.55872
Tpm1;Tpm2;Tpm3	1.04905	1.33832
Tubb2a;Tubb2b	1.05011	3.1188
Myh9	1.06666	1.57489
C3	1.06915	1.31356
Cdc37	1.07365	1.79266
Sdsl	1.07903	2.04416
Myl12b	1.08325	1.57349
Pdcd5	1.08616	1.73486
Txndc12	1.09238	1.72904
Myl6;Myl6b	1.0925	1.59728
Ttpa	1.09298	1.62066
Txnl1	1.09441	3.38549
Eif6	1.104	1.41621
Calu	1.10641	1.36531
Sptan1	1.11157	1.62469
Gmfb	1.11554	1.86071
Myl6	1.11633	1.38187
Myh10;Myh9	1.11755	1.90348
Pkm	1.11825	1.47062
Tbc1d15	1.12177	1.46985
Eif3g	1.1239	1.85178
Anp32e	1.12668	1.57324
Napg	1.12769	1.33103
Pak2	1.13501	1.39021
Anxa2	1.14663	2.57736
Mrpl2	1.15142	1.41466
Pbdc1	1.16444	1.7852
Ola1	1.17947	1.81001
Fads2	1.18635	3.38645
Emilin1	1.19005	1.51747
Shc1;Shc2	1.19327	2.50125
Baiap2	1.19442	1.59394
Nedd4	1.19464	2.05678
Sptbn1	1.20266	1.53498
Myh10;Myh11;Myh14;Myh9	1.20429	1.43294
Fnta	1.2107	1.7628
Myl12b;Myl9	1.22972	1.47484
Sh3glb1	1.23092	1.40498
Ddx21	1.24305	1.66961
Anp32b	1.26653	2.32581
Dusp3	1.27929	1.80323
Usp47	1.28975	2.43979
Eppk1;Plec	1.29122	2.57358
Man2a1	1.30153	2.89413
Ada	1.31255	1.41769
Tgm2	1.3622	1.62033
Flna	1.37432	1.33132
Acnat1;Acnat2	1.4523	1.38999
Myh11;Myh9	1.48321	1.37166
Tgm2;Tgm5	1.48964	1.50437
Hnrnpa1	1.50219	1.87217
Chd4;Chd5	1.53381	1.66291
Slc25a24	1.55953	1.61568
Sh3bgrl3	1.57022	1.5799
Tpt1	1.59099	1.62476
Sult1a1	1.59707	1.39212
Cda	1.60701	2.01903
Bag6	1.61527	1.35934
Golga2	1.64923	2.39548
S100a11	1.67021	1.69494
Rapgef4	1.68167	1.73716
Pik3ap1	1.71705	2.33596
S100a10	1.73693	2.46039
Ybx3	1.75661	1.32871
Des;Nefm;Vim	1.8001	1.41651
Isyna1	1.82455	1.42053
Abcb4	1.91223	1.63292
Eppk1	1.95575	2.03942
Abcb1a;Abcb4	2.05113	1.40175
Clu	2.0851	1.51056
Mthfd1l	2.13224	1.89935
Gna11	2.14116	1.50075
Hgsnat	2.24715	1.40857
Myo1e	2.29652	1.32833
Stx12	2.35764	1.35977
Tfrc	2.40687	2.01672
Dram2	2.47195	1.45655
Alpl	2.50886	1.67192
Man1a2	2.5213	2.42545
Ascc3	2.54504	2.7099
Tat	2.67224	2.03752
Hypk	2.75089	1.70235
Jpt2	2.76313	1.9613
Ipo5	2.78298	1.75541
Fcho2	2.79958	3.64819
Adk	2.8654	1.38188
Sun2	2.89792	1.81716
Abcb1a	3.19155	1.92838
Pea15	3.25716	1.34749
Pik3c2a	3.27871	2.56262
Slc27a4	3.44178	2.01423
Sdc1	3.59703	1.46527
Itgam	3.62397	1.60852
Pspc1	3.75089	2.31233
Sptlc2	3.79058	1.42192
Gtf2i	3.8193	2.46861
Gpat3	3.84349	2.7671
Galnt2	4.05277	2.83226
Itga5	4.09537	1.40984
Gfpt1	4.40516	2.58911
Nlrx1	4.44692	3.71819
Chsy3;N4bp1	4.55745	1.69622
Tubb3	4.58172	2.95726
Trabd	4.59264	2.24475
Fndc3b	4.72625	1.98125
Ckap4	4.78302	1.77913
Mrpl24	4.9405	2.63767
Tpm2	4.9778	2.03832
Gmpr2	5.10637	3.11684
Ppip5k2	5.21109	2.99741
Kit;Mapk1;Mapk3	5.37839	2.67729
Ly6d	5.40294	1.85633
Cbx3	5.87444	3.45359
Agk	5.89958	3.41306
Map7d1	6.23907	2.82144
Acnat2	6.35845	3.20117
Abcb4;Abcb5	6.39969	2.57295
Sumo2;Sumo3	6.54314	3.29478
Ppl	6.57923	2.53429
Ece1	6.62285	3.01066
Srxn1	6.64215	1.65261
F13a1	6.91789	1.94514
Srsf6	7.3888	5.30687
Get4	8.01262	2.6166
Kif2a	8.02821	5.12385
Anxa4;Anxa6	8.55157	3.98954

## Sheet: e
e: Protein changes during regeneration in SLC25A51 overexpressing livers
Proteins	log2(FC)	-log10(p-v)
Scd1;Scd2;Scd3	-5.62215	2.19202
Mup20;Mup3	-5.44514	2.49526
Deptor	-5.39446	2.31692
Mup1;Mup11;Mup18;Mup6	-5.2496	1.76433
Slc22a19;Slc22a27	-4.94471	2.27903
Serpina1a;Serpina1c;Serpina1e	-4.82911	1.72936
Pdcd4	-4.56139	5.78655
Ccdc51	-4.40827	1.61512
Gys1;Gys2	-4.3768	1.34985
Cyp7a1	-4.37064	1.81383
Rac1;Rac3	-4.33783	1.59309
Acox1	-4.31423	1.38377
Cyp4a12b	-4.30598	1.39687
Ptdss1	-3.94728	1.79377
Vps13a	-3.89647	1.69704
Hspa1b	-3.84987	2.31506
Parl	-3.8397	1.81636
Mup20;Mup3;Mup4	-3.76735	1.56869
Cyp8b1	-3.63241	1.56625
Myorg	-3.47556	2.30128
Mup17	-3.41571	1.52534
Mpst;Tst	-3.01512	1.56608
Paqr7	-2.95835	1.61344
Thrsp	-2.84482	4.12553
Lifr	-2.83954	2.48828
Mid1ip1	-2.75812	3.68401
Gjb1	-2.69836	1.46383
Scd1	-2.68867	3.69715
Ninj1	-2.62223	2.00003
Slc2a9	-2.5043	1.80491
Mlxipl	-2.3208	1.47659
Phlda1	-2.19814	1.38674
Adgre1	-2.19195	1.45352
Pex10	-2.1654	1.32004
Aacs	-2.14659	4.10313
Apoa2	-2.09733	3.99121
Bco2	-2.08123	1.70332
Mup3;Mup4	-1.88858	3.04908
Grb7	-1.88057	1.30553
Gprin3	-1.8713	2.15636
Etnppl	-1.84474	3.23541
Nme3	-1.77069	1.57237
H2ac21	-1.69388	1.6629
Coq8a	-1.65834	3.42225
Mup1	-1.62491	2.29044
Cd38	-1.62145	1.56015
Gck	-1.59015	3.16991
Mthfs	-1.55302	2.22216
Ttc39c	-1.52486	4.50064
Fads6	-1.50564	1.56042
Mup11;Mup17;Mup18;Mup6	-1.4982	2.25111
Cyp2c55;Cyp2c70	-1.49361	2.54827
Slco1a1	-1.45719	2.66436
Upb1	-1.42009	1.9679
Mup1;Mup11;Mup17;Mup18;Mup6	-1.38833	3.26942
Sphk2	-1.3772	1.65652
Acacb	-1.31559	4.39718
Tppp	-1.31287	1.67109
Csad;Gadl1	-1.30559	2.22816
Slc2a2	-1.279	3.4405
Cdk5	-1.24068	1.73435
Cyp2c37	-1.21086	1.86556
Ttr	-1.20671	3.52398
Ces3a;Lifr	-1.20167	1.69736
Atp5mpl	-1.20107	2.03157
Ca8	-1.17881	3.31612
Csad	-1.11146	3.67607
Acss2	-1.10605	3.19897
Ces1c	-1.10539	2.73199
Gys2	-1.10524	3.64935
Uba7	-1.0949	2.55062
Epb41l5	-1.09338	1.39058
Acaa1b	-1.09068	2.71027
Ces1e	-1.08572	3.47026
Inhca	-1.0794	1.55274
Mup1;Mup11;Mup17;Mup18;Mup2;Mup6	-1.07871	3.16573
Oasl1	-1.07651	1.80675
Sfxn1;Sfxn3	-1.07548	1.7013
Ces1c;Ces1d	-1.05476	1.97848
Nudt16;Nudt16l1	-1.04892	1.56679
Slc29a1	-1.03961	3.58033
Btd	-1.0299	2.87938
Ces1d;Ces1e	-1.02786	1.39858
Mup1;Mup11;Mup17;Mup18;Mup2;Mup20;Mup6;Ndufaf4	-1.02685	1.92907
Mup3	-1.0143	3.1819
Acy1	-1.00921	2.07417
Afmid	-0.975798	2.85922
Sult2a8	-0.974532	2.83952
Ido2	-0.971362	2.69046
Cfl1;Cfl2;Dstn	-0.95724	1.4
Aldoc	-0.956793	1.44922
Dcaf11	-0.947329	2.20992
Ca14	-0.935053	2.61491
Fasn	-0.932686	2.70282
Ces2a;Ces2c	-0.925571	2.1861
Acsl6	-0.924202	2.85136
Cml1	-0.923856	1.40827
Nup210	-0.921347	1.62749
Mup2	-0.921239	2.58016
Pklr	-0.914175	6.32837
Hsd3b3	-0.895407	2.4195
Abcg2	-0.886326	1.90586
Hpgd	-0.876171	2.32117
Mup1;Mup11;Mup18;Mup2;Mup6	-0.874276	2.0962
Glyat;Gm4952	-0.867991	1.68182
Cyp2a12;Cyp2a5	-0.858348	2.02555
Prkar2a;Prkar2b	-0.854423	1.76204
Tdo2	-0.851892	1.38811
Inmt	-0.850379	2.42072
Cyp2f2	-0.846774	4.83706
Abcc6	-0.846644	1.448
Cyp1a2	-0.846418	1.3034
Macrod1	-0.839817	3.08677
Mrpl32	-0.828699	1.6343
Keg1	-0.825303	2.04356
A1cf	-0.811312	1.93049
Gckr	-0.810723	2.06
Cd81	-0.809491	1.39667
Cpq	-0.802707	2.18437
Gls2	-0.798749	3.37583
Selenbp2	-0.787753	1.43862
Idnk	-0.782482	1.47611
H2-K1	-0.776551	1.33852
Slco1b2	-0.772167	1.33963
Acp5	-0.772022	2.36212
Paqr9	-0.770853	1.44487
Vnn1	-0.770065	1.38255
Prodh	-0.765433	3.47734
Serpina1d	-0.754496	1.88912
Fggy	-0.746511	2.63178
Serpina1e	-0.738954	2.72506
Hsd3b2;Hsd3b3;Hsd3b4;Hsd3b5;Hsd3b6	-0.73807	3.03557
Acot13	-0.729619	2.41569
Me1	-0.722797	3.91157
Clpp	-0.721739	2.48436
Ak4	-0.72047	1.65649
Acly	-0.716632	2.68516
Endog	-0.713762	1.3106
Gucy1b1	-0.711341	1.39928
Chac2	-0.710446	1.70776
Pigr	-0.704595	1.72606
Cdo1	-0.702365	1.7513
Tmem30a;Tmem30b	-0.69931	3.09566
Pygb;Pygl;Pygm	-0.693268	2.1967
C2cd2l	-0.689793	1.83945
Mug1	-0.684505	1.8881
Aspg	-0.677779	2.33435
Kng1	-0.675819	1.34821
Pura	-0.672887	2.19078
Bbox1	-0.670919	1.47065
Tbc1d17	-0.670278	1.3635
Pygl	-0.66934	3.20155
Ugt2a1;Ugt2a2;Ugt2a3	-0.662213	1.8212
Cyp4b1	-0.657449	1.45473
Pm20d1	-0.653594	1.93777
Acaca	-0.650035	1.75977
Timm8a1	-0.649127	1.40873
H2-Q10	-0.647357	3.46674
Gstm4	-0.64614	1.77334
C2cd2	-0.643555	1.68893
Hspa1a;Hspa1b	-0.637764	1.69847
Hal	-0.631807	2.36142
Ces1d	-0.630769	3.136
Dpp7	-0.624985	1.772
Ugt3a2	-0.62411	2.53164
Aspdh	-0.622778	2.60371
Pbld2	-0.619061	4.09141
Ddc	-0.616024	2.04233
Pycr3	-0.615392	1.49756
Rbks	-0.613549	1.60035
Mrps2	-0.612156	1.80737
Phyh	-0.609678	2.73539
Slc35d1	-0.608945	1.4575
Acaa1a;Acaa1b	-0.60378	2.45127
Sephs2	-0.598795	3.90455
Hsd17b6	-0.595014	1.68382
Glyat	-0.592413	1.37285
Hsd3b7	-0.5897	1.3761
Mcee	-0.580129	1.98183
Naxd	-0.580051	2.54675
Cyp2c50	-0.578295	1.6038
Mpc2	-0.57541	2.86
Atp11c	-0.566519	2.25599
Ces3b	-0.565592	1.92029
Dhdh	-0.557586	2.77935
Hnrnpd;Hnrnpdl	-0.556313	3.35279
Vps35l	-0.554612	1.3951
Hsd3b5	-0.551326	1.61058
Dhrs11	-0.548906	1.76615
Cyp2c37;Cyp2c50	-0.547074	1.39877
Kyat3	-0.546865	1.95015
Stard5	-0.546759	1.57389
Ddah1	-0.54422	1.64768
Ces2a	-0.541998	2.8949
Tpp1	-0.536591	2.03903
Pbld1	-0.535735	1.73867
Cyp2d9	-0.530909	2.76915
Esrp2	-0.522796	1.55347
Gbe1	-0.520254	1.9558
Pmm1;Pmm2	-0.520115	1.34725
Ggact	-0.515583	2.2655
Hspa1a;Hspa1b;Hspa1l	-0.513593	1.80838
Acsm3	-0.510766	2.09141
Gm4952	-0.505205	2.36239
Pfkfb1	-0.502522	2.00267
Ugt1a1;Ugt1a2;Ugt1a6;Ugt1a7;Ugt1a9;Ugt2b17	-0.502158	2.25341
Acaca;Acacb	-0.501825	1.91332
Apip	-0.500119	1.6201
Arpc1a	-0.488931	1.7108
Gaa	-0.488813	2.14914
Nqo2	-0.487955	2.76282
Gsta1;Gsta2;Gsta3	-0.487602	1.66228
Akr1d1	-0.47768	2.05834
Ca3	-0.476725	2.62569
Abhd14b	-0.475334	4.07552
Cyp2e1	-0.47325	1.70623
Isoc1	-0.472243	1.95576
Atg7	-0.467482	2.59704
Trim56	-0.466579	1.52861
Ptgr2	-0.465816	1.98648
Man2b1	-0.460398	1.46044
Rbbp9	-0.460265	2.5324
Ces2a	-0.453813	2.42675
Nat2	-0.453722	1.85631
Mcts1	-0.453627	2.09282
Dpys	-0.453376	2.94566
Pnpt1	-0.449921	1.63056
Shmt1	-0.448063	2.64163
Hsd11b1	-0.446197	1.72328
Pcbd1	-0.444674	3.40753
Prps1;Prps2	-0.441712	1.35732
Khk	-0.433038	2.02333
Amdhd1	-0.43109	2.14794
Pcyt2	-0.428247	1.32821
Rmdn2	-0.427465	2.18169
Ubap2l	-0.426759	1.51347
Psme2	-0.423826	2.48397
Acadsb	-0.423133	1.56761
Cat	-0.42282	2.54774
Irgm1	-0.421231	1.33193
Ugt2a3	-0.420462	3.88759
Dpyd	-0.420305	2.11756
Cyp2a12;Cyp2a4;Cyp2a5	-0.41616	1.34553
Hdhd2	-0.414547	2.07542
Kynu	-0.411566	3.03099
Pipox	-0.411399	3.28002
Ces3a;Ces3b	-0.410293	2.1459
Apeh	-0.406574	1.81418
Echdc1	-0.402649	1.71643
Ces1f	-0.402098	2.09224
Acy3	-0.401172	2.01841
Clybl	-0.399926	4.04613
Aox1	-0.398399	2.02719
Mt-Cyb	-0.397948	1.67093
Nit2	-0.396874	1.90264
Dtd2	-0.393445	1.36617
Eefsec	-0.390357	2.10997
Slc25a42	-0.390061	1.85774
Akr1e2	-0.387306	1.47866
Lactb2	-0.387214	2.21571
Hsd17b11	-0.383881	1.76054
Gnmt	-0.381861	2.3206
Ndufb10	-0.379354	1.33359
Gsta3	-0.375459	1.54451
Selenbp1;Selenbp2	-0.37384	2.09627
Aldh1l1	-0.37071	2.62517
Mtco2	-0.370431	1.90674
Shpk	-0.370315	1.4135
Gsto1	-0.370133	1.75509
Creg1	-0.36762	2.10412
Atp1b1	-0.357973	1.34463
Tpmt	-0.354422	1.46225
Prxl2a	-0.354091	1.59484
Akr7a2	-0.346093	2.20942
Macroh2a1	-0.344837	1.53917
Pter	-0.344723	1.71219
Acbd5	-0.340393	1.90531
Mthfd1	-0.336958	1.8994
Nit1	-0.333729	2.30096
Gstt1	-0.333416	1.30535
Scrn2	-0.327913	2.40788
Sord	-0.32752	1.56452
Acsl1	-0.325328	1.56351
Akt2	-0.325074	1.33586
Pgm1	-0.321286	2.56878
Haao	-0.319568	2.14033
Tm7sf2	-0.315412	1.45282
Clpx	-0.315281	1.58111
Aldh8a1	-0.312916	2.32561
Cmbl	-0.312714	1.33128
Pecr	-0.311844	1.86455
Ethe1	-0.309073	2.46463
Lactb	-0.30688	2.11021
Uroc1	-0.30273	1.55598
Bphl	-0.293379	1.79414
Lap3	-0.291003	1.34776
Myo6	-0.288669	1.35739
Idh1	-0.277603	1.51478
Mccc2	-0.276922	1.96711
Rmdn3	-0.27655	1.87091
Ugt1a1	-0.276294	2.39271
Bpnt1	-0.27024	1.66642
Ggcx	-0.265339	1.5571
Ces2e	-0.265076	2.0139
Ndufb6	-0.262674	1.46864
Cyp2d10;Cyp2d11	-0.262017	1.86385
Gstz1	-0.261746	1.80185
Abcd3	-0.261308	1.89172
Pklr;Pkm	-0.261209	1.60356
Acad8	-0.260775	1.36321
Gcat	-0.257514	1.58184
Auh	-0.254234	1.30414
Acox3	-0.253932	1.487
Ces1	-0.252838	1.43188
Tkfc	-0.245094	1.49877
Tars1	-0.236947	1.59564
Mpst	-0.234497	3.38201
Akr1c13	-0.232099	1.87775
Cyp27a1	-0.231214	1.45945
Galm	-0.22761	2.38526
Psmd14	-0.223924	2.42072
Pttg1ip	-0.222106	1.65285
Fech	-0.216784	2.28462
Lta4h	-0.211956	1.30197
Pls3	-0.208855	1.43131
Rida	-0.201451	1.61202
Abat	-0.200231	2.67995
Sod2	-0.197873	1.34708
Sardh	-0.196452	1.70162
Pfkl	-0.185707	1.32297
Bckdha	-0.185143	1.35323
Erap1	-0.168412	1.60963
Cand1	-0.165094	1.31711
Hdhd5	-0.157163	1.44934
Hibadh	-0.153087	1.7295
Krt2;Krt74;Krt77	-0.132044	1.75139
Serpinb5	-0.11904	1.79081
Krt13;Krt15;Krt19	-0.116552	1.35675
Mtx1	-0.113735	1.63866
Krt84	-0.107468	2.05318
Gstk1	-0.0826617	1.39078
Prdx6	-0.0715298	1.56145
Pcbp2	0.119076	1.92197
Pir	0.125249	1.53843
Hprt1	0.131497	1.30228
Snd1	0.135166	1.31015
Decr1	0.156869	1.71176
Acsf2	0.164542	2.04735
Cpt2	0.166128	1.45779
Iars1	0.167974	2.07663
Ube2l3	0.175735	1.33124
Psmc2	0.179242	1.72634
Slc25a3	0.180463	1.50903
Lman1	0.182122	1.49597
Psmc3	0.189402	1.59868
Pa2g4	0.189701	1.39588
Actr10	0.190618	1.41533
Cox4i1	0.193122	1.74451
Apex1	0.193475	2.31335
Rps10	0.193485	1.51711
Hnrnpa2b1	0.193896	1.55976
Ctnnd1	0.194411	1.44878
Pgrmc1	0.198615	2.58017
Ostf1	0.19954	1.51293
Lcp1	0.203823	1.546
Ddb1	0.205408	1.38407
Actn4	0.208919	1.99147
Ecpas	0.211527	1.71337
Hsd17b6;Rdh16;Rdh7	0.214728	1.51991
Srm	0.221926	1.48209
Ltn1	0.223855	1.87546
Eif4a1;Eif4a2	0.225841	2.88931
Atp5f1a	0.226128	2.04973
Nme1	0.22683	1.55064
Eif3a	0.229275	2.81119
Copb1	0.22959	1.72512
Mttp	0.234283	1.41788
Prrc1	0.235703	1.37673
Kpna3	0.240354	1.36615
Vcp	0.241602	1.5844
Actr3	0.242212	1.4056
Mpdu1	0.242796	1.38882
Hspa2;Hspa8	0.24317	1.72027
Mtarc1	0.246154	1.73855
Cyb5a	0.250643	1.61772
Hspa9	0.252401	1.97318
Rpl10a	0.261544	1.6539
Gale	0.265989	2.08233
Ddx1	0.273579	1.60778
Xpnpep1	0.273661	1.4416
Rps7	0.276208	1.7574
Picalm;Snap91	0.27703	1.42223
Mocs1	0.278485	2.49391
Erp44	0.280117	1.65408
Hdlbp	0.28151	2.96089
Rnh1	0.281963	1.62727
Plaa	0.282755	1.90375
Hnrnpf	0.283872	1.38238
Slc22a18	0.285452	2.18284
Reep6	0.286948	3.42225
Rpl38	0.287113	1.4284
Rps6	0.287816	2.37423
H6pd	0.290364	1.64066
Psmd1	0.290732	2.04352
Rps19	0.293457	1.90549
Rpl28	0.298126	1.65264
Nsfl1c	0.304124	2.62954
Septin7	0.304844	3.2838
Got1	0.304992	1.72343
Ppia	0.307259	1.35408
Eef1a1	0.30912	1.69508
Gk	0.309182	1.53966
Hacd3	0.317156	2.13857
Ap2b1	0.318619	1.30977
Eif3d	0.321839	1.78681
Scarb1	0.322937	1.31506
Eif4a1	0.325073	1.92904
Sf3b3	0.326136	1.54978
Cyp2d26	0.32764	2.40724
Rpl27a	0.32802	2.35541
Septin2	0.329629	2.20152
Grpel1	0.330919	1.73979
Tubb3;Tubb4a;Tubb4b;Tubb6	0.332587	1.48799
Copa	0.332793	2.37916
Rpl4	0.332946	1.67206
Rps28	0.334119	1.41386
Cox5b	0.335475	1.45255
Mrpl49	0.340521	1.51148
Gk;Gk2	0.340972	1.85276
Mtrex	0.341732	1.54223
Eif3l	0.342208	3.31946
Napa	0.342259	1.33745
Iffo1;Iffo2;Rpgrip1l	0.343615	2.67488
Fh	0.344184	1.57264
Crk	0.344892	1.87399
Slc25a51	0.345455	1.30642
Rps27a;Uba52;Ubb;Ubc	0.346098	1.31723
Pfn1	0.350188	1.35541
Rps14	0.351686	1.54279
Pgp	0.352064	2.18796
Csnk2a1	0.354951	1.34823
Acsl4	0.355337	2.44781
Xdh	0.35553	1.55086
Rpl12	0.356205	2.10508
Fkbp1a	0.361361	1.64378
Calm1;Calm2;Calm3	0.365073	2.05934
Pabpc1	0.365092	2.18155
Kpna1	0.365362	1.45754
Eef1a1;Eef1a2	0.366933	1.85735
Cnbp	0.370047	2.37221
Elavl1	0.372059	1.5944
Pdia4	0.373547	1.61152
Cdc42	0.373989	2.87068
Elob	0.374134	1.5192
Copb2	0.37525	2.42743
Arcn1	0.375572	2.53968
Dnaja2	0.376243	1.45234
Sec63	0.379175	1.68465
Cltc	0.380388	2.71928
Zmpste24	0.382045	1.89806
Gspt1	0.385171	2.67557
Ptrh2	0.385429	2.02345
Plec	0.386136	2.31829
Trip12	0.386189	1.852
Rrbp1	0.388426	2.01824
Cpne2;Cpne3;Cpne7	0.38934	1.30993
Rab1A;Rab1b	0.391131	1.92313
Sf3b2	0.391971	1.94337
Kpnb1	0.392948	1.51425
Cope	0.394629	2.81943
Amacr	0.397875	2.44058
St13	0.398013	1.73751
Hadhb	0.402349	2.1584
Hnrnpu	0.4045	2.98871
Flna;Flnb;Flnc	0.406432	1.47277
Lgals3bp	0.407294	1.62595
Sec23ip	0.407587	2.56031
Trim28	0.408458	3.28774
Gosr2	0.409155	1.38289
Cfl1	0.409717	1.35242
Clic1	0.409832	1.36602
Copg1;Copg2	0.410398	2.0316
Sec13	0.410802	1.69941
Cpt1a	0.410978	2.40909
Lima1	0.41122	1.82498
Anxa7	0.412411	2.38845
Ssr1	0.413723	2.1215
Arhgdia	0.413768	2.63455
Mvp	0.415103	1.89764
Cdc37	0.416459	2.06746
Tubb3;Tubb4a;Tubb4b;Tubb5	0.41742	1.3398
Faf2	0.418869	2.78744
Rab5c	0.420319	1.48701
Atp6v1a	0.42108	1.31863
Myo1c	0.422392	1.86708
Capn2	0.42301	1.51435
Rplp2	0.423217	1.82496
Tuba4a	0.424519	2.43509
D1Pas1;Ddx3x;Ddx3y	0.427605	2.59333
Naca	0.42787	1.84201
Acadvl	0.427914	2.44038
Ncl	0.428028	1.94057
Npm1	0.4299	1.60618
Atl2	0.431358	1.46941
Clic4	0.43196	1.32373
Cyp2a12	0.433024	1.83828
Sri	0.433063	1.36565
Rab2a	0.434929	2.82758
Prkcsh	0.436134	3.23365
Cbr1	0.436431	1.99188
Lhpp	0.437458	1.89214
Retreg3	0.438227	1.62422
Serbp1	0.440737	1.59584
Calr	0.441074	2.0144
Dync1h1	0.441248	2.51889
Atg2a	0.441255	1.49853
Set	0.444053	2.06628
Vapb	0.447725	1.41904
Dnajb11	0.448799	1.4362
Rab7a	0.449082	2.17657
Skp1	0.449853	1.56436
Nrdc	0.451706	1.80695
Impa1	0.456306	1.97404
Cbs	0.456925	1.79368
Ddx17;Ddx5	0.460328	2.26924
Ppib	0.461115	1.95507
Por	0.464528	2.61009
Rps26	0.465231	1.47967
Srsf1	0.466194	2.00954
Flnb	0.466878	1.94634
Cttn	0.467063	1.48933
Cpox	0.467513	2.32821
Ssr4	0.46758	2.10631
Pdia3	0.467657	2.13928
Ube2k	0.470608	2.68365
Kmo	0.471998	2.00851
Uso1	0.473572	2.78236
Mtor	0.475774	2.03227
Eif3c	0.477009	2.70889
Lgmn	0.477081	2.1973
Rps27l	0.480579	1.3042
Pdlim1	0.481209	3.31318
Hyou1	0.482117	1.82227
Hsdl2	0.482719	2.4344
Ppp4r1	0.482973	1.30766
Nat10	0.483604	2.18367
Rab18	0.484877	2.30616
Txn2	0.486725	2.70344
Igkc	0.487386	1.36668
Timm50	0.489451	1.45422
Hsp90b1	0.490418	1.85997
Rbbp4;Rbbp7	0.492768	1.32657
Ech1	0.492818	1.9348
Bag3	0.492992	2.37326
Mapk3	0.493011	1.52623
Rps20	0.493941	2.72648
Hsd17b13	0.497944	1.82614
Syncrip	0.50194	2.71752
Dnajb4	0.502475	1.89237
Dhx9	0.502836	2.33516
Txnl1	0.504786	2.64158
Dnajc3	0.505634	2.41025
Hspa5	0.507913	3.32709
Cyp4a10	0.509799	1.48723
Ybx1;Ybx3	0.510636	1.38946
Spcs3	0.510992	1.41741
Fadd	0.511136	1.32501
Eef2	0.511996	3.01066
Caprin1	0.512218	1.5886
Tmem214	0.515392	1.44128
Sgta	0.516616	1.60772
Ehd1	0.517201	1.35041
Ldha	0.51756	2.57244
G3bp2	0.518531	1.7598
Copg1	0.519316	2.30601
Srsf4;Srsf6	0.519829	1.65038
Ywhaq	0.523604	3.28101
Ipo4	0.524202	1.40864
Ssb	0.527765	2.66496
Hsp90ab1;Hsp90b1	0.527976	2.42106
Manf	0.533345	1.42543
Dhfr	0.534387	1.54697
Tubb2a;Tubb2b	0.537117	1.55813
Actr1a	0.539754	2.39943
Dpy30	0.543991	1.57556
Bsg	0.546088	2.40665
Srsf2	0.546887	1.67815
Sptbn1	0.547488	1.39812
Tubb2a;Tubb2b;Tubb4a;Tubb4b;Tubb5	0.547779	1.76859
Fubp1	0.549474	2.83872
Arih1	0.550022	2.66511
Sptan1	0.55485	5.35032
Gspt1;Gspt2	0.560727	2.38761
Ipo7	0.563829	2.4392
Cyp2d10;Cyp2d26	0.565638	2.12544
Alg5	0.565861	1.9707
Tubal3	0.565909	1.53556
Actb;Actbl2;Actc1;Actg1	0.568929	2.35447
Canx	0.571119	1.65972
Hnrnpab	0.571148	1.95711
Aldoa	0.571478	1.37628
Eloc	0.57625	1.8202
Pdia6	0.578153	1.94373
Tpm3	0.578284	1.6156
Timm17b	0.580156	1.44581
Mat1a;Mat2a	0.584512	2.6601
Eps8l2	0.585021	2.24903
G3bp1	0.585453	1.65503
Pfdn5	0.587529	1.78506
Gss	0.589401	2.06096
Ddx5	0.591104	2.47355
Birc6	0.59158	2.13409
Eef1b	0.593064	1.99827
Crot	0.598723	2.95113
Mon2	0.599933	1.37344
Sh3bgrl	0.600299	2.78573
Msn	0.600669	1.74736
Tuba1c;Tuba4a	0.603401	1.30229
Mif4gd	0.603511	1.66052
Txndc5	0.606554	2.69289
Chp1	0.617986	1.47867
Tpd52l2	0.62033	2.23513
Erlin1;Erlin2	0.625647	1.50165
P4hb	0.626034	2.56038
Eif6	0.6266	2.92087
Abracl	0.627405	2.20986
Iqgap1	0.630964	1.32514
Fmo5	0.632652	2.34067
Ran;Rasl2-9	0.63357	2.75111
Mat1a	0.63506	2.90239
Tmed4	0.637164	3.12145
Afdn	0.639753	1.30921
Pdap1	0.639911	3.43452
Krt5;Krt77;Krt79;Krt8	0.640846	2.59432
Rsl1d1	0.64714	1.97635
Rab1A	0.651573	3.54263
Eif4h	0.653918	2.05071
Srsf3;Srsf7	0.663538	1.80232
Tubb4a;Tubb4b	0.664123	1.81485
Nudt5	0.665185	1.64094
Sugt1	0.665204	2.80576
Arl1	0.666104	1.75237
Surf4	0.666134	2.01076
Ywhaz	0.668673	4.89134
Nceh1	0.669464	1.56976
Tjp2	0.672706	1.60701
Nono	0.674753	1.37587
Atp6v1c1	0.678603	2.13581
Bzw1	0.683834	2.34834
Eif3g	0.683942	2.40459
Ttpa	0.684136	2.41542
Srprb	0.686022	3.27756
Ranbp1	0.695512	1.41499
Lasp1	0.69742	2.32354
Nup98	0.701152	1.3314
Usp15;Usp4	0.702022	2.06395
Arf4	0.706959	1.96206
Usp39	0.712374	1.91476
Ddx3x	0.713206	1.85217
Tubb2a;Tubb2b;Tubb3;Tubb4b;Tubb5;Tubb6	0.72081	2.82135
Uap1	0.723741	2.00053
Ilvbl	0.723847	2.32511
Lpgat1	0.735212	1.85847
Arf1;Arf3;Arf5	0.735741	1.4123
Ipo9	0.738172	1.85118
Gch1	0.749587	1.46826
Krt4;Krt5;Krt6a;Krt7;Krt75;Krt76;Krt79;Krt8;Krt81;Krt84;Krt85;Krt86;Krt87;Vim	0.761387	2.00722
Aass	0.763596	2.02417
Sarnp	0.772071	3.11234
Cxadr	0.776657	1.62263
Nedd4	0.777364	2.2489
Slc25a22	0.785805	2.70822
Fads2	0.78614	1.71313
Ddx21	0.790061	2.39818
Slc25a18;Slc25a22	0.791138	2.47267
Dync1li1	0.793138	2.27765
Atp2a1;Atp2a2	0.793336	3.45351
Nckap1	0.793495	2.23592
Myh10;Myh9	0.798769	2.14054
Anxa5	0.801212	2.07383
Srd5a1	0.801315	1.82627
Setd3	0.802692	2.3793
Mybbp1a	0.806724	1.95943
Eppk1;Plec	0.807522	2.51335
Emilin1	0.807954	1.99905
Hnrnph1	0.810397	1.30688
Tbc1d15	0.814417	2.92643
Tuba1a;Tuba1c;Tuba4a	0.818205	3.52151
Des;Krt7;Krt8;Prph;Vim	0.818551	3.07064
Krt18;Krt19	0.821023	1.66642
Arhgef10l	0.823794	1.66136
Adss2	0.825941	3.45325
Dynlrb1	0.83155	1.5258
Lrrc40	0.831718	1.43179
Dhcr24	0.83442	2.59625
Ywhah	0.836135	3.52467
Sptbn1	0.840299	3.35484
Ap3m1	0.840361	1.32819
Colgalt1	0.843483	2.0134
Scamp3	0.844164	2.16535
Dync1i2	0.84586	1.79395
Pkm	0.857673	1.30134
Myl12b;Myl9	0.857674	2.13985
Ipo5	0.857915	3.05272
Atp2a2	0.858153	2.37616
Krt8	0.862504	1.94572
Rab1b	0.862821	2.66034
Tbca	0.862974	1.48655
Lamtor3	0.865246	1.77851
Chmp4b	0.873123	1.8212
Slc25a4	0.873392	1.72706
C3	0.875771	1.70584
Itih2	0.878891	1.4082
Pdcd5	0.880528	1.85297
Cnn3	0.881536	1.65056
Krt18	0.884779	2.20308
Hnrnpab;Hnrnpdl	0.88533	3.87302
Tmx1	0.887412	1.43404
Ehbp1l1	0.887424	1.35696
Cad	0.887628	2.00395
Emc3	0.888277	1.97543
Aip	0.893106	2.07788
Myl6	0.8956	2.26629
Myh11;Myh14;Myh9	0.898256	2.95747
Myh9	0.903644	2.80302
Sh3bgrl3	0.906286	1.43652
Mat2a	0.906931	2.61493
Rangap1	0.908635	2.11628
Oat	0.913963	1.31481
Tm9sf4	0.917661	2.27638
Paip1	0.919153	1.57372
Tmed5	0.922165	4.08627
Gigyf2	0.922325	1.40293
Tm9sf2	0.926716	3.05863
Cda	0.928097	2.78409
Pepd	0.930987	2.67638
Tmpo	0.934081	2.21356
Myl6;Myl6b	0.948093	3.45663
Tmpo	0.951454	2.46124
Pgm3	0.954045	2.39851
Tubb2a;Tubb2b;Tubb3;Tubb4a;Tubb4b;Tubb5;Tubb6	0.961459	3.28693
Tuba1a;Tuba1c	0.96337	3.59492
Ambp	0.969406	3.09447
Krt1;Krt2;Krt5;Krt6a;Krt75;Krt77;Krt79;Krt8	0.974495	2.52903
Ktn1	0.976137	1.46349
Tpm4	0.980365	1.88411
C3	0.994941	2.85813
Hspa13	1.0043	2.53668
Man2a1	1.0163	3.16714
Anp32b	1.02061	2.00308
Errfi1	1.02181	1.8423
Anxa2	1.02427	1.7609
Luc7l3	1.03016	2.24908
Nap1l1	1.0314	2.89645
Anp32e	1.03694	2.13778
Myadm	1.0481	1.38423
Flna	1.05203	1.54895
Pdxdc1	1.05363	1.67508
Calu	1.05587	3.03879
Cast	1.05641	3.56059
Bag6	1.06584	2.3831
Sdc1	1.06874	2.4501
Slc39a14	1.07472	1.8722
Tubb5	1.085	2.40336
Sult1a1	1.09402	2.25395
Snrpd2	1.11692	2.79561
Tagln2	1.11744	2.85353
Myl12b	1.13502	2.41278
Myh11;Myh9	1.13837	3.55026
Myh10;Myh11;Myh14;Myh9	1.14079	3.61337
Tomm20	1.14134	1.49704
Orm1	1.15827	1.38622
Palmd	1.16881	2.44126
Asns	1.17154	2.6928
B3gat3	1.17735	1.77142
Naa30	1.18913	2.83592
Baiap2	1.18983	1.99017
Dnajc16	1.21627	1.37299
Tpt1	1.2231	3.19973
Ezr	1.22543	1.30906
Tgm2	1.22712	3.14472
Tbl1xr1	1.22899	1.47457
Acnat1;Acnat2	1.23007	1.88823
Tpd52	1.24391	3.06604
Sh3glb1	1.24552	1.90542
Sorbs2	1.24865	2.44849
Golt1b	1.28358	1.70597
Fbxo6	1.29602	2.36601
Tgm2;Tgm5	1.30296	2.59715
Fgg	1.30496	1.55586
Eppk1	1.336	2.28049
Fgb	1.33787	1.37707
Acot2	1.34769	1.99809
Rapgef4	1.35677	2.18044
Anxa1	1.38347	1.66291
Gapdh;Gapdhs	1.39895	1.82547
Nup54	1.40177	1.43152
Fn1	1.41198	2.04273
Pck1	1.43157	3.11365
Ank3	1.43302	1.34445
Hp	1.43833	2.00008
S100a11	1.44845	1.90081
Arfip1	1.45551	1.38575
Myh10	1.47303	1.60456
Fabp4	1.48006	3.6955
Sptan1	1.52509	1.98356
Mad2l1	1.53251	1.40263
Ctps1	1.54021	2.85101
Tat	1.54766	3.07982
Chil3;Chil4	1.55421	1.42901
Ubap2	1.58252	1.39033
Sqstm1	1.68095	2.06262
S100a9	1.713	1.52824
Ybx3	1.77769	1.51799
Coa7	1.82808	1.40383
Abcb1a;Abcb4	1.83646	2.75594
Tspan31	1.84732	1.57119
Glg1	1.86217	1.43402
Clu	1.87655	2.69549
Abcb4	1.87719	3.12924
Pik3ap1	1.88825	2.41856
Kdelr1;Kdelr2	1.92535	1.537
Steap4	1.93463	3.27529
Apoa4	1.93965	1.36091
Serpina3n	1.94706	1.62629
Arhgef1	1.98185	1.33464
Gpat3	1.99753	1.36753
Sh3gl1	2.0087	1.35244
Arl6ip5	2.04849	1.58008
Fbn1;Fbn2	2.10529	1.36377
Serpina3m;Serpina3n	2.12041	1.93402
Ccdc167	2.13766	1.57537
Snx4	2.14108	1.32253
Tmem176b	2.19346	1.36587
Kpna2	2.21472	1.49429
Ipo5	2.23018	2.22048
Myo1e;Myo1f	2.23831	1.34164
Wapl	2.31121	1.97109
S100a10	2.31867	1.78855
	2.37178	4.20616
Man1a2	2.4992	2.07344
Camp	2.57735	1.37165
Fndc3b	2.59916	1.95023
Arfgap1	2.60426	2.09788
Jpt2	2.62059	1.74109
Plin2	2.65093	1.43323
Cyrib	2.7005	1.33404
Pspc1	2.74209	1.40435
Spag9	2.76389	1.59315
Tmpo	2.78392	2.0995
Naa15	2.80089	1.33879
Cd163	2.80317	4.11832
	2.8348	1.55264
Sh3gl1;Sh3gl2	2.85338	1.69105
Ngp	2.89024	1.72553
Pbdc1	2.90347	1.65479
Itih3	2.96855	1.5622
Rfc4	2.96971	2.27053
Pcna	2.97042	2.09966
Hmgb2	3.04318	1.52724
Cdk1	3.05515	1.45739
B4galnt1	3.09792	1.84613
Tagln	3.11735	1.55595
Tmem43	3.12344	1.82198
Rpa1	3.14252	1.60358
Pik3c2a	3.17331	1.56088
Lrrfip1	3.22921	1.70276
Ckap4	3.27744	1.39232
Agk	3.33391	1.3753
Mcm4	3.36296	1.84155
Arhgap18	3.3803	1.35723
Tk1	3.38451	1.61061
Mcm3	3.39857	1.43615
Galnt2	3.4223	1.63093
	3.47296	2.31385
Optn	3.57123	1.84232
Rrm1	3.57497	1.538
Acbd3	3.66913	1.4793
Sumo2;Sumo3	3.67068	1.79919
Rnase4	3.67546	1.46286
Ckap2	3.67877	1.59126
Gnl3	3.71152	1.76834
Sptlc2	3.72385	2.26969
Defa20	3.83524	1.63656
Isyna1	3.84602	2.61848
Ermp1	3.87568	1.68757
Slc1a4	3.91768	1.6574
Orm2	3.92027	1.52234
Map7d1	4.15365	1.53053
Get4	4.15941	1.32215
Slc7a2	4.16103	2.17294
Srxn1	4.22378	1.74425
Ube2c	4.23548	1.51491
Fndc3a	4.24775	1.52983
Top2a	4.24953	1.61933
Ly6d	4.26754	2.32788
Jchain	4.27554	2.49664
Stmn1	4.30723	1.97749
Fam25c	4.38425	1.87854
Krt6a	4.47407	1.49974
Mcm6	4.58481	2.33683
Mcm5	4.59228	1.58615
Arhgef15	4.74466	1.82474
Mcm7	4.86993	2.20104
Fgl1	5.10385	2.10344
Mcm2	5.12161	2.36305
Elovl1	5.33641	1.66377
Tmem120a	5.39484	2.93703
Sult1a1;Sult2a1	5.41675	1.38589
Acnat2	5.51756	5.09055
Abcb4;Abcb5	5.68828	5.68835
Mt1	5.83199	2.98557
Abhd6	5.97891	5.36493
Tubb3;Tubb6	6.09935	3.02986
Ppl	6.14599	4.17471
Saa2	6.19261	2.32161
Mt2	6.93235	3.00219
Lcn2	7.24554	2.37452
Saa1	7.49786	2.28069
Stmn1;Stmn2	7.72932	2.33553
Eno3	8.32553	1.62385

## Sheet: f
f: Principal component analysis (PCA) of liver proteomes.

## Sheet: g
g: Expression of proteins involved in fatty acid biosynthesis in SLC25A51 overexpressing resected livers.
Protein.Group	Protein.Names	Genes	First.Protein.Description	OE.eGFP	pvalue.OE.eGFP	Direction
Q91V92	ACLY_MOUSE	Acly	ATP-citrate synthase	0.70177	0.033	Up
Q5SWU9;Q5SWU9-2;E9Q4Z2	ACACA_MOUSE;ACACB_MOUSE	Acaca;Acacb	Acetyl-CoA carboxylase 2	0.497074	0.041	Up
Q5SWU9;Q5SWU9-2	ACACA_MOUSE	Acaca	Acetyl-CoA carboxylase 1	0.735102	0.035	Up
E9Q4Z2	ACACB_MOUSE	Acacb	Acetyl-CoA carboxylase 2	1.24295	0.001	Up
Q8VCH0	THIKB_MOUSE	Acaa1b	3-ketoacyl-CoA thiolase B, peroxisomal	0.976477	0.011	Up
Q8VCH0;Q921H8	THIKA_MOUSE;THIKB_MOUSE	Acaa1a;Acaa1b	3-ketoacyl-CoA thiolase B, peroxisomal	0.677497	0.011	Up
P19096	FAS_MOUSE	Fasn	Fatty acid synthase	0.710934	0.033	Up
Q9QXG4	ACSA_MOUSE	Acss2	Acetyl-coenzyme A synthetase, cytoplasmic	0.794803	0.007	Up
Q14DH7	ACSS3_MOUSE	Acss3	Acyl-CoA synthetase short-chain family member 3, mitochondrial	0.998898	0.056	Up
Q9D2R0	AACS_MOUSE	Aacs	Acetoacetyl-CoA synthetase	1.48267	0.01	Up
P13516	ACOD1_MOUSE	Scd1	Acyl-CoA desaturase 1	2.73452	0.002	Up
P13516;P13011;Q99PL7	ACOD1_MOUSE;SCD2_MOUSE;SCD3_MOUSE	Scd1;Scd2;Scd3	Stearoyl-CoA desaturase 2	4.20232	0.017	Up

## Sheet: h
h: Expression of proteins involved in fatty acid biosynthesis in SLC25A51 overexpressing regenerated livers.
Protein.Group	Protein.Names	Genes	First.Protein.Description	OE_R.eGFP_R	pvalue.OE_R.eGFP_R	Direction
Q91V92	ACLY_MOUSE	Acly	ATP-citrate synthase	0.576593	0.008	Up
Q5SWU9;Q5SWU9-2;E9Q4Z2	ACACA_MOUSE;ACACB_MOUSE	Acaca;Acacb	Acetyl-CoA carboxylase 2	0.380439	0.108	Up
Q5SWU9;Q5SWU9-2	ACACA_MOUSE	Acaca	Acetyl-CoA carboxylase 1	0.396072	0.114	Up
E9Q4Z2	ACACB_MOUSE	Acacb	Acetyl-CoA carboxylase 2	0.475055	0.079	Up
Q8VCH0	THIKB_MOUSE	Acaa1b	3-ketoacyl-CoA thiolase B, peroxisomal	0.719534	0.132	Up
Q8VCH0;Q921H8	THIKA_MOUSE;THIKB_MOUSE	Acaa1a;Acaa1b	3-ketoacyl-CoA thiolase B, peroxisomal	0.381264	0.099	Up
P19096	FAS_MOUSE	Fasn	Fatty acid synthase	0.529546	0.006	Up
Q9QXG4	ACSA_MOUSE	Acss2	Acetyl-coenzyme A synthetase, cytoplasmic	0.706287	0.021	Up
Q14DH7	ACSS3_MOUSE	Acss3	Acyl-CoA synthetase short-chain family member 3, mitochondrial	0.420908	0.313	Up
Q9D2R0	AACS_MOUSE	Aacs	Acetoacetyl-CoA synthetase	1.25788	0.001	Up
P13516	ACOD1_MOUSE	Scd1	Acyl-CoA desaturase 1	0.184284	0.791	Up
P13516;P13011;Q99PL7	ACOD1_MOUSE;SCD2_MOUSE;SCD3_MOUSE	Scd1;Scd2;Scd3	Stearoyl-CoA desaturase 2	1.31214	0.517	Up

## Sheet: i
i: Metabolite changes in mitochondria during regeneration of control (eGFP) livers
Metabolites	log2(FC)	-log10(p-v)
L-beta-aspartyl-L-glycine	-1.16853	4.61746
3-Hydroxytetradecanedioic acid	-2.97205	3.86533
Methionine sulfoxide	-1.54151	3.81054
Equol	-4.60791	3.42701
Aspartyl-L-proline	-1.83224	3.37075
17,23-Epoxy-29-hydroxy-27-norlanost-8-ene-3,15,24-trione	-2.11086	3.23071
Spermic acid 2	-0.80074	3.19055
N-Acetylleucine	-1.28479	3.1024
Geranyl 3-methylbutanoate	-0.75491	3.09238
Benzamide	-4.60645	3.09155
NAD	-1.27357	3.05305
12-Oxo-20-trihydroxy-leukotriene B4	3.58183	3.02017
Galactaric acid	-2.00275	2.96912
(R)-Bitalin A	-1.94277	2.96137
Nandrolone	-1.17857	2.8524
Deoxyribose 5-phosphate	-0.98014	2.84719
LysoPI(18:0/0:0)	2.51947	2.83327
D-Glucose	-1.50196	2.77896
AMP	-2.2574	2.76595
2-HB	-0.96067	2.73508
Guanosine diphosphate mannose	-1.08221	2.71541
Taurodeoxycholic acid	-2.60017	2.71432
Arginyltryptophan	-1.05516	2.69068
Maltotriose	-2.42589	2.68247
UMP	-0.86722	2.67631
Merodesmosine	0.407102	2.66726
Arginylglutamic acid	-1.50025	2.65032
Cyclic ADP-ribose	-1.16393	2.64452
Phosphorylcholine	-2.79191	2.60477
D-Fructose	-1.24671	2.59021
N-Carboxyethyl-g-aminobutyric acid	-1.36631	2.5806
L-Glutamine	-1.20169	2.49433
Galacturonic acid	1.11112	2.47817
Adenine	-1.46718	2.44236
11-beta-Hydroxyandrosterone-3-glucuronide	-1.45094	2.42489
1-Methylhistidine	-2.37366	2.42369
Adenosine	-1.44061	2.41858
Arachidonic acid	-0.79882	2.39861
Pilocarpine	-1.29223	2.37514
GMP	-0.9929	2.37323
Fagopyrine	-3.9118	2.34865
Hypusine	1.4191	2.33829
Hippuric acid	-1.1458	2.31536
N-Formyl-L-methionine	-0.55335	2.31002
Sakacin A	-1.76686	2.30797
Mannose 6-phosphate	-0.85581	2.27372
Phosphodimethylethanolamine	-2.48051	2.23926
Glycogen	-1.94829	2.23918
N-Acetyl-L-glutamic acid	-1.73384	2.21007
Hovenidulcigenin B	-1.73948	2.20358
Oxoglutaric acid	-1.19636	2.19665
Acetyl citrate	-2.78479	2.18631
CMP-N-glycoloylneuraminate	1.1433	2.17951
Erinacine P	-0.9085	2.17865
Eicosapentaenoic acid	-0.78874	2.17623
Phenylbutyrylglutamine	-1.2092	2.17531
Inosine	0.68665	2.1656
Glycolic acid	0.749498	2.1369
L-Homoserine	-1.03397	2.12042
N-Acetylneuraminic acid	0.886227	2.10808
L-Aspartic acid	-0.75124	2.10387
Alanylserine	-0.70088	2.10148
N-gamma-Glutamyl-S-propylcysteine	-1.23974	2.08376
L-Serine	-0.97812	2.05715
Homocysteinesulfinic acid	-3.85036	2.05203
Glycerylphosphorylethanolamine	-1.02401	2.03696
Vanilloside	-1.75517	2.0335
Arginylglycine	-0.96471	2.00733
Citraconic acid	1.42101	2.00109
L-Alanine	-0.7559	2.00009
Anserine	-1.33865	1.9877
Lysylthreonine	-0.91556	1.9851
Shikimic acid	-2.05849	1.97213
Cystophorene	-1.8874	1.9721
Glycerol 3-phosphate	-0.75373	1.95197
Capsidiol	-2.61441	1.94945
3D,7D,11D-Phytanic acid	-1.39151	1.94134
2(R)-hydroxydocosanoic acid	-2.07943	1.94015
Gibberellin A110	-1.43574	1.93475
L-Phenylalanine	-0.91758	1.93195
Pyruvic acid	-0.94701	1.92745
Carnosine	-1.11268	1.91822
Isosorbide Mononitrate	-1.81114	1.91722
N-alpha-Acetyl-L-lysine	-0.94723	1.90468
Hydroxylated N-acetyl desmethyl frovatriptan	-0.55573	1.88432
Arabinopyranobiose	-1.54197	1.88146
1-(1,2,3,4,5-Pentahydroxypent-1-yl)-1,2,3,4-tetrahydro-beta-carboline-3-carboxylate	0.843632	1.88009
L-beta-aspartyl-L-glutamic acid	-1.90112	1.87211
Glutamylmethionine	-0.87735	1.86572
3-Hydroxy-4-butanolide	-2.14614	1.84885
Dihydrothymine	-1.18908	1.82568
Macrophorin D	2.52162	1.82401
Asparaginyl-Lysine	-0.57846	1.81603
Lysylvaline	-1.07317	1.80833
1-(beta-D-Glucopyranosyloxy)-3-octanone	1.20867	1.79674
Glycine	-0.76019	1.7958
Betaine	-0.56852	1.79348
L-Asparagine	-0.86673	1.79081
L-Leucine	-0.8883	1.78552
Flurbiprofen	-2.02126	1.77783
Propenoylcarnitine	-1.72044	1.77759
Terbutaline	-0.91383	1.76804
L-Arginine	-0.91869	1.76505
dCMP	-1.43267	1.75095
Glutaminylphenylalanine	-0.96795	1.74241
D-2-Hydroxyglutaric acid	-0.75395	1.74105
Felbamate	-1.01149	1.73712
L-Isoleucine	-0.76695	1.73555
2-(Methylthio)pyrazine	-1.49761	1.73092
L-Histidinol	-0.69836	1.72876
N-Methyl-D-aspartic acid	-0.87916	1.719
Protobassic acid	-2.48527	1.71579
N-acetyl-L-2-aminoadipate(2-)	-0.99803	1.71069
Phenylalanylthreonine	-0.67358	1.70971
D-Valine	-0.7601	1.70622
Asparaginyl-Serine	-1.05171	1.68977
Galactosylglycerol	-2.18722	1.68277
N2-Succinyl-L-ornithine	-1.06808	1.68034
Asparaginyl-Valine	-1.86275	1.66636
Histidylisoleucine	-1.04389	1.65842
Seryltryptophan	-0.71742	1.65816
Nopalinic acid	1.69632	1.64919
Glucosamine	-1.86818	1.6387
Seryltyrosine	-0.66928	1.62678
Allyl isothiocyanate	-1.34926	1.62282
Sphinganine	6.15558743*	1.62217998*
cis-2-Methylaconitate	-1.24929	1.62173
Aspartylphenylalanine	-0.94299	1.61895
Aminoadipic acid	-0.47368	1.61095
Goshonoside F4	1.6382	1.60816
Acetylcysteine	-0.73812	1.59863
N-Acetyl-D-Glucosamine 6-Phosphate	1.72833	1.56776
Thiamine monophosphate	-0.85914	1.56264
Liquoric acid	-2.11846	1.5623
Linoleic acid	0.90875	1.56215
9,12,13-TriHOME	-1.71795	1.56096
Maltohexaose	-1.30205	1.55679
Arginylserine	-0.75427	1.55677
2-Octenedioic acid	-0.50452	1.55617
2,3,4,5,6,7-Hexahydroxyheptanoic acid	-0.98832	1.55397
Arachidic acid	-2.29461	1.55197
1-Isopropyl citrate	-1.5314	1.54727
Prolylhydroxyproline	-0.88145	1.54254
Pyrocatechol sulfate	-2.80255	1.54121
Asparaginyl-Tryptophan	-0.49568	1.53349
Alanyltryptophan	-1.01589	1.52677
Perulactone	-2.45606	1.52514
Histidylphenylalanine	-1.19148	1.52503
gamma-Aminobutyric acid	-1.01079	1.52423
N-Methylcalystegine B2	-1.30165	1.52371
Thiamine	-1.27596	1.52348
3-Hydroxy-6,8-dimethoxy-7(11)-eremophilen-12,8-olide	-0.44239	1.52274
5-Aminopentanamide	-0.88202	1.51994
gamma-Glutamyltyrosine	-0.86508	1.51879
Taurine	-0.87819	1.51791
Thiamine pyrophosphate	-1.07408	1.51722
2-Piperidinone	-1.34611	1.51584
14,15-DiHETrE	-0.68397	1.51285
Indole	-0.61641	1.51203
4-Carboxynevirapine	-0.75417	1.51084
Oxoadipic acid	-0.95772	1.50654
4-Hydroxy-16,18-tritriacontanedione	1.60866	1.49731
Dihomo-gamma-linolenic acid	-0.54583	1.49565
1,2-Benzisothiazol-3(2H)-one	0.976629	1.49477
Cincassiol B	2.07501	1.4903
Brevianamide B	-1.09877	1.48386
N-Acetylglutamine	-2.16036	1.48104
Pantothenic acid	-0.61438	1.47517
Lacto-N-triaose	0.831943	1.47477
N-Acetylasparagine	-2.48208	1.47089
2-Hydroxyadipic acid	-0.29819	1.4676
Tryptophyl-Tyrosine	-0.79022	1.46337
Valylvaline	-0.8538	1.4616
Ethyl glucuronide	-1.07081	1.45797
Amylopectin	-2.14553	1.44536
Asparaginylglutamine	-0.57682	1.43218
Arginylthreonine	-0.98392	1.43096
Glycerol tributanoate	0.722845	1.42896
Lysylphenylalanine	-1.00666	1.42591
L-Tryptophan	-0.90093	1.41386
Pteroside Z	-0.47778	1.40934
Methyl 2-octynoate	-0.98512	1.40721
D-glycero-L-galacto-Octulose	-2.12621	1.4034
N-Desmethylpromazine	-0.89535	1.39874
(S)-10,16-Dihydroxyhexadecanoic acid	-0.43131	1.39836
Cortisol	-2.97566	1.39725
Arginylglutamine	-0.83941	1.3902
3-Hydroxy-2-(4-methylbenzoyl)-4H-1-benzopyran-4-one	0.559845	1.38697
Neuromedin B (1-3)	-0.61258	1.38444
Apigenin	-2.66626	1.3816
3,4-Dimethyl-5-pentyl-2-furanundecanoic acid	-1.207	1.38054
Alanylhydroxyproline	-0.94392	1.37512
4-Pyridoxic acid	-1.13041	1.37421
Cyclandelate	-1.66825	1.37299
D-erythro-L-galacto-Nonulose	0.428466	1.36871
Gamma-glutamyl-L-putrescine	-0.67496	1.36861
Glycyl-Serine	-0.2511	1.36227
L-L-Homoglutathione	-0.80635	1.35547
Creatine riboside	-0.98458	1.35506
4,11,13,15-Tetrahydroridentin B	-4.13653	1.35301
12-Oxo-20-carboxy-leukotriene B4	-1.16579	1.35161
Glutaminyltyrosine	-0.69696	1.35151
Histidylmethionine	-0.72535	1.34849
Glycerophosphoinositol	-0.59386	1.34415
gamma-CEHC	-1.19567	1.34178
2-Keto-glutaramic acid	-0.93292	1.33969
Glycyl-Tryptophan	-0.44861	1.33442
Ornithine	-0.82602	1.33084
15(R)-hydroperoxy-EPE	1.22267	1.33072
Capryloylglycine	-0.91727	1.32721
Phaseolic acid	-1.34951	1.32616
L-beta-aspartyl-L-aspartic acid	-1.39471	1.32165
2-Hydroxyethanesulfonate		1.31889
Gemfibrozil	-0.60686	1.31824
Glycerol 1-(9Z-octadecenoate) 2-tetradecanoate 3-phosphate	-4.16183	1.31705
all-trans-Carophyll yellow	-1.71722	1.31254
Annoglabasin F	0.423035	1.31139
2,3-Diacetoxypropyl stearate	0.784056	1.30883
Isoleucyl-Lysine	-0.92214	1.30692
Ubiquinone-4	-1.51467	1.30564
L-Tyrosine	-0.53496	1.3044
Asparaginylisoleucine	-0.97723	1.29838
Alanylarginine	-0.87124	1.29136
N5-Acetyl-N2-gamma-L-glutamyl-L-ornithine	-0.84056	1.28895
Unshuoside A	-0.80701	1.28287
alpha-Linolenic acid	0.255593	1.28154
1-Piperideine-2-carboxylic acid	-1.13314	1.28138
Ganoderic acid beta	-1.61426	1.28111
Uridine diphosphate glucuronic acid	2.0819	1.27951
Ganoderic acid L	-1.25044	1.27754
4-Hydroxyphenylpyruvic acid	-1.27489	1.27554
Pantetheine	-2.07462	1.26515
Acetylglycine	-0.57291	1.26479
Glutaminyltryptophan	-0.68364	1.26082
5-Hydroxyindoleacetylglycine	-2.64424	1.25854
N-Methyl-1-deoxynojirimycin	-0.85103	1.24752
Prolyl-Threonine	-1.56275	1.24487
1,2-Di-(9Z,12Z-octadecadienoyl)-sn-glycero-3-phosphate	-1.23553	1.23953
Tridecanoylglycine	-1.64911	1.23909
Guanosine diphosphate	-0.60086	1.23245
Pyroglutamic acid	-1.10875	1.2303
Daidzein	-4.64912	1.22996
N-Glycolylneuraminic acid	0.818647	1.22991
6-Keto-prostaglandin F1a	1.63445	1.22755
Glutamylthreonine	-0.68145	1.22633
Trehalose 6-phosphate	-0.29609	1.22257
Serylserine	-0.45678	1.22185
gamma-Glutamyl-beta-aminopropiononitrile	-0.59191	1.2191
Oxalosuccinic acid	-5.68951	1.21667
Erinacine E	-0.63715	1.21365
4-Hydroxy-2-butenoic acid gamma-lactone	-1.25964	1.21045
3-keto Fusidic acid	-2.16342	1.21022
L-beta-aspartyl-L-alanine	-0.86265	1.20776
Phosphoenolpyruvic acid	-2.40293	1.20713
Maltitol	-0.44523	1.1941
(3beta,5alpha,9alpha,22E,24R)-3,5,9-Trihydroxy-23-methylergosta-7,22-dien-6-one	-2.56271	1.19135
Maraviroc	-1.15986	1.18904
beta-Alanine	-0.56931	1.18745
15beta-Hydroxydesogestrel	-0.41294	1.18019
N2-Acetylornithine	-1.05082	1.18016
Bicyclomahanimbicine	-1.15455	1.17875
N-Nitrosoproline	-0.88231	1.17731
Alanylisoleucine	-0.65558	1.17521
Traumatic acid	-1.28809	1.17391
Xanthine	-1.03649	1.1722
Tyrosol	0.616103	1.1683
Serylthreonine	-0.50983	1.16464
(3beta,17alpha,23S,24S)-17,23-Epoxy-3,24,29-trihydroxy-27-norlanost-8-en-15-one	-1.49722	1.16174
Lucidenic acid M	1.59236	1.15899
Norophthalmic acid	-1.30432	1.15888
Prostaglandin F2a	0.413099	1.15496
Valganciclovir	-2.08224	1.1475
Olmesartan	0.98197	1.14587
L-beta-aspartyl-L-leucine	-1.07018	1.14511
Cyclobrassinin	-0.73166	1.14501
Coprocholic acid	0.212569	1.14315
3-Hydroxydodecanedioic acid	-0.42696	1.14038
11-Dehydrocorticosterone	2.11014	1.13984
Isobutyryl-L-carnitine	0.795602	1.13864
Asparaginylglycine	-0.60528	1.13748
N-Acetylcadaverine	-0.68528	1.13657
3-Aminoisobutanoic acid	-0.99115	1.13627
Citric acid	0.745299	1.13602
L-Menthyl acetoacetate	0.824002	1.1349
Sphingosine	0.932595	1.12886
5-Methyl-2-thiophenecarboxaldehyde	-0.93955	1.12881
ADP-glucose	-0.81265	1.12783
Citrulline	-0.74709	1.12556
3-beta-Hydroxy-4-beta-methyl-5-alpha-cholest-7-ene-4-alpha-carboxylate	0.890484	1.12475
Lysyltyrosine	-0.62393	1.11605
2-nonenoylglycine	-0.95094	1.11485
Methyl 5-hydroxyoxindole-3-acetate	-3.21307	1.11242
gamma-Glutamylisoleucine	-0.97204	1.11027
Hydroxypropionic acid	-0.35463	1.10674
Phenylalanyltryptophan	-0.34758	1.10574
Behenic acid	-1.05438	1.10383
(2xi,6xi)-7-Methyl-3-methylene-1,2,6,7-octanetetrol	-0.46999	1.1037
O-Phosphoethanolamine	1.04082	1.10342
Arginylphenylalanine	-0.57766	1.10338
L-Lactic acid	-0.50759	1.10302
Tetrahydrodipicolinate	-1.07817	1.09727
p-Cresol	-0.74976	1.09694
TetraHCA	1.47774	1.09683
L-Lysine	-0.70788	1.09391
Allantoin	-0.50429	1.09275
Goshuyic acid	0.256678	1.09262
L-Glutamic acid	-1.12424	1.09165
A-Ketoglutaric acid oxime	-0.30415	1.09145
Foeniculoside VIII	0.581345	1.08963
Lithocholic acid glycine conjugate	2.79657	1.08519
11,13-Dihydrotaraxinic acid glucosyl ester	-0.71017	1.08306
3-Oxooctadecanoic acid	-1.06202	1.08195
2-Indolecarboxylic acid	0.875027	1.07862
Methionyl-Proline	0.68092	1.07364
Annoglabasin C	2.04058	1.06741
L-Thyronine	-2.33696	1.06665
Epicatechin	-0.59761	1.06492
28-Homobrassinolide	-0.26254	1.0625
Neopetasitenine	0.710844	1.06221
4-Ketocyclophosphamide	-0.58047	1.05939
Niacinamide	0.454494	1.05807
Quinic acid	-0.83521	1.05636
N-Acetylhistidine	-2.32459	1.05533
Serylvaline	-1.16504	1.05248
S-Adenosylhomocysteine	-0.50841	1.04943
D-Alanyl-D-alanine	-0.71214	1.04883
O-Acetylserine	-0.64004	1.044
4-Hydroxystyrene	1.44297	1.0425
Furosemide	-1.76454	1.04163
Silymonin	0.16189	1.03786
Betaine aldehyde	1.6699	1.03639
N-Acetyl-L-alanine	-1.00346	1.02781
Hexobarbital	-0.77346	1.02438
Lysylproline	-0.56361	1.01893
Buclizine	-1.08555	1.01548
dGDP	-0.95026	1.01461
Dihydrofukinolide	1.4672	1.01403
12-Oxo-2,3-dinor-10,15-phytodienoic acid	0.309131	1.01294
N-Lauroylglycine	-1.38487	1.00919
5-Methyldeoxycytidine	1.21439	1.0068
2,4-Hexadienyl acetate	-0.74005	1.00525
Glutamylhydroxyproline	-0.47235	1.0042
Flavoxate	-0.72793	1.00297
1,3-Diacetylpropane	-0.75447	1.00157
D-4-O-Methyl-myo-inositol	0.488165	1.00078
gamma-Glutamylphenylalanine	-0.69598	0.998458
3,5,6-Trihydroxy-5-(hydroxymethyl)-2-methoxy-2-cyclohexen-1-one	0.474397	0.997961
Oleic acid	0.33064	0.988818
Isoelemicin	0.564975	0.98683
Cortexolone	3.41167	0.982487
Diethyl tartrate	-0.19678	0.976654
Pentadecanoylcarnitine	0.779754	0.97445
Medicagenic acid	-2.27391	0.970726
N-Methylethanolaminium phosphate	-1.52	0.969728
Dolicholide	-0.46449	0.968734
Glutamylalanine	-0.84062	0.968282
Taurocholic acid	2.84335	0.967912
Tiglylcarnitine	-2.20913	0.96779
Arginylasparagine	-0.26818	0.967633
2,3-Dihydroxyvaleric acid	0.759652	0.960049
Leukotriene B4	-0.65652	0.959777
2-Hydroxypyridine	-0.81075	0.958709
Adrenic acid	0.484325	0.958022
Coutaric acid	-0.80157	0.955779
1,2,3-Propanetricarboxylic acid	-0.93259	0.952572
Bassic acid	-3.19451	0.94986
18-Hydroxycortisol	-1.93744	0.949667
Diaminopimelic acid	-1.06529	0.949431
gamma-Glutamylglutamic acid	-1.01317	0.948432
Arginylvaline	-0.46546	0.941808
1-Oleoylglycerophosphoserine	0.569879	0.940771
Isoleucylproline	-0.81473	0.939294
L-2-Hydroxyglutaric acid	0.896227	0.938858
2-Oxo-4-methylthiobutanoic acid	-0.81888	0.93417
4-Hydroxypropofol	-0.80649	0.931394
Gartanin	2.88713	0.930388
5-Hydroxymethyl-4-methyluracil	-0.66785	0.927893
Ketoprofen	0.83676	0.925082
Lithocholate 3-O-glucuronide	0.777446	0.923149
Arginylisoleucine	-1.09188	0.91469
2-Hydroxymyristic acid	-0.86153	0.907899
10,11-dihydro-20-trihydroxy-leukotriene B4	-2.56797	0.907896
Cholic acid	-1.04439	0.907607
N,N-Didesmethyltramadol	0.601477	0.901205
Cysteic acid	-1.08304	0.897453
Glyceryl 5-hydroxydecanoate	1.11485	0.89641
3-Cresotinic acid	0.466761	0.895894
L-Histidine	-1.34281	0.895501
Tyrosyl-Valine	-0.49552	0.893972
4alpha-Carboxy-5alpha-cholesta-8-en-3beta-ol	1.62856	0.891486
3-Phosphoglyceric acid	-0.80989	0.891112
Monobenzone	7.88912	0.888802
Hovenidulcigenin A	-1.95915	0.888732
Asparaginyl-Methionine	-0.91817	0.888544
5b-Cyprinol sulfate	1.85721	0.88324
Sucrose	0.095925	0.881722
Pterin	-0.628	0.881018
16-Dehydroprogesterone	-1.31879	0.878536
L-Acetylcarnitine	-0.98195	0.878191
NADPH	-1.06032	0.876411
trans-p-Menthane-1,7,8-triol 8-glucoside	0.888172	0.873006
4-Hydroxy-2-oxoglutaric acid	-0.83029	0.870968
Aspartyl-Tryptophan	-0.92579	0.865731
Metyrosine	-1.01962	0.864836
Acetyl tributyl citrate	-0.85924	0.863608
N-Acetylarylamine	-1.55599	0.860563
Creatine	-0.60559	0.860542
Ophthalmic acid	1.52507	0.860267
Isoleucyl-Methionine	-0.47456	0.856468
Glutaminylthreonine	-0.94442	0.853319
L-Fucose	0.457656	0.851592
Dethiobiotin	-0.49445	0.849871
Propylene glycol mono- and diesters of fats and fatty acids	-0.72167	0.846606
Cysteinyl-Isoleucine	-0.92143	0.846554
Metronidazole	-0.62167	0.844564
Adenosine diphosphate ribose	-0.31068	0.839467
Phenylacetylglycine	-0.10059	0.838742
Glutaminylproline	-1.08911	0.834307
Hexamethylquercetagetin	0.394764	0.834054
Glycerophosphocholine	-0.56847	0.828947
Penmacric acid	-0.87354	0.828477
N-Acetyl-L-glutamate 5-semialdehyde	1.05268	0.82523
13-HODE	-0.46365	0.823275
Syndesine	-0.85723	0.822166
2-Methylbutyrylglycine	1.22182	0.821109
N-Acetylgalactosamine 4-sulphate	0.561005	0.81934
Nonadecanoic acid	-0.5726	0.819237
Misoprostol	1.0562	0.817296
Desogestrel	0.924657	0.815144
Gamma glutamyl ornithine	-0.66764	0.810946
1-Methylnicotinamide	1.00877	0.80856
1,25-Dihydroxyvitamin D3-26,23-lactone	-0.40716	0.807401
Cyclopassifloic acid B	-1.76413	0.804038
Lysylmethionine	-0.70495	0.801605
Cysteinyl-Lysine	-1.10511	0.801303
1-Hydroxypyrene	-0.90272	0.798331
Erythrinasinate A	0.402645	0.797684
Tetracosahexaenoic acid	0.77238	0.796202
2,6-Dimethoxy-4-methylphenol	0.909159	0.788345
FAD	-0.56398	0.786601
Mannitol 1-phosphate	-0.3235	0.784843
2-Deoxy-D-ribose	0.384473	0.781236
N-Nitroso-pyrrolidine	-1.11661	0.780677
13-Heptadecyn-1-ol	-1.77192	0.779023
10-Undecenyl acetate	0.362238	0.777973
Phenylpyruvic acid	-0.95316	0.777559
2-Heptanone	-1.23517	0.772324
Perillic acid	-0.38281	0.770337
3-Hydroxycapric acid	-0.32503	0.770323
Alprenolol	0.532577	0.769559
Tetradecanoylcarnitine	0.638544	0.767597
3b,17b-Dihydroxyetiocholane	0.636943	0.762454
4-Hydroxy-3-methoxy-2,10-bisaboladien-9-one	0.319229	0.760729
Indoxyl sulfate	-2.12342	0.759663
15(S)-Hydroxyeicosatrienoic acid	-0.65921	0.75821
Iminoaspartic acid	-0.56227	0.757643
NADP	-0.77518	0.752107
Cytidine	0.326384	0.751773
1alpha-O-Methylquassin	1.23597	0.749187
Galactosylhydroxylysine	0.875283	0.74898
9-Acetoxyfukinanolide	2.39393	0.747967
Glutaminylglutamine	-0.39763	0.745934
Ethylene glycol distearate	-0.90164	0.743542
2-Methylglutaric acid	-0.3218	0.742305
Heptanoylcarnitine	0.640434	0.741616
Erucic acid	-0.66176	0.740833
Deoxycholic acid	-3.54655	0.7386
1-(beta-D-Ribofuranosyl)-1,4-dihydronicotinamide	-1.6245	0.737536
Melibiose	0.370236	0.734062
12-Ketodeoxycholic acid	-0.88296	0.733033
Pyroglutamylglycine	-0.95956	0.732254
Glutaminylmethionine	-0.67169	0.732054
1-(4-Methoxyphenyl)-1-penten-3-one	0.482878	0.729869
N2-Fructopyranosylarginine	-1.0191	0.729337
5-Hydroxykynurenamine	-0.3998	0.727898
3alpha,7alpha-Dihydroxycoprostanic acid	-1.21239	0.726018
9,10,13-Trihydroxystearic acid	-3.17508	0.725279
Cyclohexanone	-0.54794	0.723417
Kyotorphin	-0.58015	0.723324
Isoleucyl-Tryptophan	-0.64687	0.722286
Tiglylglycine	-0.6368	0.718781
19,20-DiHDPA	-0.22623	0.717208
Dimethylbenzyl carbinyl hexanoate	0.172377	0.71637
5Z-Dodecenoic acid	-0.25742	0.715338
2-Hydroxy-22-methyltetracosanoic acid	0.836079	0.713143
N-Decanoylglycine	-0.63061	0.712391
Hydroxyphenylacetylglycine	-1.44276	0.711812
Parabanic Acid	-1.38511	0.711806
Promazine 5-sulfoxide	-0.51342	0.711387
L-3-Aminodihydro-2(3H)-furanone	0.233498	0.711069
Tetrahydrocorticosterone	-0.12095	0.710257
6,7-Dimethoxy-7-epirosmanol	1.02305	0.709748
Tryptophyl-Valine	-0.63251	0.708229
N-Acetyl-L-tyrosine	-1.36384	0.705677
Gibberellin A60	-3.29892	0.705658
5,6-Epoxy-8,11,14-eicosatrienoic acid	-0.37851	0.702289
Indole-3-carboxilic acid-O-sulphate	-0.45612	0.700459
Homoanserine	-0.68022	0.698929
4a-Carboxy-4b-methyl-5a-cholesta-8,24-dien-3b-ol	0.811333	0.697407
Methionyl-Valine	-0.50404	0.69671
Rotundine B	-2.30956	0.694572
Glutaminylisoleucine	-0.38475	0.69425
Hexadecanedioic acid	-0.42514	0.691021
Citicoline	-0.53895	0.687489
Nonivamide	0.431932	0.686018
Asparaginylasparagine	-0.36253	0.68517
Glutathione	0.619005	0.68397
Isoleucyl-Tyrosine	-0.36444	0.683871
Hexyl glucoside	0.478848	0.683327
8-Hydroxycarteolol	-0.49648	0.683102
(-)-Nopol	1.21636	0.680688
Stearic acid	-1.3292	0.679858
Succinic anhydride	-0.83297	0.679373
20-Carboxy-leukotriene B4	-0.18315	0.677323
D-Arabitol	0.170449	0.673831
N-Nonanoylglycine	-1.11238	0.671415
rac-5,6-Epoxy-retinoyl-beta-D-glucuronide	-0.56231	0.669831
Pseudoecgonine	-1.43428	0.669272
Fasciculol C	0.593122	0.667274
Prenyl glucoside	-0.43784	0.665977
Glycyl-Methionine	-0.44332	0.665378
Cyanuric acid	-4.55935	0.661597
Undecanoylcholine	0.964098	0.661035
Tetradecanedioic acid	-0.93294	0.660454
Propionic acid	0.746846	0.658226
N-alpha-Acetyl-L-citrulline	-0.48654	0.657752
Glycyltyrosine	-0.27352	0.651296
Propionylcarnitine	-0.45098	0.650869
7a,12a-Dihydroxy-3-oxo-4-cholenoic acid	1.04405	0.650333
Galactitol	0.626781	0.649028
Cysteine-glutathione disulfide	-0.37614	0.648894
Meprobamate	-0.31676	0.647245
6-Deoxohomodolichosterone	0.347718	0.645585
LysoPI(20:4(5Z,8Z,11Z,14Z)/0:0)	0.55903	0.645211
15-Deacetylneosolaniol	0.169207	0.639218
2-Aminomuconic acid	-0.51849	0.638894
Asparaginylglutamic acid	-0.72542	0.637749
Octadecanedioic acid	-0.72316	0.635781
Methylglutaric acid	0.393327	0.632879
Butenylcarnitine	0.607372	0.630839
all-trans-Retinoic acid	1.93133	0.630642
Fospropofol	0.286006	0.628184
Omega-Carboxy-trinor-leukotriene B4	0.439647	0.626308
3-Sulfinoalanine	-0.85376	0.620908
1-Acetyl-3,14,20-trihydroxywitha-5,24-dienolide 3-glucoside	-4.57836	0.616187
Cervonoyl ethanolamide	0.536186	0.614372
Ercalcitriol	0.912344	0.612525
Indole-3-carboxaldehyde	-0.32276	0.610267
4-Ethylphenol	0.673274	0.608673
D-erythro-D-galacto-octitol	0.759628	0.606474
Methylscopolamine	1.36518	0.60504
N-(1-Deoxy-1-fructosyl)glycine	0.411825	0.604117
Inosinic acid	-0.69111	0.603612
Dicyclomine	0.487965	0.602836
3-Methylindole	-0.63398	0.60252
Cyclobrassinone	-0.51404	0.60232
Stearyl citrate	0.661417	0.601022
2-Phenylbutyric acid	-1.23674	0.600935
Lucyoside R	-1.92836	0.599113
Cavipetin A	0.215634	0.598768
Asparaginylhistidine	-0.38236	0.598378
6,8-Heneicosanedione	-0.65758	0.597873
Uridine diphosphate-N-acetylglucosamine	0.293412	0.595329
Ethyl vanillin isobutyrate	-0.4433	0.593205
Ecgonine methyl ester	-0.72135	0.592036
Marimastat	-0.37422	0.59148
Ilicifolinoside A	-0.38931	0.586993
Methionyl-Tyrosine	-0.38079	0.586661
Carnosic acid	-0.53363	0.586015
Nabumetone	-1.01272	0.584544
Val-Val-Val	-0.45336	0.580149
S-Adenosylmethioninamine	-0.90559	0.579799
Calcitroic acid	0.326598	0.578131
N-Acetyl-L-aspartic acid	0.823486	0.576872
Lisinopril	-0.48533	0.57625
Pyridinoline	-0.78729	0.576049
Inositol cyclic phosphate	-0.39366	0.573574
Methyl 2E,4Z-hexadecadienoate	0.273389	0.571683
(-)-trans-Carveol	0.477443	0.571224
Menthol	0.705834	0.570888
Citramalic acid	-0.15015	0.56128
Dodecanoylcarnitine	0.348786	0.556672
5-Nonyltetrahydro-2-oxo-3-furancarboxylic acid	-1.20722	0.556514
Arginylaspartic acid	-0.52355	0.555972
2,3-Diaminosalicylic acid	0.525559	0.554481
2-Dodecylbenzenesulfonic acid	-1.35301	0.554363
Glycyl-Phenylalanine	-0.42365	0.554354
Ethyl beta-D-glucopyranoside	0.285633	0.552646
1-(5-Acetyl-2-hydroxyphenyl)-3-methyl-1-butanone	0.29762	0.55227
7-Ketodeoxycholic acid	-1.04088	0.549004
N-(1-Deoxy-1-fructosyl)threonine	-0.08012	0.5469
Ureidopropionic acid	-0.42027	0.546559
Sorbitan laurate	-0.68543	0.546512
2-Methylbutyroylcarnitine	-0.41024	0.545464
11Z-Eicosenoic acid	-0.31502	0.545281
Dolichyl b-D-glucosyl phosphate	-0.89389	0.545039
3-Methoxybenzenepropanoic acid	-0.42881	0.54317
Docosatrienoic acid	-0.50211	0.537227
Physalin K	-0.46166	0.536703
Prolyl-Tryptophan	-0.45644	0.535914
(R)-3-Hydroxy-Octadecanoic acid	0.974575	0.535541
Methionyl-Phenylalanine	-0.34745	0.535257
Erythritol	0.219358	0.531984
3-Hydroxysuberic acid	-0.20015	0.528716
Lepidimoic acid	-0.2837	0.52776
1-(Hydroxymethyl)-5,5-dimethyl-2,4-imidazolidinedione	0.533279	0.526603
Adenosine triphosphate	-0.51684	0.524304
7Z,10Z-Hexadecadienoic acid	0.275528	0.522308
Glutaminylhistidine	-0.39452	0.522248
5-Tetradecenoic acid	-0.33997	0.520189
1-Pyrimidinylpiperazine	-0.91138	0.51234
Vanylglycol	0.629061	0.509918
Methyl linoleate	0.673699	0.509216
Pimelylcarnitine	0.525686	0.507802
24,25-Dihydroxyvitamin D	-0.66511	0.507251
Methylpyrazine	-0.94736	0.506442
(9Z,11E,13E,15Z)-4-Oxo-9,11,13,15-octadecatetraenoic acid	-0.76742	0.505927
Lysylserine	-0.31937	0.504933
Pyrimethamine	-0.29863	0.490975
Isoleucyl-Valine	-0.36049	0.488795
Prostaglandin F1a	0.46218	0.485751
4-Nitrocatechol	-0.82229	0.485367
1,11-Undecanedicarboxylic acid	-1.04611	0.48359
Sepiapterin	-0.34238	0.48149
Ubiquinone-2	-0.34409	0.481155
3-Hydroxydodecanoic acid	0.515717	0.480086
4-Pyridoxolactone	-0.40391	0.474177
Panthenol	-0.81683	0.472975
Spirolide F	0.934881	0.470156
Glutaminyllysine	-0.25264	0.469663
Dihydrouracil	-0.4344	0.469379
1-Octen-3-yl glucoside	-1.20682	0.467766
3a,7a-Dihydroxy-5b-cholestane	-0.76509	0.464489
Neuroprotectin D1	0.393859	0.461653
Glyceric acid	-0.20917	0.460586
2-Carboxy-4-dodecanolide	-1.84825	0.45834
Hydroxyphenyllactic acid	-1.19782	0.458073
Urocanic acid	-0.82239	0.453356
Riboflavin	-0.37666	0.45334
Glycocholic acid	1.11829	0.447394
Glycerol 1-propanoate diacetate	-0.2549	0.446237
Isoplumbagin	0.607421	0.445417
alpha-CEHC	0.558566	0.444778
Methylmalonic acid	-0.3312	0.443972
Isovalerylglucuronide	-0.77523	0.441577
Cerebronic acid	-0.87225	0.441478
L-Cystine	-0.60296	0.440812
2-Hydroxymyristoylcarnitine	0.39041	0.439268
Allylestrenol	-0.57403	0.435738
Hypogeic acid	-0.36225	0.435332
Gingerol	-0.20139	0.435042
(R)-3-Hydroxy-5-phenylpentanoic acid	-1.14023	0.43395
Hydroquinone	0.41476	0.433192
Hydrocortamate	-0.34038	0.424408
L-arginino-succinate	-0.22137	0.422559
Dihydrodaidzein	-4.36204	0.422461
(E)-2-octenal	-0.21332	0.420023
5-phosphonooxy-L-lysine	-0.58534	0.41796
Pyrocatechol	0.427285	0.41786
3-Phenylpropionylglycine	0.236519	0.4169
2-Oxo-5,11(13)-eudesmadien-12,8-olide	-0.7934	0.413904
Homodolicholide	0.17156	0.412673
Carnosol	0.609153	0.407174
Phenylalanyltyrosine	0.29492	0.40429
Promazine	-0.42841	0.403629
Tricosanoic acid	-0.66586	0.402187
3-Furoic acid	0.332387	0.40064
L-Proline	-0.27738	0.39955
Glucosyl (2E,6E,10x)-10,11-dihydroxy-2,6-farnesadienoate	-1.07856	0.398476
Uridine diphosphate glucose	-0.3517	0.396767
Hypoxanthine	-0.25908	0.395696
5-hydroxy saxagliptin	-0.44206	0.394295
Hesperaline	-0.643	0.394105
4-Hydroxynonenal	-0.73136	0.392911
1-Acetyl-2-methylcyclopentene	0.489422	0.39262
20-Trihydroxy-leukotriene-B4	0.420554	0.389752
Galactonic acid	-0.38617	0.388231
Bis(2-methylpropanoyloxy)-9,10-epoxy-p-mentha-1,3,5-triene	0.421251	0.386642
Vanillactic acid	-1.98249	0.381011
Alanylmethionine	-0.44567	0.377149
N-Undecylbenzenesulfonic acid	-1.02903	0.376593
Ethyl aconitate	-0.50603	0.371374
Histidyllysine	-0.24688	0.37008
N-Acetyl-b-glucosaminylamine	-0.26517	0.369012
Isoleucyl-Isoleucine	-0.25218	0.367779
2-Methylcitric acid	0.129955	0.367701
2-Hexenoylcarnitine	-0.78825	0.366009
24-Hydroxycalcitriol	-0.28984	0.36428
(2R,3R,4R)-2-Amino-4-hydroxy-3-methylpentanoic acid	-0.30325	0.362749
Asparaginyl-Threonine	-0.41767	0.361936
Simvastatin	0.676924	0.361891
N1-(alpha-D-ribosyl)-5,6-dimethyl-benzimidazole	-0.18436	0.35724
5-Hydroxy-2-furoic acid	-0.33636	0.354537
2,3,6-Trimethylphenol	0.430702	0.35024
N-Butyrylglycine	-0.33514	0.346277
Jasmonic acid	-0.34059	0.345117
Sorbitan stearate	0.349206	0.344789
3-Fucosyllactose	0.702725	0.343706
L-Methionine	-0.26078	0.34318
Methoxamine	-0.59737	0.342794
3,4,5-Trimethoxycinnamic acid	-2.02942	0.342205
Malic acid	0.34589	0.341683
2-trans,4-cis-Decadienoylcarnitine	-0.43988	0.341614
Nervonic acid	-0.44121	0.33973
N-Acetyl-L-methionine	-0.19473	0.339277
Leukotriene A4	0.768303	0.337802
8-Methyldihydrochelerythrine	-0.22397	0.335138
3-Acetyl-2,7-naphthyridine	0.693129	0.332172
Uracil	0.180702	0.328232
Cinnamic acid	-1.86946	0.327942
Salvianolic acid L	-0.3212	0.326633
cis-4-Decenoic acid	0.420738	0.322126
5,7-Megastigmadien-9-ol glucoside	-0.12844	0.319855
2-Methoxyestradiol-3-methylether	1.02679	0.315102
beta-O-Methylynephrine	-0.55957	0.314751
D-Xylose	0.164424	0.314582
Pyruvaldehyde	0.612813	0.313995
Arabinonic acid	0.179731	0.312449
Threonyltryptophan	-0.22835	0.312436
Ergonovine	-0.94855	0.310345
Homodihydrojasmone	0.445149	0.308194
(S)-3-Octanol glucoside	0.146148	0.30675
5,6-Dihydrouridine	-0.23997	0.30084
Pregnenolone	0.189169	0.29848
15-Keto-13,14-dihydroprostaglandin A2	0.862591	0.296602
gamma-Butyrolactone	0.288208	0.295374
3,4-Methyleneazelaic acid	-0.29956	0.295234
Cysteinyl-Proline	-0.28534	0.294361
Arginylmethionine	-0.40217	0.290103
Nitroxoline	0.506969	0.287442
Margaroylglycine	0.371978	0.287176
1-Acetoxy-2-hydroxy-16-heptadecen-4-one	0.348083	0.286524
Leu-Leu-Leu	-0.20397	0.285798
Isopentyl beta-D-glucoside	0.189939	0.285509
Alanylproline	-0.53133	0.2833
Isovalerylglycine	-0.12297	0.282576
Fumaric acid	0.280734	0.28176
cis-Aconitic acid	0.26332	0.281263
AF Toxin II	0.26252	0.278572
Alpha-Lactose	0.573239	0.274992
Glycerol	0.13621	0.274532
(10S,11S)-Pterosin C	-0.2212	0.274277
3-Hydroxybenzoic acid	-0.33458	0.271079
Hydroxyzine	-0.68076	0.270079
S-3-oxodecanoyl cysteamine	-0.54475	0.269718
Metaxalone	-0.17121	0.269306
Polyoxyethylene dioleate	-0.15717	0.269132
2-Isopropylmalic acid	-0.3467	0.265218
Glycerol tripropanoate	0.21199	0.263513
Dehydroepiandrosterone	-0.36329	0.261355
D-Sedoheptulose 7-phosphate	-0.23019	0.260867
2-Aminomuconic acid semialdehyde	0.350282	0.260046
Methyprylon	0.301543	0.256573
5,6-Dihydroxyindole	-0.38131	0.254125
19-Norandrosterone	-0.20609	0.253698
Levetiracetam	-0.3463	0.249495
(Z)-15-Oxo-11-eicosenoic acid	-0.18156	0.246943
Diethylcarbamazine N-oxide	-0.16209	0.2454
Palmitic acid	-0.41954	0.235369
Cepagenin	-0.37323	0.235239
Alanylasparagine	-0.1746	0.231527
Hexanoylglycine	-0.13944	0.231506
Dihydroxyacetone phosphate	0.261002	0.227469
9-Pentadecenoic acid	0.365389	0.223496
Dioscoretine	-0.25201	0.222284
L-beta-aspartyl-L-threonine	-0.23513	0.221907
Sinapoylspermine	-0.45286	0.220259
2-Dodecenal	-0.22617	0.219994
Erinapyrone C	0.20164	0.216816
Sphingosine 1-phosphate	0.237322	0.215725
1-Deoxy-D-glucitol	0.333428	0.215084
Zymonic acid	-0.30218	0.207526
Glutaconic acid	0.200876	0.206957
Oxidized glutathione	-0.1549	0.205232
Phenylalanylproline	-0.1516	0.204643
Pyridoxal	-0.26897	0.203421
Ascorbic acid	1.06187	0.202704
cis-4-Carboxymethylenebut-2-en-4-olide	-0.31024	0.202467
CDP-ethanolamine	0.158226	0.202057
2-Methyl-3-ketovaleric acid	-0.26235	0.201752
LysoPI(18:1(9Z)/0:0)	0.246838	0.198431
cis-5-Tetradecenoylcarnitine	0.337296	0.196935
Ibuprofen	0.480749	0.196697
Phenylalanylphenylalanine	0.152363	0.194924
L-Cystathionine	0.135708	0.184894
2-Furancarboxaldehyde	-0.11683	0.180684
Picrocrocin	0.162692	0.176872
2,6-Dimethoxy-4-propylphenol	0.194526	0.176181
D-Glucuronic acid 1-phosphate	-0.2177	0.176121
Hydroxypropionylcarnitine	0.114959	0.17536
Oleoyl glycine	-0.23442	0.173861
Clocinizine	-0.37583	0.173084
Methyl dihydrojasmonate	0.272233	0.172918
2-Methoxyacetaminophen sulfate	0.140577	0.172583
Monoethyl malonic acid	-0.11033	0.167181
Biocytin	-0.18354	0.164748
Pyridoxamine 5'-phosphate	-0.09833	0.164002
Ascladiol	0.30591	0.163197
Cinnzeylanine	-0.17231	0.162388
Tuberoside	-0.14853	0.160356
Carteolol	0.084092	0.156691
3-Hydroxyanthranilic acid	-0.56374	0.156525
Tetrahydro-2,5-furan-diacetic acid	-0.11075	0.152832
Docosapentaenoic acid (22n-6)	0.115333	0.149249
6-Hydroxy-1H-indole-3-acetamide	0.337891	0.147734
Lactapiperanol D	0.09949	0.145099
Prehumulinic acid	0.142175	0.144531
alpha-Terpineol	-0.23406	0.144022
Leucylphenylalanine	0.090594	0.142193
Heptadecanoic acid	0.201996	0.138991
1,2,3-Trihydroxybenzene	0.102409	0.13824
D-Glycero-D-galacto-heptitol	-0.11017	0.136636
2-Furanmethanol	0.032152	0.132805
Indoxyl	0.123971	0.130852
3-Hexenedioic acid	-0.18219	0.129828
Vorinostat	-0.08518	0.12496
Tromethamine	0.396391	0.124322
Zeranol	-0.13469	0.123541
Glycyl-Lysine	-0.10245	0.123509
Sedoheptulose	0.067458	0.121637
Homolanthionine	-0.12749	0.121095
Glutamyltryptophan	0.143499	0.118573
Homodolichosterone	-0.11121	0.11829
2-(3-Carboxy-3-aminopropyl)-L-histidine	-0.27152	0.117272
Pyrrole-2-carboxylic acid	0.097851	0.116887
Docosahexaenoic acid	0.123954	0.115925
Rollinecin A	-0.07441	0.113734
Methionyl-Serine	0.064643	0.112438
Bisnorcholic acid	0.206375	0.112069
Sorbitan oleate	0.161524	0.110969
6-Hydroxypentadecanedioic acid	0.142529	0.109072
Pyridoxal 5'-phosphate	-0.1382	0.106744
Medroxyprogesterone	-0.01148	0.104003
trans-4,5-epoxy-2(E)-decenal	0.303	0.102626
5a-Androstan-3b-ol	-0.36639	0.101826
Triacetin	0.06163	0.101226
Sorbitol	0.020043	0.099439
Ethyl maltol	0.176491	0.099005
Glycylproline	0.061468	0.097885
Cer(d18:1/16:0)	0.11428	0.095758
Uridine	0.088612	0.094303
1,5-Dibutyl methyl hydroxycitrate	0.162572	0.088336
Threonyltyrosine	-0.07817	0.087223
Hydroxyvalerylcarnitine	-0.06234	0.086599
Polystyrene sulfonate	-0.28218	0.086597
Rishitin	0.080851	0.086325
4-Hydroxymethylpyrazole	0.137189	0.085688
Uridine 5'-diphosphate	0.073155	0.084504
Indolepyruvate	-0.17743	0.084313
Norambreinolide	0.076022	0.084053
p-Cresol sulfate	-0.22452	0.082965
Biotin sulfone	0.16173	0.082536
3-Hydroxysebacic acid	-0.04597	0.081111
Pyruvatoxime	0.239482	0.080471
N-Acetylaspartylglutamic acid	-0.07239	0.080086
13-Hydroxy-9-methoxy-10-oxo-11-octadecenoic acid	0.066562	0.079408
Eremopetasinorol	0.077091	0.078339
Cytidine monophosphate	-0.08306	0.078332
N-Acetylputrescine	-0.09138	0.076771
5-Keto-D-gluconate	-0.07088	0.076326
3-Dehydroquinic acid	-0.04091	0.073998
Cytidine 5'-monophosphate-N-acetylneuraminic acid	0.070645	0.073147
Arginylproline	0.11809	0.072924
Butyl (S)-3-hydroxybutyrate glucoside	-0.05562	0.066308
(S,E)-Zearalenone	-0.11558	0.065364
6,8-Tricosanedione	0.068797	0.063028
UDP-D-Xylose	-0.02656	0.062685
Saccharopine	-0.07536	0.060916
Octyl gallate	0.111959	0.059894
Imidazoleacetic acid	-0.18206	0.057528
Indoleacetaldehyde	-0.04768	0.057225
Porrigenin A	-0.06943	0.056872
LysoPI(16:0/0:0)	0.054862	0.056569
Estriol	0.047261	0.05643
Asparaginyl-Phenylalanine	0.025514	0.055105
Ethionamide sulphoxide	-0.07215	0.053796
Droperidol	-0.092	0.053095
Cyclohexaneundecanoic acid	0.018288	0.049482
6-O-Acetylaustroinulin	0.029115	0.04919
13-OxoODE	-0.04393	0.047749
2-Isopropyl-1,4-benzenediol	-0.05222	0.047408
Annuionone B	0.053832	0.047029
Sorbitan palmitate	-0.03028	0.045758
Pyridoxamine	0.050041	0.043811
Phenylmethyl benzeneacetate	0.1198	0.041902
Suberic acid	0.038957	0.041687
Triethyl citrate	0.059256	0.041447
Sunitinib	0.05428	0.039485
2,6-Dimethyl-7-octene-1,6-diol 8-O-glucoside	0.042012	0.038823
Nilvadipine	0.044287	0.037309
Vinylacetylglycine	-0.06151	0.037062
2-Hydroxy-6-pentadecylbenzoic acid	-0.02925	0.036389
Azelaic acid	-0.02815	0.036145
Eicosadienoic acid	0.037884	0.035467
6-Epi-7-isocucurbic acid glucoside	0.120254	0.034842
Cholesterol sulfate	0.034316	0.031383
Asparaginyl-Proline	-0.03644	0.031357
4-(3-Pyridyl)-3-butenoic acid	0.028761	0.029523
(3beta,17alpha,23R)-17,23-Epoxy-3,29-dihydroxy-27-norlanost-8-ene-15,24-dione	0.042462	0.028891
Salbutamol	-0.03211	0.028284
Deoxycytidine	0.038866	0.02815
Neuraminic acid	-0.02425	0.027211
N-Acetylgalactosamine	0.029672	0.026789
2,6-Di-tert-butylbenzoquinone	-0.0374	0.023851
Threonic acid	0.016913	0.023317
5,6-Dihydroxyprostaglandin F1a	0.050028	0.018936
Ascorbic acid 2-sulfate	0.022757	0.017902
Gluconolactone	-0.00823	0.016483
Methionyl-Tryptophan	0.019408	0.015512
Mulberrin	0.016769	0.012417
4-oxo-Retinoic acid	0.050701	0.011393
(S)-3,4-Dihydroxybutyric acid	0.005101	0.011225
13,14-Dihydro PGF-1a	0.020766	0.010342
Acaciabiuronic acid	-0.01477	0.009012
3,4-Dihydroxybenzylamine	0.01168	0.007829
Methionyl-Methionine	0.007045	0.007789
Artemether	-0.01083	0.007612
gamma-Glutamylcysteine	-0.00767	0.005943
3-Demethylubiquinone-9	0.004444	0.003617
Methionyl-Threonine	0.002345	0.002806

## Sheet: j
j: Metabolite changes in mitochondria during regeneration of SLC25A51 overexpressing livers
Metabolites	log2(FC)	-log10(p-v)
Adenine	-1.4348	7.82496
Adenosine	-1.35281	6.67554
Vanilloside	-1.40862	4.80467
Glycyl-Methionine	0.452484	4.3863
AMP	-1.70421	4.12044
Phosphodimethylethanolamine	-1.51773	3.94511
Tetrahydrodipicolinate	-1.27734	3.90292
Glycolic acid	1.53037	3.89865
Flurbiprofen	-1.48889	3.87709
3-Aminoisobutanoic acid	-1.32968	3.80645
Glucosamine	-1.48006	3.77681
Pyroglutamic acid	-1.24964	3.73458
Glycerol tributanoate	1.36181	3.68068
N-Acetyl-b-glucosaminylamine	0.700121	3.6504
12-Oxo-20-trihydroxy-leukotriene B4	3.05486	3.63097
Cyclic ADP-ribose	-0.583031	3.52139
Nicotinamide	0.891155	3.44782
1-Piperideine-2-carboxylic acid	-1.21681	3.4451
L-Glutamic acid	-1.28498	3.39496
Behenic acid	-1.53731	3.26858
Aspartyl-L-proline	-1.10231	3.22133
N-Acetyl-D-Glucosamine 6-Phosphate	1.4805	3.20599
Isosorbide Mononitrate	-1.57354	3.18084
Hypusine	1.81157	3.15789
N-Acetylglutamine	-1.84673	3.0833
2,3-Diaminosalicylic acid	1.44442	3.06125
NAD	-0.589535	2.89406
Olmesartan	0.890154	2.88969
Pentadecanoylcarnitine	1.06322	2.87094
CDP-ethanolamine	0.922266	2.86611
Ureidopropionic acid	0.602307	2.84691
Asparaginylisoleucine	-0.591732	2.80332
Oxalosuccinic acid	-2.81037	2.80188
Pilocarpine	-1.32679	2.78704
N-Acetylhistidine	-1.43675	2.77894
2-Piperidinone	-1.52552	2.77612
N-Carboxyethyl-g-aminobutyric acid	-1.44741	2.77215
Carnosine	-0.975253	2.75339
Methionyl-Proline	0.724646	2.73197
Quinic acid	-0.627315	2.7248
Nonadecanoic acid	-0.942007	2.71675
2,3-Dihydroxyvaleric acid	1.55012	2.67994
13-Heptadecyn-1-ol	-2.34203	2.67968
3-beta-Hydroxy-4-beta-methyl-5-alpha-cholest-7-ene-4-alpha-carboxylate	1.2267	2.67398
Serylserine	0.326766	2.66025
3-Hydroxy-6,8-dimethoxy-7(11)-eremophilen-12,8-olide	-0.200931	2.65459
Galactaric acid	-1.4747	2.6523
2-Hydroxypyridine	-0.967313	2.65116
Homocysteinesulfinic acid	-1.24947	2.58064
1-(beta-D-Glucopyranosyloxy)-3-octanone	1.33998	2.57721
5Z-Dodecenoic acid	-1.40398	2.54518
1,2-Benzisothiazol-3(2H)-one	1.02493	2.5337
4-Hydroxypropofol	-1.15534	2.5261
2-HB	-0.993868	2.5164
17,23-Epoxy-29-hydroxy-27-norlanost-8-ene-3,15,24-trione	-1.08774	2.50259
Gamma-glutamyl-L-putrescine	-0.376137	2.48144
2-Aminomuconic acid semialdehyde	0.40879	2.47677
Tiglylcarnitine	-1.56196	2.47476
Merodesmosine	1.04041	2.44594
9,12,13-TriHOME	-3.61026	2.41902
Sakacin A	-0.931236	2.39235
4-Nitrocatechol	-1.23638	2.37609
Leukotriene B4	-0.831258	2.3643
2-Methyl-3-ketovaleric acid	1.57932	2.34961
Alanylasparagine	0.59561	2.32962
Isoleucyl-Tyrosine	0.698974	2.32327
Calcitroic acid	1.07457	2.31369
3-Hydroxytetradecanedioic acid	-2.74274	2.30559
Propionic acid	0.849264	2.2988
Suberic acid	0.557141	2.29209
10-Undecenyl acetate	-1.06274	2.28486
L-beta-aspartyl-L-glycine	-0.796075	2.27428
Arachidic acid	-2.14581	2.27107
Foeniculoside VIII	0.888233	2.25693
Uridine 5'-monophosphate	-0.565694	2.25288
15(R)-hydroperoxy-EPE	1.23785	2.24952
D-Xylose	0.649038	2.24837
Betaine aldehyde	1.29807	2.23243
Butyl (S)-3-hydroxybutyrate glucoside	0.686664	2.22767
2-Hexenoylcarnitine	-1.43911	2.22422
Glycerol 1-(9Z-octadecenoate) 2-tetradecanoate 3-phosphate	-3.07331	2.20374
Galactosylglycerol	-1.42252	2.19653
Perulactone	-1.0698	2.19373
N-Glycolylneuraminic acid	1.50266	2.19283
5-Hydroxyindoleacetylglycine	-2.22587	2.18861
dGDP	-0.575299	2.17993
Rollinecin A	-0.747413	2.17578
Cortisol	-2.16711	2.17436
Dodecanoylcarnitine	0.852393	2.17409
L-beta-aspartyl-L-glutamic acid	-1.43165	2.17171
Macrophorin D	3.29838	2.17125
Succinic anhydride	1.21489	2.16933
Phenylalanyltyrosine	1.02444	2.1689
Galacturonic acid	1.3414	2.157
LysoPI(18:0/0:0)	1.78744	2.15416
11Z-Eicosenoic acid	-0.830499	2.15136
Methionine sulfoxide	-1.26068	2.14869
N-Acetylneuraminic acid	0.709232	2.13684
Cytidine	1.00887	2.12249
Phosphorylcholine	-1.21723	2.12215
Uridine diphosphate-N-acetylglucosamine	0.768541	2.12128
Liquoric acid	-1.29678	2.11836
Syndesine	0.66391	2.11822
3,4-Dimethyl-5-pentyl-2-furanundecanoic acid	-1.22264	2.11664
4-Hydroxymethylpyrazole	0.872474	2.08671
Pyrrole-2-carboxylic acid	0.636135	2.07813
3-Hydroxybenzoic acid	-1.5267	2.06793
Hydroxypropionylcarnitine	-0.970936	2.06664
NADP	-0.912522	2.0657
3-Hydroxyanthranilic acid	1.59466	2.06337
Buclizine	-1.06187	2.06059
Glycerol tripropanoate	0.717207	2.05918
Galactonic acid	0.812948	2.04692
Phenylalanylphenylalanine	0.447886	2.03969
Glutathione	0.838397	2.03246
D-Glycero-D-galacto-heptitol	0.657834	2.01572
A-Ketoglutaric acid oxime	-0.270453	1.97563
18-Hydroxycortisol	-1.60318	1.96363
Ethylene glycol distearate	-1.96854	1.94853
Dihydrofukinolide	1.9086	1.94513
Methionyl-Valine	0.489205	1.94221
gamma-Glutamyl-beta-aminopropiononitrile	0.747979	1.9411
Equol	-2.93865	1.94041
cis-5-Tetradecenoylcarnitine	1.29726	1.93719
Arginylglutamic acid	-0.70023	1.92479
ADP-glucose	-0.646384	1.91419
ATP	-0.891096	1.91384
2-(Methylthio)pyrazine	-0.72821	1.91214
Maraviroc	-1.08795	1.9098
N-alpha-Acetyl-L-lysine	-0.403906	1.89796
Methyl 2-octynoate	-0.908577	1.89513
Sphingosine	0.990783	1.89405
L-beta-aspartyl-L-aspartic acid	-1.60132	1.88972
NADPH	-1.49625	1.88726
3-Hydroxydodecanedioic acid	1.45632	1.88596
Adrenic acid	0.821281	1.88393
Acaciabiuronic acid	0.930745	1.88233
Capsidiol	-0.96036	1.87832
Linoleic acid	0.721049	1.87505
Amylopectin	-0.942199	1.84736
Mannose 6-phosphate	-1.01319	1.8458
Propenoylcarnitine	-2.34704	1.84288
Metaxalone	-0.478789	1.8407
1,2-Di-(9Z,12Z-octadecadienoyl)-sn-glycero-3-phosphate	-0.706359	1.83852
D-4-O-Methyl-myo-inositol	-0.708611	1.83592
Tricosanoic acid	-1.20639	1.82952
Uracil	0.487663	1.82884
LysoPI(20:4(5Z,8Z,11Z,14Z)/0:0)	0.639797	1.81975
Lysylmethionine	0.554314	1.81601
N1-(alpha-D-ribosyl)-5,6-dimethyl-benzimidazole	0.55176	1.81045
3-Hydroxydodecanoic acid	-0.594939	1.80965
Galactitol	0.774392	1.79753
Phosphoenolpyruvic acid	-1.75192	1.79623
6,7-Dimethoxy-7-epirosmanol	1.32815	1.79253
Cyclohexaneundecanoic acid	-0.565254	1.77865
2-Furanmethanol	0.147689	1.7783
2,3,4,5,6,7-Hexahydroxyheptanoic acid	-0.772794	1.77527
Daidzein	-1.45467	1.77509
2-Isopropyl-1,4-benzenediol	0.261292	1.77494
Uridine	0.422038	1.77198
Methionyl-Threonine	0.836778	1.77134
Glutamyltryptophan	0.755769	1.76187
Felbamate	-0.651087	1.75784
Glycerol 3-phosphate	-0.412265	1.7469
Palmitic acid	-1.17562	1.74641
L-Fucose	0.791971	1.7448
Docosahexaenoic acid	1.04209	1.74169
Imidazoleacetic acid	1.1394	1.7411
Pterin	-0.560911	1.72606
Propylene glycol mono- and diesters of fats and fatty acids	-0.734021	1.71329
Spirolide F	1.68803	1.713
Allyl isothiocyanate	-0.622762	1.71118
Phenylalanylproline	0.410684	1.70509
Hydroxylated N-acetyl desmethyl frovatriptan	0.804847	1.70107
Arginylmethionine	0.685156	1.6819
Glycogen	-0.873098	1.6717
Taurodeoxycholic acid	-2.58596	1.66424
D-glycero-L-galacto-Octulose	-1.04119	1.6616
10,11-dihydro-20-trihydroxy-leukotriene B4	-1.83618	1.65425
Annoglabasin C	2.37323	1.65235
Bisnorcholic acid	1.13724	1.6512
Arginylasparagine	0.523381	1.63834
Apigenin	-1.38647	1.63571
Uridine diphosphate glucuronic acid	2.72826	1.63427
L-3-Aminodihydro-2(3H)-furanone	0.45524	1.63138
Arabinonic acid	0.557462	1.62024
beta-O-Methylynephrine	-0.886434	1.61742
3-Hydroxy-4-butanolide	-0.989387	1.61607
Benzamide	-2.05357	1.6149
D-Fructose	-0.684832	1.61432
L-Cystine	-1.30507	1.6143
9-Acetoxyfukinanolide	1.99378	1.6115
Cysteinyl-Proline	1.36486	1.61017
Oxoadipic acid	-0.8941	1.60845
2-Deoxy-D-ribose	-0.938626	1.60617
Stearic acid	-1.38717	1.60537
Leu-Leu-Leu	0.444753	1.59952
2-Hydroxyadipic acid	0.261843	1.59951
Heptadecanoic acid	-0.708593	1.59938
Oxoglutaric acid	-0.655346	1.59614
Octadecanedioic acid	-0.851169	1.58405
3-Hydroxy-2-(4-methylbenzoyl)-4H-1-benzopyran-4-one	0.359741	1.5835
Anserine	-0.537867	1.5749
Pseudoecgonine	-2.47534	1.57464
Methylmalonic acid	-0.692267	1.57227
Ascorbic acid 2-sulfate	0.887587	1.56524
Hesperaline	-1.60675	1.54773
Gibberellin A110	-1.32688	1.54751
Maltotriose	-1.08395	1.54113
N-Methylcalystegine B2	-0.858607	1.53756
D-Glucose	-0.593151	1.53682
Eremopetasinorol	0.304642	1.53228
Bassic acid	-3.15045	1.53178
D-Sedoheptulose 7-phosphate	0.688178	1.5278
Erinacine P	-0.697199	1.52704
Homoanserine	0.352176	1.52596
Cysteic acid	-2.11367	1.52427
Maltohexaose	-0.689861	1.52065
Ganoderic acid L	-0.653692	1.50591
4-Hydroxynonenal	-1.5659	1.5051
Nitroxoline	1.15924	1.49722
N-Acetyl-L-glutamic acid	-1.05673	1.49433
Rotundine B	-0.956967	1.47841
12-Oxo-20-carboxy-leukotriene B4	-1.41722	1.45998
Hippuric acid	-0.395853	1.45588
Arabinopyranobiose	-0.726001	1.45375
4-Hydroxy-3-methoxy-2,10-bisaboladien-9-one	0.75522	1.45328
Norambreinolide	0.639936	1.45102
Deoxycholic acid	-3.21303	1.45073
rac-5,6-Epoxy-retinoyl-beta-D-glucuronide	0.289006	1.44625
Methionyl-Phenylalanine	0.546864	1.44574
D-erythro-D-galacto-octitol	0.721005	1.44568
Sorbitol	0.109151	1.43966
5,6-Dihydrouridine	0.506123	1.43841
Hydroquinone	0.538115	1.4383
N-Acetylasparagine	-1.41213	1.42785
4alpha-Carboxy-5alpha-cholesta-8-en-3beta-ol	0.849076	1.42723
4-Pyridoxic acid	-1.39377	1.41297
Pantetheine	-0.925293	1.41185
L-Tryptophan	-0.995424	1.4071
Hexobarbital	-0.395998	1.39767
Citrulline	-0.595213	1.3974
CMP-N-glycoloylneuraminate	1.75232	1.39302
Fagopyrine	-1.49705	1.38643
Tetradecanoylcarnitine	0.550048	1.38484
Glucosyl (2E,6E,10x)-10,11-dihydroxy-2,6-farnesadienoate	-2.42154	1.38416
D-2-Hydroxyglutaric acid	-0.690353	1.37872
beta-Alanine	0.394715	1.37561
Hovenidulcigenin A	-2.23531	1.37013
11-Dehydrocorticosterone	1.79928	1.36988
1,25-Dihydroxyvitamin D3-26,23-lactone	-0.520358	1.36529
2-nonenoylglycine	-0.628118	1.36468
Phenylpyruvic acid	0.883095	1.35901
Lacto-N-triaose	0.76839	1.3583
Isoplumbagin	1.12193	1.35199
Sphinganine	3.95542	1.35148
N-acetyl-L-2-aminoadipate(2-)	-1.53647	1.34419
3D,7D,11D-Phytanic acid	-0.680949	1.34403
19,20-DiHDPA	0.330429	1.34377
Erythritol	-0.104364	1.33824
Acetyl citrate	-1.90455	1.3342
1-(Hydroxymethyl)-5,5-dimethyl-2,4-imidazolidinedione	0.737434	1.32666
3-Hydroxysebacic acid	0.237853	1.32663
(S,E)-Zearalenone	1.19469	1.32454
L-Glutamine	-0.887479	1.32271
Ganoderic acid beta	-1.0445	1.31811
Glutamylalanine	0.878373	1.3168
Gingerol	-0.186438	1.30917
Sinapoylspermine	1.35455	1.30719
3-Cresotinic acid	1.61109	1.29779
N-Desmethylpromazine	-0.377366	1.29771
Vinylacetylglycine	0.947234	1.28782
Tyrosyl-Valine	0.45422	1.27581
2-Methylbutyroylcarnitine	-0.432993	1.27138
Pimelylcarnitine	1.16201	1.26637
1-Acetoxy-2-hydroxy-16-heptadecen-4-one	0.896645	1.25681
Ornithine	-0.560077	1.24421
Inosine	1.27956	1.24207
Ubiquinone-4	-0.675481	1.23901
trans-4,5-epoxy-2(E)-decenal	-1.51309	1.23704
Norophthalmic acid	0.617324	1.23497
(Z)-15-Oxo-11-eicosenoic acid	-0.488257	1.23306
3-Sulfinoalanine	-1.60978	1.22987
Thiamine monophosphate	-0.441131	1.22453
1-(1,2,3,4,5-Pentahydroxypent-1-yl)-1,2,3,4-tetrahydro-beta-carboline-3-carboxylate	0.842504	1.22336
Asparaginyl-Threonine	0.456884	1.22205
Heptanoylcarnitine	0.778455	1.22144
Glutaconic acid	-0.779969	1.21659
cis-Aconitic acid	-0.736139	1.21603
2-Methylbutyrylglycine	0.977329	1.21428
dCMP	-0.471982	1.21084
Creatine	-0.384531	1.2041
L-Leucine	-0.339908	1.20155
Hypogeic acid	-0.539231	1.19892
28-Homobrassinolide	0.65822	1.19456
7-Ketodeoxycholic acid	-1.78687	1.19195
3-Furoic acid	-0.733058	1.19082
Dethiobiotin	0.612224	1.18505
gamma-Aminobutyric acid	-0.774547	1.18382
Medroxyprogesterone	0.780172	1.17848
gamma-Butyrolactone	-0.767609	1.17541
Isoleucyl-Methionine	0.324314	1.17164
Neuroprotectin D1	1.20616	1.15469
Homodolicholide	0.49389	1.15444
Clocinizine	1.29174	1.15161
Pyridoxal	0.501785	1.14604
6-Keto-prostaglandin F1a	1.05637	1.14109
4,11,13,15-Tetrahydroridentin B	-1.16775	1.13811
Diaminopimelic acid	0.679566	1.13805
Threonyltyrosine	-0.371105	1.13598
Dihydrothymine	-0.827819	1.13579
5a-Androstan-3b-ol	-1.11256	1.13541
N-Methyl-D-aspartic acid	-0.709664	1.13538
Uridine diphosphate glucose	-0.668427	1.13516
N-Decanoylglycine	-0.333231	1.13423
Prolyl-Threonine	-0.622502	1.13238
Tetracosahexaenoic acid	1.14457	1.12685
Indolepyruvate	-0.619591	1.12641
cis-4-Decenoic acid	-0.688904	1.12303
Galactosylhydroxylysine	1.37539	1.12012
N5-Acetyl-N2-gamma-L-glutamyl-L-ornithine	0.533856	1.10881
Asparaginylhistidine	0.52144	1.10606
Ophthalmic acid	1.14516	1.10563
Monobenzone	6.8999	1.10087
Allylestrenol	-0.93081	1.09979
Asparaginylasparagine	0.39088	1.09876
Geranyl 3-methylbutanoate	-0.748687	1.08973
L-Thyronine	-2.33337	1.08822
Nilvadipine	0.344052	1.08716
2-Hydroxymyristoylcarnitine	0.613784	1.08218
Isoleucyl-Lysine	-0.294898	1.07939
(E)-2-octenal	-1.20687	1.07644
3-Demethylubiquinone-9	0.974067	1.07641
2-Hydroxy-6-pentadecylbenzoic acid	0.671292	1.07235
Goshuyic acid	0.457739	1.06635
Cincassiol B	1.12217	1.05942
N-Acetylleucine	-0.608999	1.05865
N-Acetyl-L-methionine	0.381022	1.05384
FAD	-0.358814	1.05315
L-Aspartic acid	0.49554	1.05134
1-Acetyl-2-methylcyclopentene	1.0351	1.04844
2-Phenylbutyric acid	0.930446	1.04753
1-Methylhistidine	-0.934592	1.04749
11,13-Dihydrotaraxinic acid glucosyl ester	-0.539276	1.04515
3-Hydroxysuberic acid	0.268432	1.04512
Medicagenic acid	-1.95764	1.04427
Glycyl-Serine	0.395621	1.04421
Docosatrienoic acid	0.373596	1.04134
Glutaminylglutamine	0.303026	1.04122
Cortexolone	2.69092	1.03999
Glutamylthreonine	-0.435039	1.03668
Hovenidulcigenin B	-1.61794	1.03651
3-Fucosyllactose	1.0648	1.03375
Guanosine monophosphate	-0.417057	1.02333
Bis(2-methylpropanoyloxy)-9,10-epoxy-p-mentha-1,3,5-triene	0.769618	1.02277
Serylvaline	0.77922	1.01726
Lactapiperanol D	-0.407615	1.0148
8-Hydroxycarteolol	0.545036	1.01167
D-Alanyl-D-alanine	0.234515	1.00413
1,3-Diacetylpropane	-0.414766	1.00334
N-Acetylaspartylglutamic acid	0.293568	1.00054
Deoxycytidine	0.569875	1.00016
Ethyl glucuronide	-0.411398	0.990668
Tryptophyl-Valine	0.90824	0.989351
L-Histidinol	0.750248	0.988418
1-Hydroxypyrene	0.53919	0.987627
L-Arginine	-0.724798	0.985582
N-Nitroso-pyrrolidine	1.7843	0.985481
5,6-Dihydroxyprostaglandin F1a	-2.29021	0.982516
Phaseolic acid	-2.35153	0.976881
Glutaminyllysine	0.431584	0.970661
2,6-Dimethyl-7-octene-1,6-diol 8-O-glucoside	0.649386	0.970232
Sedoheptulose	0.506397	0.967068
(S)-10,16-Dihydroxyhexadecanoic acid	-2.11899	0.963936
N-Acetyl-L-alanine	-0.610178	0.963078
Cholic acid	-1.23926	0.962377
5-Hydroxy-2-furoic acid	-0.817686	0.956866
Sucrose	0.082987	0.956699
Docosapentaenoic acid (22n-6)	0.877044	0.953742
Methionyl-Tryptophan	0.53121	0.948016
5-Aminopentanamide	0.272621	0.945224
Lysylphenylalanine	0.222055	0.943465
2-Isopropylmalic acid	-1.88413	0.940321
D-Glucuronic acid 1-phosphate	0.657462	0.93893
Citicoline	0.540315	0.938696
Histidylphenylalanine	-0.505464	0.936519
1alpha-O-Methylquassin	1.55589	0.935629
2-Carboxy-4-dodecanolide	-0.578869	0.935381
Arginylglycine	-0.247651	0.934153
1-Acetyl-3,14,20-trihydroxywitha-5,24-dienolide 3-glucoside	-3.78628	0.930726
all-trans-Carophyll yellow	-1.094	0.927762
N-Nonanoylglycine	-0.619208	0.921766
9-Pentadecenoic acid	-0.804443	0.917345
Metyrosine	0.357425	0.916361
Nabumetone	-6.85977	0.911142
2-Octenedioic acid	-0.123972	0.910706
Eicosadienoic acid	0.673155	0.904698
Phenylmethyl benzeneacetate	-0.490857	0.901915
Pteroside Z	-0.429866	0.901765
Asparaginyl-Proline	0.612573	0.899859
Goshonoside F4	1.08181	0.899223
Undecanoylcholine	0.741513	0.891832
N-gamma-Glutamyl-S-propylcysteine	-0.548282	0.890844
2-Oxo-4-methylthiobutanoic acid	0.448483	0.886358
3-Oxooctadecanoic acid	-1.25116	0.882353
24-Hydroxycalcitriol	-1.57963	0.881749
6,8-Heneicosanedione	-0.397572	0.877022
Glycerophosphoinositol	-0.231753	0.877011
Acetylcysteine	-1.31895	0.873604
3alpha,7alpha-Dihydroxycoprostanic acid	-1.28515	0.870081
2-Hydroxymyristic acid	-0.597163	0.868225
Panthenol	-1.13899	0.863953
1-Isopropyl citrate	-0.455305	0.862673
Protobassic acid	-1.03028	0.856718
Prostaglandin F1a	-0.890483	0.856329
2-Heptanone	-3.99515	0.855592
Glycyltyrosine	0.355101	0.855134
Promazine 5-sulfoxide	-0.195953	0.852989
Thiamine pyrophosphate	-0.279264	0.851822
4-Ketocyclophosphamide	0.820312	0.850876
Asparaginylglycine	0.315791	0.850831
Hydrocortamate	0.52079	0.849735
alpha-Terpineol	-0.758763	0.845157
Sunitinib	0.587617	0.843258
L-Homoserine	-0.542927	0.836718
Isoleucyl-Isoleucine	0.328392	0.834399
Hexyl glucoside	0.256217	0.833657
2-Indolecarboxylic acid	0.505589	0.828343
N2-Fructopyranosylarginine	0.540887	0.827478
Hexanoylglycine	0.22067	0.821512
Nopalinic acid	0.770695	0.820064
5b-Cyprinol sulfate	1.23125	0.818977
Spermic acid 2	-0.329034	0.818916
3-Hydroxycapric acid	-0.786187	0.814931
2-Methylglutaric acid	0.218936	0.812998
Indole-3-carboxaldehyde	0.238524	0.812558
Arginylserine	0.269372	0.811523
3-keto Fusidic acid	-0.600872	0.809424
L-Serine	-0.283709	0.796999
7a,12a-Dihydroxy-3-oxo-4-cholenoic acid	0.520526	0.795141
Histidylisoleucine	-0.379608	0.795125
alpha-CEHC	0.538484	0.792234
Tyrosol	0.769971	0.791595
O-Phosphoethanolamine	2.83473	0.79157
Lucidenic acid M	1.08842	0.790793
L-Phenylalanine	-0.345377	0.785766
Ecgonine methyl ester	-0.328819	0.781684
Lithocholate 3-O-glucuronide	0.528526	0.780317
Asparaginyl-Methionine	-0.288534	0.779824
Azelaic acid	0.346042	0.77861
Creatine riboside	-0.36236	0.777436
2-Hydroxy-22-methyltetracosanoic acid	0.572329	0.774642
Cysteinyl-Lysine	-0.481049	0.773005
Glycerophosphocholine	-0.542153	0.768157
Terbutaline	-1.03366	0.766132
Citric acid	-0.356771	0.76174
Menthol	0.68409	0.760085
all-trans-Retinoic acid	2.43812	0.756687
N-Acetylgalactosamine	0.239538	0.748763
5-phosphonooxy-L-lysine	1.70455	0.74756
6-Epi-7-isocucurbic acid glucoside	-0.462093	0.743033
Asparaginyl-Phenylalanine	0.385011	0.74029
Fospropofol	0.561359	0.735792
Indole	-0.51836	0.735505
16-Dehydroprogesterone	-1.03154	0.734263
Methionyl-Tyrosine	-0.198693	0.729324
6,8-Tricosanedione	-0.436311	0.728824
3,4-Methyleneazelaic acid	0.240359	0.72854
L-arginino-succinate	-0.300703	0.727133
3,4,5-Trimethoxycinnamic acid	0.782168	0.726097
Glutaminylhistidine	0.281248	0.725049
Sorbitan palmitate	-0.728218	0.72128
Methyl 2E,4Z-hexadecadienoate	-0.495704	0.719275
Ascorbic acid	10.0698	0.718242
Dihomo-gamma-linolenic acid	-0.249897	0.71824
L-Proline	0.326911	0.717703
(3beta,5alpha,9alpha,22E,24R)-3,5,9-Trihydroxy-23-methylergosta-7,22-dien-6-one	-0.548791	0.717352
Pyridoxamine	0.567688	0.716563
Cepagenin	-1.25358	0.715775
3-Acetyl-2,7-naphthyridine	-0.686167	0.714508
Vorinostat	0.391415	0.713959
D-Valine	-0.379622	0.71329
(S)-3,4-Dihydroxybutyric acid	0.178255	0.712349
12-Ketodeoxycholic acid	-0.887925	0.711024
Isoleucyl-Valine	0.265943	0.707953
Metronidazole	0.291095	0.707574
15-Deacetylneosolaniol	0.602511	0.700512
Ethyl beta-D-glucopyranoside	0.184301	0.698661
N-(1-Deoxy-1-fructosyl)glycine	0.322221	0.697006
Prolylhydroxyproline	-0.302046	0.69659
Erinacine E	-0.361768	0.695743
L-Lysine	-0.298805	0.693733
Annoglabasin F	0.568273	0.688194
5,6-Dihydroxyindole	-0.60266	0.687137
Cer(d18:1/16:0)	0.479372	0.687053
Diethylcarbamazine N-oxide	0.109059	0.684433
Dihydrodaidzein	-0.84333	0.682937
Alprenolol	0.23321	0.682614
Isovalerylglucuronide	-0.193929	0.679999
Isopentyl beta-D-glucoside	-0.443799	0.677996
Aminoadipic acid	-0.148964	0.676812
(3beta,17alpha,23R)-17,23-Epoxy-3,29-dihydroxy-27-norlanost-8-ene-15,24-dione	-0.473525	0.67547
N-Formyl-L-methionine	-0.264423	0.670595
L-Histidine	-0.802367	0.66803
Taurocholic acid	1.80343	0.655419
3-Methylindole	-0.647359	0.655351
Alanylisoleucine	-0.213989	0.654962
N-Acetylgalactosamine 4-sulphate	0.944063	0.653538
Oleic acid	-0.159894	0.650667
Gibberellin A60	-0.6769	0.646552
Dicyclomine	0.332516	0.646415
(-)-trans-Carveol	0.363124	0.645765
5-Tetradecenoic acid	-0.387474	0.642629
(R)-3-Hydroxy-Octadecanoic acid	1.8828	0.639992
Seryltyrosine	-0.34501	0.639382
Melibiose	0.281641	0.639249
1-Pyrimidinylpiperazine	0.890343	0.638676
Prostaglandin F2a	0.511508	0.637691
4-Pyridoxolactone	-0.442567	0.637553
13,14-Dihydro PGF-1a	-1.31521	0.636299
L-2-Hydroxyglutaric acid	1.17762	0.635482
Glutaminylproline	-0.14781	0.634415
3-Hexenedioic acid	0.839087	0.633606
N-Methylethanolaminium phosphate	0.897146	0.632103
N-Acetylputrescine	0.139948	0.631767
Malic acid	0.326864	0.63074
2,6-Di-tert-butylbenzoquinone	-0.825581	0.629471
Pyridoxal 5'-phosphate	-0.466846	0.626946
(2R,3R,4R)-2-Amino-4-hydroxy-3-methylpentanoic acid	0.212716	0.62654
Eicosapentaenoic acid	-0.294306	0.625306
Dolichyl b-D-glucosyl phosphate	-0.457138	0.623122
L-Acetylcarnitine	-0.313671	0.622781
Levetiracetam	-0.132338	0.621799
UDP-D-Xylose	0.310206	0.619809
alpha-Linolenic acid	0.360807	0.617843
Perillic acid	0.462443	0.617181
Margaroylglycine	-0.498218	0.616332
Hydroxyzine	0.456424	0.615595
Salbutamol	-0.315771	0.612495
Methylscopolamine	1.18338	0.612142
Shikimic acid	-0.464212	0.602753
3-Dehydroquinic acid	0.277023	0.602547
Phenylacetylglycine	0.147744	0.601933
Guanosine diphosphate mannose	-0.310856	0.597542
5-Methyl-2-thiophenecarboxaldehyde	-0.163799	0.595661
N-Butyrylglycine	0.600928	0.594831
Pyroglutamylglycine	0.372383	0.58641
LysoPI(18:1(9Z)/0:0)	-0.335427	0.586225
Ascladiol	-0.309929	0.579602
Gemfibrozil	-0.162043	0.576342
Pantothenic acid	0.251964	0.575616
Cervonoyl ethanolamide	0.499234	0.574421
Kyotorphin	-0.240748	0.57228
4-Hydroxy-16,18-tritriacontanedione	0.433613	0.569827
Penmacric acid	0.473354	0.569739
(R)-Bitalin A	-0.967955	0.569325
Desogestrel	0.430968	0.567841
Acetylglycine	-0.264294	0.567043
Fumaric acid	0.311827	0.563679
Vanylglycol	0.676612	0.561691
Omega-Carboxy-trinor-leukotriene B4	0.252008	0.560119
N2-Acetylornithine	-0.555813	0.555245
Alanylmethionine	0.411734	0.552955
Diethyl tartrate	0.104366	0.545818
(R)-3-Hydroxy-5-phenylpentanoic acid	0.764787	0.54395
Arginylisoleucine	0.447193	0.543757
Saccharopine	-0.540119	0.543078
Capryloylglycine	-0.235464	0.542824
cis-2-Methylaconitate	-0.302976	0.542331
Nandrolone	-0.387121	0.541987
S-3-oxodecanoyl cysteamine	-1.0621	0.539645
Xanthine	-0.240345	0.539391
20-Carboxy-leukotriene B4	0.245929	0.537749
Hypoxanthine	0.50621	0.536457
Neuraminic acid	0.252187	0.536206
Lepidimoic acid	0.233213	0.53128
24,25-Dihydroxyvitamin D	-0.687996	0.531087
D-erythro-L-galacto-Nonulose	0.370123	0.530522
Glutamylhydroxyproline	0.245194	0.529538
L-Lactic acid	-0.242223	0.528974
O-Acetylserine	-0.33756	0.525697
L-Alanine	0.172777	0.525656
Vanillactic acid	1.77885	0.525602
L-Asparagine	-0.343144	0.524858
5,6-Epoxy-8,11,14-eicosatrienoic acid	-0.312954	0.521215
Cyclandelate	2.63132	0.519388
Asparaginyl-Tryptophan	-0.243767	0.518738
Cyanuric acid	-0.946213	0.516839
Biotin sulfone	0.481042	0.515928
L-Menthyl acetoacetate	0.364869	0.515886
6-Hydroxy-1H-indole-3-acetamide	-1.35051	0.515374
Prenyl glucoside	-1.1756	0.510493
Taurine	-0.190543	0.509943
Phenylbutyrylglutamine	0.223573	0.505796
Arachidonic acid	-0.253049	0.504121
Cyclobrassinone	-0.491693	0.501607
Citraconic acid	1.1458	0.500405
Lysylvaline	-0.111465	0.496162
Sorbitan laurate	-0.685922	0.495225
Promazine	-0.202375	0.493925
Glutaminylphenylalanine	-0.141736	0.491868
Dioscoretine	-0.150047	0.489716
Pyridinoline	0.299181	0.488425
Ibuprofen	1.0345	0.484591
Deoxyribose 5-phosphate	-0.456536	0.482875
Cavipetin A	0.208706	0.482535
13-HODE	-0.357898	0.482132
6-Deoxohomodolichosterone	-0.131938	0.48197
Hexadecanedioic acid	-0.377072	0.47607
Guanosine diphosphate	0.261724	0.474921
Inositol cyclic phosphate	0.436749	0.472494
Hydroxypropionic acid	0.168904	0.467636
Trehalose 6-phosphate	-0.296924	0.464538
4-oxo-Retinoic acid	3.36791	0.462815
1-Oleoylglycerophosphoserine	0.516167	0.462774
15(S)-Hydroxyeicosatrienoic acid	-0.224802	0.460758
Picrocrocin	-0.217179	0.460516
Sepiapterin	0.247674	0.45814
4-Hydroxystyrene	0.717339	0.45683
1-Deoxy-D-glucitol	-0.24514	0.454665
Neopetasitenine	0.283082	0.452621
Carnosol	2.41046	0.449629
Glycine	0.194931	0.445165
2,6-Dimethoxy-4-methylphenol	0.334484	0.444762
3,4-Dihydroxybenzylamine	-0.351345	0.443943
Erinapyrone C	-0.276503	0.442985
15-Keto-13,14-dihydroprostaglandin A2	1.06371	0.44195
2-Keto-glutaramic acid	0.438641	0.441833
N-Acetyl-L-tyrosine	-0.419707	0.440656
4-(3-Pyridyl)-3-butenoic acid	0.097036	0.44056
D-Arabitol	0.0564202	0.440274
2-Methoxyestradiol-3-methylether	3.13853	0.437698
Simvastatin	-0.652797	0.435461
Aspartylphenylalanine	-0.215484	0.430772
N-Acetylcadaverine	0.177668	0.430674
trans-p-Menthane-1,7,8-triol 8-glucoside	0.413446	0.428959
Oxidized glutathione	0.153811	0.4265
Pyruvic acid	0.227506	0.426347
2-Aminomuconic acid	-0.31647	0.426342
Allantoin	0.148531	0.424731
Arginylthreonine	0.180184	0.424376
Pregnenolone	0.214483	0.423725
4-Hydroxy-2-butenoic acid gamma-lactone	-0.347295	0.423554
3-Phosphoglyceric acid	-0.277416	0.41995
Pyrocatechol	0.691782	0.41978
Methylglutaric acid	0.171505	0.419374
4-Carboxynevirapine	-0.143514	0.419273
2(R)-hydroxydocosanoic acid	-0.592657	0.41812
Cystophorene	-0.461222	0.413938
2-Oxo-5,11(13)-eudesmadien-12,8-olide	-0.436339	0.413804
N-Lauroylglycine	-0.370844	0.413541
12-Oxo-2,3-dinor-10,15-phytodienoic acid	0.299547	0.41148
Homolanthionine	0.205635	0.409733
Glycerol	0.22435	0.409343
Thiamine	-0.220162	0.408583
Lysylserine	0.154658	0.406231
(10S,11S)-Pterosin C	-0.28411	0.398915
L-Cystathionine	-0.205609	0.39532
Arginyltryptophan	-0.295148	0.392351
Mannitol 1-phosphate	0.0835205	0.392238
N-alpha-Acetyl-L-citrulline	0.233525	0.39104
Tetradecanedioic acid	-0.462998	0.389789
Tuberoside	-0.294393	0.389116
Asparaginylglutamine	0.24217	0.388946
15beta-Hydroxydesogestrel	0.119616	0.385936
Coutaric acid	0.102556	0.382202
Threonyltryptophan	0.20096	0.382178
1-Methylnicotinamide	0.23177	0.379191
Methyprylon	0.331326	0.377767
Tridecanoylglycine	-0.341322	0.3742
Cholesterol sulfate	0.238797	0.371289
7Z,10Z-Hexadecadienoic acid	0.222111	0.364288
Glycylproline	0.239412	0.361307
Hydroxyphenylacetylglycine	-0.309987	0.358149
Ethyl maltol	0.655564	0.35772
Octyl gallate	-0.684275	0.357694
Erucic acid	-0.400642	0.357411
Nonivamide	-0.387169	0.357347
Lithocholic acid glycine conjugate	0.89154	0.354921
1-(beta-D-Ribofuranosyl)-1,4-dihydronicotinamide	-0.168484	0.354654
L-Tyrosine	-0.183155	0.348547
Asparaginyl-Serine	-0.230446	0.347624
N-Nitrosoproline	0.303568	0.347517
Misoprostol	-0.400717	0.346732
Indoleacetaldehyde	-0.174392	0.346676
Zeranol	-0.311616	0.344657
Cinnamic acid	-0.40255	0.343551
Cysteine-glutathione disulfide	-0.294501	0.342136
Methyl dihydrojasmonate	0.489731	0.341856
Cinnzeylanine	0.375789	0.341813
Maltitol	0.230256	0.338634
4a-Carboxy-4b-methyl-5a-cholesta-8,24-dien-3b-ol	0.242271	0.337565
Epicatechin	-0.199112	0.331763
L-beta-aspartyl-L-threonine	0.12237	0.330647
8-Methyldihydrochelerythrine	0.221108	0.328916
Tetrahydro-2,5-furan-diacetic acid	0.141062	0.328884
Glutaminyltyrosine	-0.124542	0.326957
Seryltryptophan	-0.111434	0.325866
Indoxyl	0.165562	0.325825
Ethyl aconitate	-0.355067	0.325769
Glycyl-Phenylalanine	0.138807	0.324474
Sorbitan stearate	-0.243036	0.323108
Triacetin	-0.222485	0.32022
Arginylglutamine	0.0923067	0.315809
Propionylcarnitine	-0.176575	0.315292
4-Hydroxy-2-oxoglutaric acid	-0.433128	0.313476
Furosemide	-0.315063	0.312566
Biocytin	-0.269535	0.31177
Pyrimethamine	-0.241137	0.311061
3b,17b-Dihydroxyetiocholane	0.262313	0.307646
Iminoaspartic acid	-0.258306	0.301086
Mulberrin	-0.0865937	0.299608
5-hydroxy saxagliptin	0.140695	0.296098
Prolyl-Tryptophan	0.265354	0.295323
2-Hydroxyethanesulfonate	0.956271	0.292307
Tetrahydrocorticosterone	0.178495	0.290495
S-Adenosylmethioninamine	-0.295697	0.290175
Pyridoxamine 5'-phosphate	-0.0955519	0.288337
Leucylphenylalanine	0.133746	0.288028
Glutamylmethionine	-0.340307	0.287903
Lysylproline	0.116048	0.286685
Physalin K	0.142824	0.282907
Oleoyl glycine	0.16773	0.282043
Cyclopassifloic acid B	0.446648	0.281679
Flavoxate	0.128991	0.280459
gamma-Glutamyltyrosine	-0.253924	0.279919
Nervonic acid	0.356902	0.27865
Homodihydrojasmone	0.260746	0.278155
(3beta,17alpha,23S,24S)-17,23-Epoxy-3,24,29-trihydroxy-27-norlanost-8-en-15-one	-0.309275	0.270481
2-trans,4-cis-Decadienoylcarnitine	-0.390191	0.268863
Prehumulinic acid	0.263016	0.265392
2,4-Hexadienyl acetate	-0.302572	0.263743
9,10,13-Trihydroxystearic acid	-0.66192	0.263287
Valganciclovir	-0.309836	0.263224
Glutaminylthreonine	0.212593	0.261964
Urocanic acid	-0.467983	0.260908
(2xi,6xi)-7-Methyl-3-methylene-1,2,6,7-octanetetrol	0.162991	0.260463
1,2,3-Propanetricarboxylic acid	-0.342709	0.259778
Methylpyrazine	-0.374766	0.257018
(S)-3-Octanol glucoside	0.14313	0.256474
Glutaminylmethionine	-0.127718	0.247284
Parabanic Acid	-0.461117	0.246118
Tryptophyl-Tyrosine	-0.113645	0.244896
Pyruvatoxime	0.330765	0.243481
Alanylproline	0.226331	0.242704
Polyoxyethylene dioleate	-0.10434	0.24145
11-beta-Hydroxyandrosterone-3-glucuronide	-0.160424	0.240215
Pyruvaldehyde	0.321438	0.238948
1,2,3-Trihydroxybenzene	0.135758	0.238196
Serylthreonine	0.0671638	0.237939
N-Acetyl-L-glutamate 5-semialdehyde	0.543665	0.237185
Methionyl-Methionine	0.0945737	0.236943
cis-4-Carboxymethylenebut-2-en-4-olide	0.228735	0.236051
Rishitin	0.199747	0.226102
gamma-Glutamylphenylalanine	0.127917	0.224013
1,5-Dibutyl methyl hydroxycitrate	-0.182718	0.221965
L-Methionine	0.208829	0.221861
AF Toxin II	0.214571	0.221684
Pyrocatechol sulfate	-0.276135	0.219196
p-Cresol sulfate	0.31306	0.21846
2-(3-Carboxy-3-aminopropyl)-L-histidine	0.370833	0.216579
L-beta-aspartyl-L-leucine	0.186074	0.216182
LysoPI(16:0/0:0)	0.0739598	0.215405
gamma-Glutamylisoleucine	0.17465	0.214722
Citramalic acid	-0.0507683	0.213775
Lisinopril	0.15439	0.213621
Histidylmethionine	0.104425	0.212442
Estriol	0.229393	0.209744
Meprobamate	0.0701918	0.207564
Brevianamide B	-0.232952	0.206929
Gluconolactone	0.0997289	0.195025
Asparaginyl-Valine	0.214658	0.194852
Leukotriene A4	0.334402	0.192763
Traumatic acid	-0.362787	0.191016
Cytidine 5'-monophosphate-N-acetylneuraminic acid	-0.0713215	0.189676
(9Z,11E,13E,15Z)-4-Oxo-9,11,13,15-octadecatetraenoic acid	0.463201	0.189588
Methyl 5-hydroxyoxindole-3-acetate	-0.0859727	0.18947
Carnosic acid	0.55332	0.188435
Jasmonic acid	0.117281	0.187538
6-Hydroxypentadecanedioic acid	-0.258564	0.187395
Dimethylbenzyl carbinyl hexanoate	0.166676	0.18688
Methoxamine	0.247005	0.186117
Acetyl tributyl citrate	0.1631	0.185271
5-Keto-D-gluconate	0.0901357	0.1803
Histidyllysine	-0.0838659	0.178937
Isoleucyl-Tryptophan	-0.0682132	0.178699
Asparaginyl-Lysine	0.0495018	0.178261
5-Hydroxykynurenamine	0.0869996	0.177986
Carteolol	0.129659	0.174788
N,N-Didesmethyltramadol	0.152173	0.17276
Indole-3-carboxilic acid-O-sulphate	-0.124112	0.165526
Betaine	-0.0615761	0.160095
Fasciculol C	0.107958	0.159684
Silymonin	0.131028	0.158982
Asparaginylglutamic acid	0.160682	0.158884
Lucyoside R	-0.270093	0.156614
Polystyrene sulfonate	0.205711	0.151874
Isoelemicin	-0.17073	0.143009
N-(1-Deoxy-1-fructosyl)threonine	0.0950084	0.139552
Homodolichosterone	-0.12622	0.138689
3a,7a-Dihydroxy-5b-cholestane	-0.15048	0.137012
1-Octen-3-yl glucoside	-0.368334	0.136582
Ergonovine	0.276823	0.133607
N-Acetyl-L-aspartic acid	0.0806802	0.129819
Coprocholic acid	-0.198733	0.126944
4-Hydroxyphenylpyruvic acid	0.150722	0.124737
Threonic acid	-0.0583404	0.123265
L-Isoleucine	-0.0726318	0.122664
Tromethamine	-0.265726	0.122053
Bicyclomahanimbicine	0.0451512	0.119463
3,5,6-Trihydroxy-5-(hydroxymethyl)-2-methoxy-2-cyclohexen-1-one	0.194628	0.119393
Isoleucylproline	0.226237	0.117691
Ercalcitriol	0.196645	0.117687
1-(4-Methoxyphenyl)-1-penten-3-one	-0.0718546	0.117489
Indoxyl sulfate	-0.110252	0.117236
Arginylvaline	0.0567992	0.117219
14,15-DiHETrE	0.0661093	0.116899
Tiglylglycine	-0.194181	0.116339
2-Methoxyacetaminophen sulfate	-0.0823515	0.115968
5-Methyldeoxycytidine	0.184688	0.114728
gamma-Glutamylcysteine	0.131165	0.114539
Salvianolic acid L	0.0786187	0.113569
Glycerol 1-propanoate diacetate	0.0172627	0.113546
Glycyl-Tryptophan	-0.0704326	0.112806
Glycyl-Lysine	0.085007	0.11104
2,3,6-Trimethylphenol	-0.0796243	0.11065
(-)-Nopol	-0.0850259	0.108317
2,3-Diacetoxypropyl stearate	0.0757267	0.107862
Gartanin	-0.217281	0.0999253
TetraHCA	0.116366	0.0966547
Isobutyryl-L-carnitine	0.0830443	0.0966188
Adenosine diphosphate ribose	-0.0939111	0.0958032
Aspartyl-Tryptophan	-0.127038	0.0955099
gamma-Glutamylglutamic acid	0.107432	0.0952994
Unshuoside A	-0.0910028	0.0952657
Sphingosine 1-phosphate	-0.0792218	0.0935852
Butenylcarnitine	0.105277	0.0918931
Erythrinasinate A	0.0389995	0.0897402
Dolicholide	0.0588579	0.0856582
L-beta-aspartyl-L-alanine	-0.0599662	0.0837838
Glycocholic acid	0.202535	0.0825843
2,6-Dimethoxy-4-propylphenol	0.0303201	0.0825524
N-Acetylarylamine	0.0594219	0.0818393
Methionyl-Serine	-0.0238433	0.0799192
Phenylalanyltryptophan	-0.0431974	0.0781714
Cerebronic acid	0.180835	0.0754533
6-O-Acetylaustroinulin	-0.037887	0.0754016
Glyceryl 5-hydroxydecanoate	-0.0495165	0.0739749
Hydroxyphenyllactic acid	0.0782511	0.0731555
2-Methylcitric acid	0.0250841	0.0716351
Alanylarginine	-0.0326895	0.0706443
1-(5-Acetyl-2-hydroxyphenyl)-3-methyl-1-butanone	-0.0816836	0.0682984
1,11-Undecanedicarboxylic acid	-0.174942	0.0675395
Lysylthreonine	-0.0344476	0.0659944
5-Hydroxymethyl-4-methyluracil	0.0480899	0.0610474
5,7-Megastigmadien-9-ol glucoside	0.16229	0.0599531
p-Cresol	0.0581202	0.0596281
Riboflavin	0.0382329	0.0586161
Gamma glutamyl ornithine	0.0332071	0.0577076
Cysteinyl-Isoleucine	0.073177	0.0571424
Alanylhydroxyproline	-0.0330221	0.0563245
Isovalerylglycine	-0.0557267	0.05605
Ketoprofen	0.0467003	0.0556995
Ilicifolinoside A	0.0293219	0.0556166
Inosinic acid	0.0568072	0.0547805
S-Adenosylhomocysteine	-0.0250912	0.0547165
Glutaminyltryptophan	-0.0450589	0.0545447
L-L-Homoglutathione	-0.0214217	0.0527102
N2-Succinyl-L-ornithine	0.046079	0.0519142
Dehydroepiandrosterone	0.0980646	0.0519085
N-Methyl-1-deoxynojirimycin	0.0335618	0.0518098
19-Norandrosterone	0.031481	0.0517743
Triethyl citrate	0.0333408	0.0509056
Cytidine monophosphate	0.0376161	0.0484919
Dihydroxyacetone phosphate	-0.0160967	0.0480461
Dihydrouracil	0.0532194	0.0445926
Lysyltyrosine	-0.0211092	0.0410824
gamma-CEHC	0.0596081	0.0407424
3-Phenylpropionylglycine	0.0537113	0.0391464
Annuionone B	0.0602872	0.0380242
Sorbitan oleate	0.0581082	0.0371359
Val-Val-Val	-0.0239786	0.0364639
Neuromedin B (1-3)	0.0389653	0.0356543
Hexamethylquercetagetin	-0.0403252	0.0336432
13-Hydroxy-9-methoxy-10-oxo-11-octadecenoic acid	0.0489437	0.0334984
4-Ethylphenol	0.0257013	0.032529
Alpha-Lactose	-0.0614765	0.0324743
Ethyl vanillin isobutyrate	-0.0424572	0.0310398
Cyclobrassinin	-0.0169534	0.0285291
20-Trihydroxy-leukotriene-B4	0.0232758	0.0275441
Arginylaspartic acid	0.0189857	0.0260591
Droperidol	0.0269176	0.0248092
Stearyl citrate	0.0282916	0.0247282
Phenylalanylthreonine	-0.0086033	0.0238882
Hydroxyvalerylcarnitine	-0.0138951	0.023862
Valylvaline	-0.0295534	0.023416
Monoethyl malonic acid	-0.0318785	0.0232237
2-Furancarboxaldehyde	-0.008291	0.0229258
Uridine 5'-diphosphate	0.0145835	0.0206071
Artemether	-0.0163819	0.0190411
Zymonic acid	-0.0141435	0.0186753
Alanyltryptophan	-0.0183855	0.0184013
Alanylserine	-0.0098084	0.0179602
Porrigenin A	-0.037475	0.0175067
3-Methoxybenzenepropanoic acid	0.0209393	0.0161645
Arginylphenylalanine	0.00638581	0.0145171
Glutaminylisoleucine	0.0074732	0.0144796
2-Dodecylbenzenesulfonic acid	0.0219423	0.0143181
Ethionamide sulphoxide	-0.0124653	0.0137468
Methyl linoleate	-0.016703	0.0132044
5-Nonyltetrahydro-2-oxo-3-furancarboxylic acid	0.0256028	0.012854
Cyclohexanone	0.0124983	0.0127853
Glycerylphosphorylethanolamine	-0.0069366	0.0112945
Glyceric acid	-0.0052313	0.00999027
Ubiquinone-2	-0.0114912	0.0078766
2-Dodecenal	0.00549045	0.00698011
Arginylproline	-0.006947	0.00502805
Marimastat	0.00114517	0.00223421
N-Undecylbenzenesulfonic acid	0.00169364	0.00104714
13-OxoODE	0.00014103	0.00012633

[truncated: 1 more sheets: k]
