# Supplementary material for: Hepatocyte mitochondrial NAD+ content is limiting for liver regeneration
Source: Nat Metab. 2025 Nov 20;7(12):2424–37. doi: 10.1038/s42255-025-01408-5 (PMC12727530; doi:10.1038/s42255-025-01408-5)
Supplement: Supplementary file 7 — Statistical source data. [file 42255_2025_1408_MOESM7_ESM.xlsx]

## Sheet: a
a: Blood glucose
A51+/+	A51+/-
139	128
156	160
142	111
177	118
118	160
131	131
181	135
173	167
141	120
153

## Sheet: b
b: Blood Lactate
A51+/+	A51+/-
4	3
5.6	2.5
3.6	1.6
2.9	2.6
1.3	3.9
2.7	3.7
2.2	4.9
2.7	3.3
3.5	3.8
2.2

## Sheet: c
c: Whole cell NAD+ in HeLa cells
EV	A47 isoform 1	A47 isoform 2	sc Ndt1
1362.73	1338.93	1374.92	1657.72
1373	1338.93	1383.6	1679.98
1415.82	1386.04	1357.02	1690.08
1430.29	1371.23	1333.77	1725.47
1359.83	1344.42	1374.31	1705.4
1388.34	1355.91	1391.84	1691.73

## Sheet: d
d: Mitochondrial NAD+ in HeLa cells
EV	A47 isoform 1	A47 isoform 2	sc Ndt1
5838.25	5760.53	5832.03	7457.68
5780.34	5865.62	5752.97	7429.28
5844.8	5896	5778.13	7452.73
5891.55	6015.49	5798.33	7396.64
5889.71	5942.37	5797.06	7346.48
5803.67	5948.19	5751.58	7360.47

## Sheet: e
e: mRNA validation of siRNA knockdown of Slc25a51 in HeLa cells
siNT	siA51
0.99188	0.335815
0.998928	0.361144
1.00927	0.377442

## Sheet: g
g: mRNA validation of siRNA knockdown of Slc25a47 in HepG2 cells
siScr	siA47#1	siA47#2
0.968326	0.569428	0.560319
1.08298	0.432078	0.709621
0.953583	0.532274	0.439441

## Sheet: h
h: mRNA validation of siRNA knockdown of Slc25a51 in HepG2 cells
siScr	siA51#1	siA51#2
1.15165	0.483037	0.539232
1.11467	0.528396	0.47197
0.778995	0.429217	0.514871
