# Supplementary material for: Hepatocyte mitochondrial NAD+ content is limiting for liver regeneration
Source: Nat Metab. 2025 Nov 20;7(12):2424–37. doi: 10.1038/s42255-025-01408-5 (PMC12727530; doi:10.1038/s42255-025-01408-5)
Supplement: Supplementary file 9 — Statistical source data. [file 42255_2025_1408_MOESM9_ESM.xlsx]

## Sheet: a
a: Circulating TG
A51+/+	A51+/+		A51+/-	A51+/-
Pre PHx	48h post PHx		Pre PHx	48h post PHx
7.69643	2.25		9.30357	5.73214
15.1071	4.92857		11.625	7.42857
12.4286	4.125		15.0179	6.08929
15.7321	7.46552		21.7759	7.12069
14.1897	7.2931		14.4483	8.84483
19.1897	6.25862		18.931	10.2241
14.4483	7.55172		14.5345	8.93103
19.9655	6.94828		21.3448
14.1897			15.9138
13.069

## Sheet: b
b: Circulating FFA
A51+/+	A51+/+		A51+/-	A51+/-
Pre PHx	48h post PHx		Pre PHx	48h post PHx
0.852459	0.348361		0.840164	0.614754
0.991803	1.05328		1.18853	0.614754
1.2418	1.10246		1.23361	1.45902
1.01639	0.638735		1.18814	1.60246
0.879842	0.176285		0.867984	0.820553
0.919368	1.29881		1.29486	1.70988
0.93913			1.18419
1.33439			1.29091
1.41344			1.07352
1.00632

## Sheet: c
c: NADP(H) analyzed by LC-MS from whole liver tissue
A51+/+	A51+/+	A51+/+	A51+/+		A51+/-	A51+/-	A51+/-	A51+/-
NADP		NADPH			NADP		NADPH
Pre	Post	Pre	Post		Pre	Post	Pre	Post
1.05153	1.74299	1.36565	1.26133		1.08533	1.23349	1.91744	0.740382
1.39299	1.22514	1.53363	2.3891		0.750554	0.85338	2.01757	0.785634
0.841132	0.334936	0.922993	0.122586		0.429872	0.819256	0.433868	0.376118
0.71435	0.696932	0.177717	0.22698		0.479889	0.94915	0.464065	0.0837514
					0.422137	0.457306	0.402802	0.357823

## Sheet: d
d: NAD+ uptake assay from liver mitochondria isolated pre PHx
Pre PHx
A51+/+	A51+/+		A51+/-	A51+/-
0'	30'		0'	30'
1.3379	3.06849		0.7459	1.59447
0.6557	1.38397		0.3497	1.29055
0.4999	1.94629		0.857	1.70505
0.9752	1.65761		0.4416	0.794382
0.7379	5.58064		0.4618	0.42801
			0.1516	0.136358

## Sheet: e
e: NAD+ uptake assay from liver mitochondria isolated 48h post PHx
48h post PHx
A51+/+	A51+/+		A51+/-	A51+/-
0'	30'		0'	30'
0.683463	1.84896		0.40723	1.30638
0.674194	2.04053		0.561105	1.67222
0.479533	1.83536		0.344815	1.06166
0.543802	1.71671		0.286726	0.904697
	2.06895		0.257063	1.37559
	2.40389
