# Supplementary material for: Hepatocyte mitochondrial NAD+ content is limiting for liver regeneration
Source: Nat Metab. 2025 Nov 20;7(12):2424–37. doi: 10.1038/s42255-025-01408-5 (PMC12727530; doi:10.1038/s42255-025-01408-5)
Supplement: Supplementary file 10 — Statistical source data. [file 42255_2025_1408_MOESM10_ESM.xlsx]

## Sheet: a
a: Blood lactate levels
eGFP	OE
2.2	1.8
3	2.6
1.8	2
2.4	1.9
1.6	2.1
2.3	2.1
2.3	2.5
3.1	2.2
2.6	2
1.9	2.7
	3.1
	2.3

## Sheet: b
b: Plasma FFAat fasting and refed state
eGFP			OE
16h+ fast	4h Refeed		16h+ fast	4h Refeed
2.19146	1.06637		2.50728	0.81964
2.13718	0.94794		2.35924	0.538367
1.83617	1.07131		2.10757	0.750555
4.6489	4.35283		4.7846	3.11177
3.96792	2.61091		3.11177	2.31976

## Sheet: c
c: Plasma TG at fasting and refed state
eGFP			OE
16h+ fast	4h Refeed
148	148		110.78	139.67
154.11	173		86.89	95.78
106.33	176.33		111.89	84.11
199.67	267.44		143.83	124.67
214.11	118		186.33	96.33

## Sheet: d
d: Oral glucose tolerance test (oGTT)
eGFP	Time [minutes]							OE
16h fast	15'	30'	45'	60'	90'	120'		16h fast	15'	30'	45'	60'	90'	120'
94	305	266	156	142	88	62		67	175	202	155	135	109	99
77	230	209	156	123	88	71		54	184	155	172	147	109	102
87	165	175	152	140	107	91		75	192	165	125	106	99	87
82	298	331	246	227	172	102		75	157	164	107	105	87	86
95	202	222	131	103	91	79		68	222	183	170	150	109	78
								76	225	184	213	160	123	90

## Sheet: e
e: Pyruvate tolerance test (PTT)
eGFP	Time [minutes]								OE
16h fast	10'	20'	30'	45'	60'	90'	120'		16h fast	10'	20'	30'	45'	60'	90'	120'
56	112	113	158	109	94	58	52		61	96	141	164	160	182	145	117
63	105	134	144	96	93	84	60		55	108	109	139	138	123	119	99
68	110	149	128	124	106	80	71		61	93	113	113	100	88	79	68
76	133	163	157	173	207	121	84		54	98	110	128	108	114	104	79
85	135	190	156	178	142	103	80		64	115	125	124	159	154	123	101
74	105	146	152	150	125	114			68	93	129	150	149	140	119	84
87	134	186	183	175	152	173			67	105	121	123	111	105	90	77
99	161	164	195	204	206	179			61	102	156	137	153	163	137
66	134	178	163	175	179	142			68	98	144	132	139	130	107
									69	95	112	181	210	145	149
									78	115	138	145	145	147	127
									68	118	109	138	193	170	168

## Sheet: f
f: Metabolomic profiling of liver mitochondria
Metabolites	log2(FC)	-log10(p-v)
NAD	0.96236	3.06399
1-(beta-D-GP)-3-octanone	-1.52716	2.65341
Lacto-N-triaose	0.616503	2.64181
3-Hydroxydodecanedioic acid	2.14357	2.53101
Capsidiol	0.833773	2.37653
3-Hydroxysuberic acid	1.26785	2.31893
Cyclic ADP-ribose	0.926971	2.30523
Creatinine	0.978245	2.25728
D-Fructose		2.16417
N-Acetyl-L-phenylalanine	0.685526	2.07797
Homoarecoline	-1.88896	2.0658
15(S)-Hydroxyeicosatrienoic acid	0.619284	2.05725
Uridine diphosphate glucuronic acid	-1.37833	1.97626
13-OxoODE	0.572354	1.95409
Malic acid	0.749135	1.92412
Citramalic acid	0.357817	1.88389
Dimethylglycine	1.55661	1.88021
4-Hydroxymethylpyrazole	0.119927	1.83132
Batatasin III	1.25787	1.81796
3,4-Methyleneazelaic acid	1.67825	1.75261
7a,12a-Dihydroxy-3-oxo-4-cholenoic acid	0.986008	1.72713
gamma-Glutamyl-S-(1-propenyl)cysteine sulfoxide	2.25542	1.64537
D-Glucose	0.465664	1.64415
Prolyl-Threonine	0.652969	1.63661
Barbituric acid	3.71634	1.63602
NADH	1.86836	1.62564
Isovalerylglutamic acid	1.44923	1.6148
Androsterone sulfate	2.02977	1.57697
Glycocholic acid	2.88754	1.5482
Acetyl-CoA	-0.759584	1.54451
Muramic acid	0.894169	1.50355
Fumaric acid	0.749008	1.49225
N-(1-Deoxy-1-fructosyl)glycine	0.364613	1.48666
2-Heptanone	1.96884	1.45747
D-2-Hydroxyglutaric acid	0.395279	1.45344
N-Acetylvanilalanine	-0.313498	1.41836
Methyl 2-octynoate	1.11057	1.40056
Oxalic acid	0.627626	1.36684
Theasapogenol A	1.40919	1.34921
UDP-D-Xylose		1.34263
Methyl propenyl ketone		1.33737
Methionine sulfoxide	0.522337	1.3348
16-Dehydroprogesterone	0.922428	1.30836
Carnosic acid	2.07496	1.30353
Ecgonine methyl ester	0.424117	1.28003
Lucyoside R	0.697206	1.27948
Pubesenolide	1.14121	1.27901
Arginylisoleucine	-0.461197	1.27015
O-Acetylserine	0.51834	1.26641
Norfuraneol	0.116653	1.26436
Tartaric acid	0.607332	1.264
N2-Succinyl-L-glutamic acid 5-semialdehyde	2.96797	1.25677
Inositol cyclic phosphate	0.323357	1.22937
Eupolauridine	1.81558	1.22921
Pantetheine	0.931215	1.22084
3-Hydroxy-3-carboxymethyl-adipic acid	0.432096	1.20316
Phenol sulphate	1.13652	1.19901
Corchorifatty acid F	-1.53238	1.19026
2-(1-Ethoxyethoxy)propanoic acid	0.536801	1.18874
Lithocholyltaurine	-2.59545	1.17979
Triacetin	0.77261	1.17396
Sebacic acid	-1.00001	1.17341
5,6-Epoxy-8,11,14-eicosatrienoic acid	0.497859	1.15351
Tetrahydro-2,5-furan-diacetic acid	1.54326	1.14779
4-Pyridoxic acid	0.739709	1.14201
Asparaginylisoleucine	0.435216	1.13247
Asitribin	-1.25934	1.12237
2-Furanmethanol	-0.198426	1.11633
Galactonic acid	0.191557	1.1156
Hydroxypropionic acid	0.791627	1.10051
6-Methylnicotinamide	-1.09263	1.10021
Myristoylglycine	0.808072	1.09818
Histidylisoleucine	0.549114	1.09716
3b,12a-Dihydroxy-5a-cholanoic acid	1.22465	1.09449
1-Lyso-2-arachidonoyl-phosphatidate	1.46771	1.09303
Falcarindione	1.10213	1.09136
Norepinephrine sulfate	-1.13996	1.08637
alpha-CEHC	-1.43983	1.08451
Pyruvatoxime	0.918811	1.07122
Phenylalanylproline	0.479442	1.06408
Carbadox		1.06128
Glycerol tripropanoate	0.348177	1.04966
2-Aminomuconic acid	0.570284	1.0493
12-Ketodeoxycholic acid	0.899832	1.04596
1-Acetyl-2-methylcyclopentene	-0.327642	1.0442
Hypogeic acid	-0.566661	1.03882
Isobutyryl-L-carnitine	0.812733	1.02994
Tryptophyl-Valine	0.80109	1.02794
Cyclohexaneundecanoic acid	-0.321189	1.025
Diaminopimelic acid	1.18364	1.01995
Heptyl 4-hydroxybenzoate	-1.24515	1.0185
Corchoionol C 9-glucoside		1.0176
Linoleic acid	-0.271305	1.01192
Pyrocatechol sulfate	-1.37294	1.00634
rac-5,6-Epoxy-retinoyl-beta-D-glucuronide	0.718387	0.995473
9,12,13-TriHOME	0.613804	0.994846
3-Oxodecanoic acid	-0.539246	0.992036
Osmundalactone	0.387477	0.985145
N-Lactoyl ethanolamine phosphate		0.983036
DL-2-Aminooctanoic acid		0.982758
Nitrofurazone	0.285481	0.979092
Propionyl-CoA		0.976296
Cepagenin	-0.504845	0.97318
L-Menthyl acetoacetate	0.493947	0.963554
Galacturonic acid	0.429488	0.956867
(-)-Nopol	0.643302	0.955056
Gibberellin A110	1.59806	0.95442
Lirioresinol A	0.404857	0.9539
Marimastat	0.586958	0.953336
Oxoglutaric acid	-0.973211	0.945554
Hydroxyphenylacetylglycine	-1.17152	0.934401
(3beta,17alpha,23R)-17,23-Epoxy-3,29-dihydroxy-27-norlanost-8-ene-15,24-dione	0.547793	0.93032
3-Methoxytyrosine	0.720798	0.928735
Nandrolone	0.330857	0.925731
Nicotinamide riboside (NR)	0.497508	0.923227
Sucrose	-0.0575969	0.91873
Acetylglycine	-1.62813	0.911282
N-Acetyl-L-glutamate 5-semialdehyde		0.909346
3-Methoxy-4,5-methylenedioxybenzoic acid	4.33995	0.908883
18-Hydroxycortisol		0.907595
Guaiacol	-0.614595	0.906953
Ethylphosphate	-1.88481	0.902324
N-Undecylbenzenesulfonic acid	0.459823	0.90008
Galactosylglycerol	0.653044	0.897116
Mollicellin C	1.91937	0.896912
N2-Succinyl-L-ornithine	-0.335953	0.896347
N5-Acetyl-N2-gamma-L-glutamyl-L-ornithine	1.03402	0.889386
NADH	1.5001	0.88129
Arabinonic acid	0.0852035	0.880357
13-HODE	0.602941	0.869924
Threonic acid	0.196093	0.86563
T2 Toxin	1.52035	0.86551
Lubiminol	-1.00717	0.860215
Guanosine monophosphate	-0.311163	0.859976
Taurine	0.587876	0.851997
Cyclohexanone	0.599171	0.846678
Erucic acid	-0.878059	0.845416
4-Methoxycinnamic acid	1.50583	0.844324
Sedoheptulose	0.423706	0.843953
Pyrocatechol	-1.20912	0.841089
4-Hydroxypropofol	-0.644172	0.838666
Asparaginylglutamic acid	-1.99663	0.831561
Isoleucyl-Valine	0.540317	0.827586
Serylvaline	0.604388	0.827334
Senecioic acid	0.820441	0.824688
13-L-Hydroperoxylinoleic acid	0.938292	0.823524
Methyl 2E,4Z-hexadecadienoate	-0.580353	0.819083
5,6-Dihydroxyprostaglandin F1a	-0.749448	0.817866
Isoleucyl-Isoleucine	0.583205	0.817144
S-Adenosylhomocysteine	0.359733	0.813771
Indoxyl	-0.555701	0.812734
5,7-Megastigmadien-9-ol glucoside	-0.677399	0.81245
2-Dodecylbenzenesulfonic acid	0.412836	0.810482
Pteroside B	0.626505	0.8019
gamma-CEHC	-2.58991	0.80173
Alanylproline	1.68132	0.796834
Glutamylthreonine	0.368558	0.795655
3-Methyladipic acid	-0.391591	0.795449
2-nonenoylglycine	0.553021	0.793702
Prolylhydroxyproline	0.502211	0.79146
Cytidine monophosphate	-0.184625	0.791273
LysoPI(18:0/0:0)	0.316959	0.784553
Citicoline	-0.67508	0.779095
Rollinecin A	-0.661616	0.77781
Prenyl glucoside	-0.386233	0.776539
3-Acetyl-2,7-naphthyridine	0.574824	0.774422
Mevalonic acid	0.662083	0.774073
3-Methoxytyramine	-3.87672	0.768515
Artemether	1.28823	0.765556
4-Hydroxycyclohexylcarboxylic acid	-1.67367	0.764744
L-Glutamine	0.36093	0.761982
O-methoxycatechol-O-sulphate	1.5231	0.760058
CDP-ethanolamine	-0.187053	0.757622
Liquoric acid	0.621561	0.756184
cis-4-Hydroxycyclohexylacetic acid	1.6058	0.755924
Isovalerylglycine	0.243396	0.749975
Glycerophosphocholine	-0.244612	0.749633
Cellobiose	1.39042	0.747615
Hydroxypropanedioic acid	-1.42084	0.745165
Tetraphyllin B	1.31955	0.744444
Pyridoxal	0.179238	0.743787
Panthenol	-2.21849	0.742078
beta-Damascenone	1.15516	0.740316
Ethyl aconitate	1.96621	0.737983
2,3-Dihydroxyvaleric acid	0.752782	0.735607
Uridine 5'-diphosphate	-1.81728	0.733725
Glutaminyltyrosine	0.606254	0.733263
5-Hydroxy-2-furoic acid	0.558487	0.733017
Indoleacetic acid	-0.427446	0.731649
Meropenem	-0.288122	0.730507
4-Pyridoxolactone	-0.643572	0.728955
L-Iditol		0.727709
N-Formyl-L-methionine	0.332425	0.727123
Docosahexaenoic acid	-0.22413	0.726605
Edetic Acid		0.726135
Asparaginyl-Proline		0.724506
ADP	2.15857	0.723071
L-Thyronine	-1.08655	0.720732
Phenylalanyltyrosine	0.517164	0.715839
Deoxycytidine	-13.8465	0.711882
(Z)-4-Heptenal	-1.84244	0.711277
L-Methionine	0.401535	0.708012
2-Hydroxy-3-methylpentanoic acid	0.639256	0.707038
Oxprenolol	-0.394261	0.706993
Perulactone	0.361099	0.704549
5-Hydroxymethyl-4-methyluracil	0.474228	0.70358
Zalcitabine		0.702704
Adenosine monophosphate	-0.292309	0.702348
Phosphodimethylethanolamine	-1.51279	0.701304
Asparaginylglycine		0.700081
Hexobarbital	0.628102	0.699693
Citric acid	-0.262641	0.698061
L-2-Hydroxyglutaric acid	0.410768	0.697349
Malonylcarnitine	1.08079	0.697339
(E)-2-octenal	-0.46547	0.694249
Isoleucyl-Methionine	0.497133	0.692965
CDP-glucose	-0.565961	0.692858
2-Propionyl-2-thiazoline	-0.472201	0.691031
L-Dopa	0.576946	0.690684
6-Deoxohomodolichosterone	-0.439135	0.690561
14,15-DiHETrE	0.260224	0.687879
Propofol	-0.762138	0.685423
4-Vinylphenol sulfate	0.412893	0.68511
L-arginino-succinate	-0.332039	0.681528
Nookatone	2.15312	0.681148
1-Methylnicotinamide	-0.334741	0.681095
N-Acetylglutamine	0.455673	0.680428
3alpha,7alpha-Dihydroxycoprostanic acid	-0.409213	0.678927
N-alpha-Acetyl-L-lysine	0.839269	0.675089
Isoleucyl-Tryptophan	0.643211	0.670631
4-Hydroxy-3-(3-methyl-2-butenyl)acetophenone	0.725309	0.670396
Maltitol	0.776091	0.661221
3-Hydroxytetradecanedioic acid		0.658691
Palmitoyl glucuronide	1.11567	0.652788
5-Hydroxykynurenamine	0.487971	0.651462
19,20-DiHDPA	0.291224	0.64682
D-alpha-Aminobutyric acid	-0.402111	0.646569
Pantothenic acid	-0.304099	0.6461
D-Xylose	2.79143	0.643557
D-Sedoheptulose 7-phosphate	2.29453	0.642222
Vorinostat	0.604724	0.64184
Methionyl-Tyrosine	0.841015	0.640751
Methionyl-Threonine	0.467589	0.639656
5-Hydroxyindoleacetylglycine	0.738186	0.639344
Equol	-0.846269	0.637536
4-Hydroxy-2-oxoglutaric acid	1.30961	0.635556
Trichloroacetic acid	0.910919	0.632996
Dopamine 4-sulfate	-0.707469	0.631857
3-keto Fusidic acid	-0.277006	0.630508
Annuionone B	-0.631993	0.629911
N-Gluconyl ethanolamine	0.276691	0.629369
Anserine	0.594384	0.626607
Pisumionoside	-0.745772	0.62436
Aminoadipic acid	1.12042	0.623542
Flavoxate	-0.498429	0.623499
Capryloylglycine	0.283768	0.621925
Norambreinolide	0.489	0.614842
Glycyl-Methionine	0.508276	0.613178
Stearyl citrate	0.412024	0.608832
Prostaglandin F2a	0.395705	0.608748
Arabinopyranobiose	1.12431	0.608691
Neuroprotectin D1	0.839171	0.602463
Nicotinamide mononucleotide (NMN)	0.194495	0.601474
Phenylalanylphenylalanine	0.435119	0.599205
2-Pyrrolidinone	0.998693	0.598561
Leucylphenylalanine	0.543814	0.595703
Threonyltyrosine	0.28702	0.59481
Ethyl glucuronide	0.188302	0.592149
Asparaginyl-Phenylalanine	0.476292	0.590438
5-Hexyltetrahydro-2-oxo-3-furancarboxylic acid	-0.230428	0.590076
Phaseolic acid	-0.352448	0.589133
Oxalacetic acid	3.01887	0.588559
L-Cystine	0.301828	0.587856
Cysteine-glutathione disulfide	0.24066	0.585891
Glycyl-Phenylalanine	0.563187	0.582104
Erinapyrone C	0.659788	0.580647
3-O-alpha-D-Glucopyranuronosyl-D-xylose		0.58054
Guaifenesin	1.64385	0.579394
Valylvaline	0.418767	0.577079
Ganoderiol C	1.35238	0.576973
Glutaminylphenylalanine	0.408886	0.570237
Indole-5,6-quinone	2.414	0.569831
Methyprylon	1.6248	0.569252
D-Glycero-D-galacto-heptitol	-0.097796	0.569005
Cinnamic acid	2.36711	0.568591
1-Acetyl-3,27-dihydroxywitha-5,24-dienolide 3-glucoside	1.12376	0.568535
6-beta-hydroxydexamethasone	0.490541	0.568516
Spermic acid 2	0.56407	0.567713
Pentobarbital	1.58118	0.567007
Malonic acid	0.306068	0.566071
3-Phosphoglyceric acid	-0.816227	0.565787
Octadecanedioic acid	-0.336255	0.560762
N-Acetylleucine	0.309062	0.55791
Pibutidine	-0.38527	0.556483
Ascorbic acid	-0.369415	0.555968
Methyl 3-(2,3-dihydroxy-3-methylbutyl)-4-hydroxybenzoate	0.706847	0.555878
Cysteic acid	2.67652	0.555251
4-Hydroxynonenal	-0.761855	0.55302
9-Acetoxyfukinanolide	0.589619	0.550411
L-Lactic acid	0.709695	0.550128
Glutaminylthreonine	-0.392719	0.550093
Terbutaline	0.76923	0.548169
Dihydrothymine	0.418502	0.547856
Acetylcysteine	0.351863	0.54697
Pseudoephedrine	-0.621769	0.545463
Isoleucyl-Lysine	0.38654	0.544466
Allantoin	0.259616	0.541975
Propenoylcarnitine	0.476353	0.53961
Methylmalonic acid	0.225371	0.539406
Glucosamine-1P	0.409906	0.537905
11beta,20-Dihydroxy-3-oxopregn-4-en-21-oic acid	0.556641	0.537483
N-Methylcalystegine B2	-6.37097	0.53641
Genipinic acid	0.62376	0.535558
Esculentoside E	0.848707	0.53162
Uridine diphosphate glucose	0.20235	0.529303
(12S,15S)-15-O-Demethyl-10,29-dideoxy-11,12-dihydro-striatin C		0.527734
(S)-3-Hydroxyisobutyryl-CoA		0.527734
2-(S-Glutathionyl)acetyl glutathione		0.527734
3-Hydroxyisovalerylcarnitine		0.527734
4-Trimethylammoniobutanal		0.527734
6-Phosphogluconic acid		0.527734
Butyryl-CoA		0.527734
Galactosyl 4-hydroxyproline		0.527734
Glyceraldehyde 3-phosphate		0.527734
Guanidoacetic acid		0.527734
L-Homocysteic acid		0.527734
Methyl 4,6-di-O-galloyl-beta-D-glucopyranoside		0.527734
Methylsuccinic acid		0.527734
N-Nitroso-pyrrolidine		0.527734
psi-Pelletierine		0.527734
Ribothymidine		0.527734
S-(Formylmethyl)glutathione		0.527734
Sarmentosin		0.527734
Tyramine glucuronide		0.527734
Uric acid		0.527734
Uridine triphosphate		0.527734
Zanamivir		0.527734
Glycyltyrosine	0.5477	0.522979
Carteolol	0.751006	0.521186
Arginylvaline	0.418213	0.518618
L-Phenylalanine	0.309761	0.515922
Prolyl-Tryptophan	0.350498	0.514305
beta-Alanine	0.773397	0.510991
Ganoderic acid beta	0.613759	0.507926
Geranyl 3-methylbutanoate	-0.486475	0.507823
N-Methylethanolaminium phosphate	-1.35868	0.506572
N-Benzoylaspartic acid	0.473576	0.505314
Tetradecanedioic acid	-4.68086	0.504844
(3beta,17alpha,23S,24S)-17,23-Epoxy-3,24,29-trihydroxy-27-norlanost-8-en-15-one	0.429669	0.502904
Cucurbitacin I 2-glucoside	0.750514	0.500987
Mannose 6-phosphate	0.265966	0.50091
5-Tetradecenoic acid	-0.306999	0.49993
Tetrahydrocortisone	1.24375	0.498508
D-Valine	0.23183	0.497482
Glycyl-Lysine	0.370609	0.4967
Benzamide	-4.44039	0.496387
Isoleucyl-Tyrosine	0.224257	0.492861
(S)-3-Sulfonatolactate	1.60801	0.492746
trans-1,2-Dihydrobenzene-1,2-diol	0.594315	0.490576
2-Methylfuran	0.66936	0.490417
FAD	-0.321905	0.490167
3-Phenylpropionylglycine	0.286178	0.48866
L-Leucine	0.260755	0.487754
Lysylserine	0.368177	0.486916
Alanylmethionine	0.311178	0.486562
Torvoside G	0.974683	0.485717
Pilocarpine	0.395674	0.485214
Methionyl-Proline	0.393203	0.485079
Sorbitol	0.0198098	0.48457
alpha-Amylcinnamyl acetate	1.23312	0.48406
Nicotinamide (NAM)	0.575571	0.483687
2-Methylbutyrylglycine	0.277506	0.481602
3-Methoxybenzenepropanoic acid	-0.478773	0.479653
all-trans-Carophyll yellow	-0.571102	0.478519
Palmitoylglycine	0.507664	0.4767
Ethyl 2-hydroxy-3-(3-indolyl)propanoate glucoside	0.550896	0.475293
gamma-Glutamylphenylalanine	0.500697	0.470965
N-Methylphenylethanolamine	0.77802	0.470363
Leu-Leu-Leu	0.651626	0.466978
(S)-Pterosin A	-0.544348	0.46689
9-Pentadecenoic acid	-0.424787	0.466299
Hydroxyprolyl-Isoleucine	0.601472	0.466013
Methylglutaric acid	-0.414911	0.463306
12-Oxo-20-trihydroxy-leukotriene B4	-0.27996	0.459518
Homogentisic acid	-0.400026	0.455885
Gemfibrozil	0.711026	0.455499
Alpha-dihydroartemisinin	-2.10511	0.454795
Glutarylglycine		0.453931
Glycerol tributanoate	0.815919	0.453818
2-Hydroxybutyric acid	2.13079	0.453701
Eicosapentaenoic acid	-0.237843	0.453159
Dihydrobiopterin	-0.274954	0.450552
1-Acetyl-3,14,20-trihydroxywitha-5,24-dienolide 3-glucoside	0.620562	0.450142
Glycerol	0.315691	0.448492
3-Indoleacetonitrile	1.28688	0.447285
gamma-Glutamylisoleucine	0.688095	0.444165
L-Aspartic acid	0.280833	0.442273
2-Piperidinone	-0.891828	0.442092
Lysylvaline	0.301244	0.442005
N-Acetyl-L-methionine	0.597924	0.440291
24-Hydroxycalcitriol	-0.197882	0.439585
Levetiracetam	0.481526	0.438543
2-Methylacetophenone	1.54687	0.437908
Cincassiol B	-0.492277	0.43779
Hydroxyminaline	0.338094	0.436855
Coutaric acid	0.351061	0.43538
Adrenic acid	-0.139497	0.434181
2-Hydroxyethanesulfonate	0.484399	0.434073
5-Nonyltetrahydro-2-oxo-3-furancarboxylic acid	-0.59262	0.43343
3,4-Dimethyl-5-pentyl-2-furanundecanoic acid	-0.257201	0.432809
Gluconic acid	-1.32315	0.431439
Arginylthreonine	0.345669	0.430663
Tricholomic acid	4.3102	0.428539
15(R)-hydroperoxy-EPE	0.0553901	0.427779
Nicotinuric acid	-0.68712	0.426184
Isovaleraldehyde	-1.12035	0.425358
N-Acetylasparagine		0.425104
Val-Val-Val	0.306097	0.423328
Monoisobutyl phthalic acid	-0.513738	0.418917
Acamprosate	-1.85498	0.416122
Sorgoleone 358	0.509745	0.415274
Tricosanoic acid	-0.283697	0.414576
Alanylisoleucine	0.342598	0.414331
m-Coumaric acid	-0.418451	0.413907
Quinic acid	3.67423	0.413349
Triethyl citrate	4.5286	0.413177
1-Cyano-2-hydroxy-3-butene	-1.28764	0.411044
(S)C(S)S-S-Methylcysteine sulfoxide		0.409734
1-(Malonylamino)cyclopropanecarboxylic acid		0.409734
2-(a-Hydroxyethyl)thiamine diphosphate		0.409734
5-Methyl-2-phenyl-2-hexenal		0.409734
5-Phosphoribosylamine		0.409734
7-Methylguanine		0.409734
Acetylcholine		0.409734
Allixin		0.409734
Arginylaspartic acid		0.409734
Blighinone		0.409734
Chondroitin		0.409734
Coenzyme A		0.409734
D-Erythrose 4-phosphate		0.409734
Deoxyribose 5-phosphate		0.409734
Dityrosine		0.409734
Kynurenic acid		0.409734
L-Histidine		0.409734
Pandamarilactam 3x		0.409734
Thiomorpholine 3-carboxylate		0.409734
CMP-N-glycoloylneuraminate	-0.140354	0.408758
D-Alanyl-D-alanine	0.254768	0.402928
alpha-Terpineol	-0.275721	0.402797
5-Aminopentanoic acid	1.54208	0.40127
2-(3-Carboxy-3-aminopropyl)-L-histidine	-0.368339	0.399879
3,5,6-Trihydroxy-5-(hydroxymethyl)-2-methoxy-2-cyclohexen-1-one	0.666224	0.399176
Phenol	-0.219669	0.398937
Goshuyic acid	-0.236789	0.398904
2-Methoxyacetaminophen sulfate	0.353125	0.396658
(9Z,11E,13E,15Z)-4-Oxo-9,11,13,15-octadecatetraenoic acid	0.657853	0.396194
Asparaginyl-Tryptophan	0.733278	0.396061
Asparaginyl-Serine	-0.184967	0.396038
L-Glutamic acid	-1.0662	0.395669
Desflurane	-1.18486	0.395662
Isoelemicin	0.351957	0.395501
1-Octen-3-yl glucoside	0.830467	0.394741
3-(3,4,5-Trimethoxyphenyl)propanoic acid	0.619455	0.393407
gamma-Glutamyltyrosine	0.202045	0.392285
Adenosine	0.111721	0.389318
Valproic acid glucuronide	1.4188	0.387829
Xanthine	-0.190725	0.38782
L-Isoleucine	0.179389	0.386583
Methionyl-Valine	0.126141	0.386394
2-Methylglutaric acid	0.858096	0.385617
Pyridoxamine	0.4761	0.385243
(3beta,5alpha,9alpha,22E,24R)-3,5,9-Trihydroxy-23-methylergosta-7,22-dien-6-one	0.30477	0.385015
2-Ketobutyric acid	0.0210728	0.384997
Hesperaline	-0.814264	0.384405
Cucurbitacin D	0.746817	0.38423
Pitheduloside I	0.556843	0.383946
4-Methylcatechol	-0.576127	0.383883
D-4-O-Methyl-myo-inositol	-0.279899	0.383641
Uridine diphosphate-N-acetylglucosamine	0.195634	0.38336
Taurocholic acid	1.04124	0.383043
2,2,4,4,-Tetramethyl-6-(1-oxopropyl)-1,3,5-cyclohexanetrione	-0.840817	0.381946
Glycerol 1-propanoate diacetate	0.457068	0.380363
Tetrahydrodipicolinate	-0.297756	0.37952
Gamma glutamyl ornithine	0.252057	0.379504
Phenylalanylthreonine	0.553813	0.379324
(-)-trans-Carveol	-0.384789	0.378617
Betaine aldehyde	-0.319039	0.37762
Cholic acid	0.520078	0.376674
1-Deoxy-D-glucitol	0.0628901	0.376256
Oleic acid	-0.182321	0.373975
gamma-Glutamylcysteine	-0.57015	0.373471
3-Aminoisobutanoic acid	-0.329456	0.37073
Medroxyprogesterone	0.153902	0.3707
Dimethyl 3-methoxy-4-oxo-5-(8,11,14-pentadecatrienyl)-2-hexenedioate	0.328698	0.369692
L-Acetylcarnitine	-0.456709	0.369672
Lithocholate 3-O-glucuronide	0.391696	0.368184
L-Asparagine	0.227287	0.366919
Ethylene brassylate	1.29413	0.365438
N-Decanoylglycine	0.181091	0.365344
Gamma-glutamyl-L-putrescine	0.230254	0.365247
12(13)Ep-9-KODE	-0.612803	0.364029
N2-Acetylornithine	2.19664	0.362101
Bis(2-methylundecan-2-yl) Disulfide	0.301312	0.361916
(R)-Shinanolone	-1.20814	0.361222
Carnosine	0.361589	0.358537
A-Ketoglutaric acid oxime	0.936638	0.358351
2-Hydroxypyridine	-0.266298	0.358123
2,4-Di-tert-butylphenol	0.373804	0.356722
2,2-Dihydroperoxypropane	3.18079	0.353141
2-Pentylfuran	-0.258384	0.353017
Domperidone	0.355896	0.352828
Pregnenolone	-0.254397	0.351864
Perillic acid	0.947731	0.351167
Cyclobrassinin	0.266729	0.350761
N-Nitrosothiazolidine-4-carboxylic acid	-0.56771	0.34938
Methylpicraquassioside A	0.55439	0.348331
3-Deoxy-D-glycero-D-galacto-2-nonulosonic acid	1.2899	0.346652
Meprobamate	0.321124	0.345088
Sorbitan palmitate	-1.34525	0.344915
Dephospho-CoA	0.329519	0.343912
5-Hydroxytryptophol	-0.421221	0.34378
Tazarotenic acid	0.370117	0.343716
alpha-Linolenic acid	-0.153894	0.342531
Mannitol 1-phosphate	-0.48825	0.342197
(Z)-4-Dodecenal	-0.455191	0.341355
2,3-Dinor-6-keto-prostaglandin F1 a	-0.471011	0.341034
N-Carboxyethyl-g-aminobutyric acid	-0.360621	0.339948
4-(3-Pyridyl)-3-butenoic acid	-0.212273	0.339632
Nabumetone	-0.287803	0.339558
N-Nitrosoproline	0.397232	0.339546
L-Cysteine	-0.20875	0.338598
Erythrinasinate A	-0.226005	0.337715
D-Arabitol	0.169904	0.337218
8-iso-15-keto-PGE2	-0.415621	0.335364
6,7-Dimethoxy-7-epirosmanol	0.3513	0.333465
Coprocholic acid	0.415481	0.332456
Sepiapterin	0.213442	0.329896
Pyridoxal 5'-phosphate	-1.10679	0.328934
Propionic acid	0.0927516	0.328814
p-Hydroxymandelic acid	0.503006	0.327279
beta-O-Methylynephrine	2.63872	0.327189
Dethiobiotin	0.205344	0.327126
trans-S-(1-Propenyl)-L-cysteine	-1.2046	0.324529
N-Carbamoyl-2-amino-2-(4-hydroxyphenyl)acetic acid	0.649988	0.323653
2-Hydroxy-4,7-dimethoxy-2H-1,4-benzoxazin-3(4H)-one	0.608335	0.322126
Glucaric acid	1.37361	0.321934
Pyruvaldehyde	-0.0471725	0.319851
Saccharopine	0.570948	0.317762
Mulberrin	0.122602	0.317554
Homodolicholide	-0.266575	0.317461
L-3-Aminodihydro-2(3H)-furanone	0.284864	0.31671
Salbutamol	0.327083	0.316568
Niacinamide	0.361449	0.316158
Zymonic acid	0.45977	0.316053
Nicotinamide riboside	0.372784	0.315735
Hypoxanthine	-0.389024	0.314497
1-Isopropyl citrate	0.213099	0.313567
Propionylcarnitine	0.385051	0.313022
1,2,3-Propanetricarboxylic acid	0.449411	0.312291
Alanylarginine	0.268095	0.310437
2,3,6-Trimethylphenol	-0.312857	0.310337
Sphingosine 1-phosphate	-0.306885	0.30999
6-Hydroxy-1H-indole-3-acetamide	-0.23807	0.30898
Dihydroxyacetone phosphate	-0.468222	0.308821
Ophthalmic acid	-0.244786	0.3086
10Z-Nonadecenoic acid	-0.153653	0.308375
Asparaginyl-Methionine	0.246362	0.308134
6-O-Acetylaustroinulin	-0.130416	0.307719
dGDP	0.427984	0.307565
Alanylserine	0.341752	0.306428
Riboflavin	0.308875	0.306264
Thymine	-0.166782	0.305159
N-Acetylneuraminic acid	0.217219	0.304526
Musabalbisiane A	0.122704	0.303907
1,2-Di-(9Z,12Z-octadecadienoyl)-sn-glycero-3-phosphate	0.158198	0.303855
Lithocholic acid glycine conjugate	0.731129	0.301978
1-Isothiocyanato-8-(methylthio)octane	1.613	0.301832
Norophthalmic acid	0.194714	0.301417
Penmacric acid	0.868771	0.30097
L-beta-aspartyl-L-aspartic acid	-0.234578	0.300916
3-Hydroxymandelic acid	-0.43023	0.300879
2-Methyl-2-cyclopenten-1-one	-0.618813	0.29982
1-Pyrroline-5-carboxylic acid	0.480831	0.295866
5-Methoxytryptophol	-0.223625	0.295791
Cascarillin	0.235996	0.295727
Galactaric acid	0.356063	0.294893
Ketoprofen	0.328094	0.294429
2-Methyl-1-phenyl-2-propanyl acetate	-0.224379	0.292521
Tridecanoylglycine	-0.295973	0.289636
Shikimic acid	0.545273	0.288649
(R)-Pterosin B	-0.464765	0.288566
Cholesterol sulfate	-0.178367	0.287027
Guanosine	0.145725	0.286636
D-erythro-L-galacto-Nonulose	0.203082	0.286299
Daidzein	0.328403	0.285844
N-Acetylcadaverine	0.303333	0.284829
3-Methylglutarylcarnitine	1.13324	0.284449
L-beta-aspartyl-L-leucine	0.392308	0.283987
Medicagenic acid	0.477455	0.283652
3-Methylindole	-0.228544	0.283441
Desogestrel	0.312378	0.283186
4-Hydroxystyrene	-0.313503	0.281427
Asparaginylglutamine	0.195296	0.27968
Blumenol C glucoside	-0.385215	0.279042
Docosapentaenoic acid (22n-6)	-0.094169	0.277377
L-Tryptophan	0.136931	0.277031
Neryl glucoside	0.436344	0.275895
Glutaconic acid	-0.138952	0.273806
Castaneiolide	-0.0420847	0.273471
17,23-Epoxy-29-hydroxy-27-norlanost-8-ene-3,15,24-trione	0.287119	0.273368
3-Hydroxy-4-butanolide	0.515957	0.273265
Methyl 5-hydroxyoxindole-3-acetate	-0.276146	0.271134
cis-4-Decenoic acid	-0.308883	0.270446
Saccharin	0.720158	0.269568
Salicyluric acid	0.304137	0.267581
Methyl 3,4-dihydroxy-5-prenylbenzoate 3-glucoside	0.245463	0.266237
Methionyl-Phenylalanine	0.17237	0.266073
5Z-Dodecenoic acid	-0.335808	0.265113
Glutaminylglutamine	0.154847	0.263887
Octanal	0.611129	0.260835
4-Hydroxy-2-butenoic acid gamma-lactone	-0.0766624	0.260756
Terconazole	0.338383	0.258573
5-Aminolevulinic acid	0.192494	0.258271
Asparaginyl-Threonine	0.388383	0.257856
L-Lysine	0.568147	0.257399
2-Aminobenzoic acid	-0.0977822	0.256678
Apigenin 7-sulfate	-0.48916	0.256613
Ganoderic acid L	0.151126	0.256376
Gravacridonediol methyl ether	0.316486	0.254657
Cinitapride	-0.123684	0.254027
2-Aminomuconic acid semialdehyde	0.223324	0.253647
L-L-Homoglutathione	0.151206	0.253481
Lysylthreonine	0.225655	0.252992
N-Butyrylglycine	-0.203857	0.252259
Butyric acid	0.398779	0.251614
N-Acetyl-D-Glucosamine 6-Phosphate	-0.236685	0.25139
Trimethylaminoacetone	1.008	0.25103
Polyethylene, oxidized	0.251505	0.248415
Garcinia lactone dibutyl ester	-0.131417	0.248219
Octanoylcarnitine	-0.544368	0.247837
L-Threonine	0.146269	0.244371
Lactapiperanol D	0.376863	0.243706
NADP	-0.164141	0.243371
Uracil	0.10099	0.243103
Isradipine	-0.0547322	0.242302
Aldosterone	-1.2898	0.24209
4-Methyl-1-phenyl-2-pentanone	0.972553	0.241959
2-Ethoxy-3-methylpyrazine	-0.154925	0.241678
Leukotriene B4	-0.138125	0.240414
(2R,3R,4R)-2-Amino-4-hydroxy-3-methylpentanoic acid	-0.266494	0.24008
2-Oxo-4-methylthiobutanoic acid	-0.222895	0.239562
5-Methyl-2-thiophenecarboxaldehyde	0.248727	0.239195
Indoxyl sulfate	-0.304736	0.238868
Serylthreonine	0.199349	0.238692
11Z-Eicosenoic acid	-0.15724	0.238642
Coriandrone D	-0.196546	0.237949
Glycogen	0.244541	0.237786
Acetyl tributyl citrate	0.301246	0.237747
Docosatrienoic acid	-0.167966	0.237384
1,2,3-Trihydroxybenzene	-0.121686	0.236935
cis-Aconitic acid	-0.12559	0.236312
7-Ketodeoxycholic acid	0.413235	0.234628
Hydroxyprolyl-Valine	-0.297166	0.233763
Traumatic acid	-0.410186	0.233699
Glutaminylmethionine	0.134405	0.23357
Glutaminyllysine	0.230583	0.231232
D-erythro-D-galacto-octitol	0.0144419	0.230777
Glutaminylisoleucine	0.169571	0.230694
Acaciabiuronic acid	-0.0528834	0.22997
5-Keto-D-gluconate	0.351671	0.22938
Glycyl-Serine	0.183312	0.229343
Arginylserine	0.219415	0.229236
Dihyroxy-1H-indole glucuronide I	-0.659299	0.228299
2-Methylbutyroylcarnitine	-0.400542	0.228296
Succinic anhydride	-0.929601	0.228112
Seryltyrosine	0.310235	0.228064
2-Ethyl-1-hexanol sulfate	0.323857	0.227068
Pteroside Z	0.294985	0.225277
Rotundine B	0.27644	0.224089
N-Methyl-1-deoxynojirimycin	-0.152249	0.223789
Adenine	0.065832	0.222801
Pipecolic acid	-0.586384	0.221988
Humulinic acid A	0.265707	0.221361
Clavulanate	-0.244432	0.221141
Biocytin	-0.180243	0.220365
gamma-Aminobutyryllysine	0.147685	0.217914
3-Hydroxysebacic acid	-0.124241	0.217
O-Phosphoethanolamine	0.164975	0.215412
Rishitin	-0.133614	0.214852
5-Carboxy-lumiracoxib	-0.285063	0.213144
N-Acetylaspartylglutamic acid	-0.221203	0.212727
L-Alanine	0.140172	0.21271
Niazirinin	0.213113	0.211991
Citrulline	-0.130587	0.211654
Propionylglycine	0.153176	0.211405
Oxalosuccinic acid	-0.705409	0.210454
Butenylcarnitine	0.392207	0.210403
Glycerol 3-phosphate	0.173793	0.210159
2-Keto-6-acetamidocaproate	-0.228809	0.209553
Mandelic acid	0.249633	0.208151
3-Amino-2-piperidone	-0.204049	0.207684
Jasmolone glucoside	0.150461	0.205991
19-Norandrosterone	-0.150348	0.205643
Omega-Carboxy-trinor-leukotriene B4	-0.305607	0.202813
2,3-Dimethyl-2-cyclohexen-1-one	-0.169623	0.202002
Tetrahydrocorticosterone	0.608482	0.201294
N-(1-Deoxy-1-fructosyl)threonine	0.181613	0.201062
N-Acetyl-L-aspartic acid	-0.140612	0.200425
N-Acetylarylamine	0.0884634	0.200007
5-Methylcytidine	0.356118	0.199135
Dolicholide	-0.0779071	0.199012
Hexanoylglycine	0.162293	0.198364
Hydroxypropionylcarnitine	0.806874	0.194994
Bassic acid	0.253461	0.194166
Estradiol	-1.02607	0.193478
2-Hexenoylcarnitine	0.323072	0.192373
S-Prenyl-L-cysteine	-0.516036	0.192335
Hippuric acid	0.279922	0.1916
Nervonic acid	-0.11317	0.189806
Ascorbic acid 2-sulfate	0.432597	0.189754
Phenylacetylglycine	0.202621	0.189498
Asymmetric dimethylarginine	0.77787	0.188706
L-cis-Cyclo(aspartylphenylalanyl)	0.284357	0.188388
S-3-oxodecanoyl cysteamine	-0.328223	0.186136
N-acetyl-L-2-aminoadipate(2-)	-0.342264	0.18546
NADPH	-0.154736	0.184806
Daucic acid	-0.57194	0.18278
Aspartyl-L-proline	0.130798	0.182727
15-Deacetylneosolaniol	-0.19317	0.178541
Lepidimoic acid	-0.146702	0.178272
a-L-threo-4-Hex-4-enopyranuronosyl-D-galacturonic acid	-0.114411	0.176893
3-Dehydroquinic acid	0.172164	0.17517
Acetyl citrate	0.631096	0.174914
Cyclic AMP	0.418931	0.173569
15beta-Hydroxydesogestrel	0.184316	0.172554
N-Acetylputrescine	0.140416	0.172533
Jasmonic acid	0.269995	0.17162
Flumioxazin	0.122179	0.17103
Ureidopropionic acid	0.149574	0.170716
Gluconolactone	-0.0874157	0.170461
p-Cresol glucuronide	0.184076	0.170201
Eremopetasinorol	-0.279227	0.169813
L-Serine	0.0973102	0.168576
Estriol	-0.203696	0.168269
N-Acetyl-L-glutamic acid	-0.183133	0.167157
N-Acetyl-7-O-acetylneuraminic acid	0.690168	0.16582
Uridine 5'-monophosphate	-0.0961647	0.164779
Thiamine pyrophosphate	0.111094	0.164752
Salsoline-1-carboxylate	0.511706	0.164238
L-beta-aspartyl-L-threonine	0.0701836	0.16384
(S)-3,4-Dihydroxybutyric acid	0.0241171	0.162941
Pseudoecgonine	0.488105	0.162738
gamma-Butyrolactone	0.0436403	0.161938
9,10,13-Trihydroxystearic acid	-0.152123	0.161895
Uridine	0.070757	0.161527
3-Hydroxyisoheptanoic acid	0.168631	0.161515
Aniline	0.246444	0.161171
Arginylphenylalanine	0.191551	0.160785
Acetylphosphate	0.229481	0.160631
Creatine	0.20098	0.158656
Polyoxyethylene dioleate	-0.139955	0.156982
6-Hydroxymusizin 8-O-b-D-glucopyranoside	0.0873834	0.156797
Glyceric acid 1,3-biphosphate	0.409331	0.156528
4a-Carboxy-4b-methyl-5a-cholesta-8,24-dien-3b-ol	0.083604	0.154914
Dihydrofukinolide	0.352044	0.154407
Pterin	-0.124527	0.154272
Oxidized glutathione	0.149632	0.153208
Erinacine E	0.140697	0.15202
Glycerol 1-(9Z-octadecenoate) 2-tetradecanoate 3-phosphate	0.0884638	0.151558
1-Stearoylglycerophosphoserine	0.128529	0.150759
Ibuprofen	0.525029	0.150134
Ferulic acid	-0.149185	0.149886
Austalide F	-0.134462	0.148366
N1-Methyl-2-pyridone-5-carboxamide	0.238482	0.147976
Adenosine triphosphate	0.184806	0.147914
Urocanic acid	0.144886	0.147389
2,6-Diisopropyl-3-methylphenol	-0.368731	0.14517
Suprofen S-oxide	0.609006	0.14508
4,11,13,15-Tetrahydroridentin B	-0.163158	0.143556
Brassinolide	0.231801	0.142166
Isosorbide Mononitrate	0.277144	0.141984
N-Methyl-D-aspartic acid	0.0794489	0.141314
Methylpyrazine	0.155014	0.140403
Methyl 2-(10-heptadecenyl)-6-hydroxybenzoate	-0.143129	0.140209
2-Amino-3-carboxymuconic acid semialdehyde	0.353339	0.138479
L-2-Amino-4-methylenepentanedioic acid	0.276954	0.137159
Diethyl tartrate	0.122034	0.135774
Arachidonic acid	-0.0738779	0.134941
Tiglylcarnitine	0.20453	0.134826
2-Hydroxymyristic acid	0.121533	0.13285
N-Acetyltryptophan	0.632613	0.131027
Foeniculoside VIII	0.155703	0.130298
Phosphoenolpyruvic acid	-0.379745	0.13007
Taurocyamine	-0.285751	0.129964
Galactose-beta-1,4-xylose	-0.0852177	0.129037
7Z,10Z-Hexadecadienoic acid	0.114114	0.127771
Alanylhydroxyproline	0.14398	0.126834
Serylserine	0.106361	0.126589
L-Tyrosine	0.0729647	0.123457
Dihydrouracil	0.275549	0.1233
10-Hydroxy-8-nor-2-fenchanone glucoside	0.129147	0.122477
Pyroglutamylglycine	0.14864	0.120626
Coroloside	0.225084	0.120364
N-Lauroylglycine	-0.0653571	0.119819
Glutamylmethionine	0.106299	0.119099
4-Aminophenol	-0.257844	0.118988
Avenic acid A	0.144099	0.116592
(R)-Dihydromaleimide	0.227674	0.116317
L-beta-aspartyl-L-alanine	0.140528	0.115503
Tiglylglycine	0.132923	0.114557
Lysylproline	-0.136064	0.114557
3-Hexanone	-0.376443	0.114081
Ergothioneine	0.116144	0.113333
Heptadecanoyl carnitine	-0.290961	0.112494
p-Cresol	0.104913	0.112052
Fucose 1-phosphate	0.291483	0.111648
N-Methyl-4-pyridone-5-carboxamide (4PY)	0.10491	0.11162
Metronidazole	-0.603194	0.110749
Calystegine C1	-0.159511	0.110618
5,6-Dihydroxyindole	-0.483377	0.110488
6-Methylquinoline	-0.180726	0.11015
Hypotaurine	0.217419	0.109107
Azelaic acid	-0.144813	0.107796
Hydrocortamate	-0.0920472	0.106648
Ethyl maltol	-0.11943	0.104619
Arbutin	-0.155507	0.104064
Flazine methyl ether	0.0824414	0.103505
Ethyl 7-epi-12-hydroxyjasmonate glucoside	-0.563931	0.103047
12-Oxo-2,3-dinor-10,15-phytodienoic acid	0.180106	0.103019
1alpha-O-Methylquassin	0.2135	0.102885
Nopalinic acid	-0.228402	0.102084
Indolelactic acid	0.210884	0.1001
Allyl isothiocyanate	-0.0520883	0.100097
Guanosine diphosphate	0.154652	0.0993827
Isobutyrylglycine	0.0950222	0.0986335
Glycerophosphoinositol	0.0471495	0.0975651
L-beta-aspartyl-L-serine	-0.0806145	0.0966843
Ixocarpanolide	-0.0871916	0.0965168
1,3-Diacetylpropane	0.170982	0.0964806
gamma-L-Glutamyl-L-pipecolic acid	0.251704	0.0957857
3b-Allotetrahydrocortisol	0.174408	0.0951724
D-glycero-L-galacto-Octulose	-0.0386155	0.0949939
Annoglabasin C	-0.186821	0.0944862
NADP	0.0785125	0.0931796
LysoPI(20:4(5Z,8Z,11Z,14Z)/0:0)	0.0540565	0.0929065
Hydantoin-5-propionic acid	0.0807581	0.0927669
Gynocardin	-0.317729	0.092051
Dioscoretine	-0.0867184	0.0920489
1-(Hydroxymethyl)-5,5-dimethyl-2,4-imidazolidinedione	-0.0628628	0.091907
gamma-Glutamylglutamic acid	0.175271	0.0916424
Tetracosahexaenoic acid	-0.057088	0.0902999
gamma-Aminobutyric acid	0.0678852	0.0897535
Glutaric acid	-0.11148	0.0893787
2-Methyl-3-ketovaleric acid	-0.0496822	0.0892908
3-Methylhistidine	0.343216	0.0887251
3-Hydroxyanthranilic acid	0.0523687	0.087635
Methyl dihydrojasmonate	0.190802	0.0865104
Dehydroascorbic acid	-0.106996	0.0840859
Macrophorin D	-0.354408	0.0840333
Taurocholic acid 3-sulfate	-0.239583	0.0838676
Maltotriose	-0.083429	0.0837717
2-Keto-glutaramic acid	-0.0589486	0.0833822
gamma-Glutamyl-beta-aminopropiononitrile	-0.105496	0.0829233
xi-8-Acetonyldihydrosanguinarine	-0.0104198	0.0813844
Arginylglycine	0.0431604	0.0812228
Pyruvic acid	-0.0817215	0.0805264
5-Hydroxy-L-tryptophan	-0.0891534	0.080412
2-Isopropylmalic acid	0.0874135	0.0797548
Leukotriene A4	0.0452643	0.0796788
Phosphorylcholine	-0.442677	0.0795102
Ornithine	0.0512439	0.079391
Quinaldic acid	0.0806842	0.0792996
1,25-Dihydroxyvitamin D3-26,23-lactone	0.0492555	0.079111
Neuromedin B (1-3)	-0.083265	0.0790172
Asparaginyl-Lysine	0.0909892	0.0788484
Diplosporin	0.179217	0.0786169
Cytidine	-0.0531469	0.0781168
Taurodeoxycholic acid	0.128926	0.0772944
Phosphoglycolic acid	0.119139	0.076577
Tyrosyl-Valine	0.0855985	0.0765357
Hallacridone	-0.0850849	0.0763874
2-Acetyl-4,5-dihydrothiazole	0.125403	0.0762061
LysoPI(18:1(9Z)/0:0)	-0.0373191	0.0761528
Guanosine diphosphate mannose	-0.0239815	0.0758483
Galactosylhydroxylysine	0.0796632	0.0749771
2-Hydroxycaproic acid	-0.0918424	0.0749529
Pyridoxamine 5'-phosphate	0.0556133	0.0741545
Indoleacetaldehyde	0.0575714	0.0738387
Glutathione	0.0501447	0.0723562
N1-(alpha-D-ribosyl)-5,6-dimethyl-benzimidazole	-0.0561477	0.0723337
Phenylalanyltryptophan	0.0554964	0.072012
N-Undecanoylglycine	0.124029	0.0719581
Creatine riboside	0.0530795	0.0709596
Suberic acid	-0.107242	0.0701614
Pimelylcarnitine	0.157818	0.0696534
4-Nitrocatechol	-0.0241677	0.0690892
Aspartylglycosamine	0.10625	0.0686202
3,4-Dihydroxybenzylamine	-0.0988616	0.0672479
1-(1,2,3,4,5-Pentahydroxypent-1-yl)-1,2,3,4-tetrahydro-beta-carboline-3-carboxylate	-0.105931	0.0671309
Tocopheronic acid	-0.0818042	0.0655889
Vinylacetylglycine	-0.2377	0.0649294
1-Phenyl-1-pentanone	0.0931931	0.0625064
cis-2-Methylaconitate	-0.132783	0.0618215
Glucosyl (2E,6E,10x)-10,11-dihydroxy-2,6-farnesadienoate	0.0686935	0.0609808
Cuminaldehyde	0.0983797	0.0608732
L-beta-aspartyl-L-glutamic acid	0.0423873	0.0605908
6-Keto-prostaglandin F1a	-0.0743554	0.0597142
Thiodiacetic acid	-0.126738	0.0595878
1-palmitoyl-dihydroxyacetone-phosphate	-0.0718358	0.0594952
2-Octenoic acid	-0.0797987	0.0549328
(3Z,6Z)-3,6-Nonadien-1-ol	-0.0463034	0.0538941
4-Aminohippuric acid	0.0946957	0.0538822
Xanthurenic acid	0.295418	0.0532687
Methoxamine	-0.297836	0.0521538
10,11-dihydro-20-trihydroxy-leukotriene B4	-0.0715348	0.0518841
2-Indolecarboxylic acid	0.0646557	0.0514799
5-Methoxytryptophan	0.05399	0.0512859
2-Methylcitric acid	-0.0795894	0.0504296
6,10,14-Trimethyl-5,9,13-pentadecatrien-2-one	-0.0976454	0.0492748
delta-Hexanolactone	0.0333541	0.0483408
Glyoxylic acid	-0.0398434	0.0471553
Succinic acid	0.0770616	0.0469654
Cerulenin	0.138783	0.0469062
Hexanoylcarnitine	-0.0893613	0.0467263
Indole	-0.0315718	0.0462158
Isoleucylproline	-0.0505967	0.0460379
Tyrosol	-0.0560792	0.0459338
4-Oxo-4-(3-pyridyl)-butanamide	0.0629964	0.0442338
Glycylproline	-0.0433189	0.0438775
Indole-3-carboxaldehyde	-0.0358048	0.0438329
Glutarylcarnitine	0.229232	0.0431451
LysoPI(16:0/0:0)	0.0195407	0.0426554
2,6-Di-tert-butyl-4-ethylphenol	0.0300949	0.0422305
N-lactoyl-Methionine	0.249256	0.041709
ADP-glucose	-0.0262374	0.0409377
Cortisol	0.0846568	0.0400177
Inosinic acid	0.0636912	0.0399571
Vitamin A	-0.0376429	0.0397118
cis-4-Decenedioic acid	0.0699235	0.039524
Glycyl-Tryptophan	-0.0583736	0.0390354
Dopamine	-0.0734655	0.0378715
Eicosadienoic acid	-0.0157476	0.037822
Phenylpyruvic acid	-0.14081	0.0376898
Tryptophanamide	0.109563	0.0376331
Apigenin	0.0498965	0.0374447
Porrigenin A	0.0381787	0.0371984
Pyroglutamic acid	-0.0238343	0.0368102
7-Sulfocholic acid	-0.209536	0.0360388
Methyl linoleate	-0.0277513	0.0357623
Dimethylbenzyl carbinyl hexanoate	0.0639034	0.0355645
2-hydroxymexiletine	-0.110889	0.0352131
5a,6a-Epoxy-7E-megastigmene-3a,9e-diol 3-glucoside	0.0474932	0.034907
Erysothiopine	0.119447	0.0339738
N-alpha-Acetyl-L-citrulline	0.0408508	0.0333404
Lusitanicoside	-0.0353395	0.0317634
1-(4-Methoxyphenyl)-1-penten-3-one	-0.0403514	0.0313281
Benzoic acid	0.0609196	0.030722
Alanyltryptophan	0.025274	0.0276053
Isoxanthopterin	0.157311	0.0261569
Ceanothine D	0.0633217	0.0241591
Prostaglandin F1a	-0.0262725	0.0235309
6-Carboxy-5,6,7,8-tetrahydropterin	0.0379182	0.0227448
(S)-Succinyldihydrolipoamide	0.135407	0.0224738
Glyceric acid	0.0227144	0.0214878
N-Heptanoylglycine	0.0257132	0.0202
Cortexolone	0.0569141	0.0201862
Asparaginylaspartic acid	0.0506576	0.0198992
28-Homobrassinolide	0.0233621	0.0189866
5-Hydroxyisourate	-0.0694175	0.018384
4-Hydroxyphenylpyruvic acid	0.0257147	0.0180373
15-Keto-13,14-dihydroprostaglandin A2	-0.0260558	0.0176418
Oxoadipic acid	-0.0160742	0.017559
Glucosamine	-0.0170473	0.017063
Adenosine diphosphate ribose	-0.0229416	0.0169426
Bicine	0.0128239	0.0168054
Furosemide	-0.0152134	0.0158809
N-Acetyl-L-tyrosine	0.0178876	0.0157634
Hovenidulcigenin B	0.0220997	0.0154457
3-Furoic acid	0.0289323	0.0148274
N-(1-Deoxy-1-fructosyl)proline	-0.0465007	0.0123337
Diethyl oxalpropionate	-0.0278567	0.011277
L-Proline	0.0085617	0.011131
4,5-Dihydro-1-benzoxepin-3(2H)-one	0.0460911	0.0109519
Citalopram aldehyde	-0.0622333	0.0103475
10-Undecenal	-0.0174249	0.0101419
2,6-Dimethoxy-4-propylphenol	-0.0154135	0.00855804
trans-4,5-epoxy-2(E)-decenal	0.0183312	0.00740898
Hydroquinone	-0.0053234	0.00637842
Dihydromaleimide beta-D-glucoside	-0.0296783	0.0048948
Toxin T2 tetrol	-0.0154693	0.00456456
Orotidine	0.0277118	0.0045506
Tetrahydrofurfuryl butyrate	-0.0036477	0.00406971
Dihomo-gamma-linolenic acid	-0.001381	0.00398586
Amylopectin	-0.004066	0.00364727
N-Nonanoylglycine	-0.0093206	0.00352667
Promazine 5-sulfoxide	-0.0041239	0.00345741
Inosine	0.00153387	0.00207965
2,3,4,5,6,7-Hexahydroxyheptanoic acid	-0.0008701	0.00177629

## Sheet: g
g: L iver and mitochondrial SLC25A51 protein expression by proteomics analyses at pre PHx
Pre PHx
Liver SLC25A51 protien
eGFP			OE
Mouse	Human		Mouse	Human
3030000	959.17		3800000	4440000
3740000	959.17		4880000	4450000
4280000	959.17		4610000	2990000
			1990000	1910000
			3090000	2950000
			4150000	2870000
Pre PHx
Mitochondria SLC25A51 protien
eGFP			OE
Mouse	Human		Mouse	Human
18900000	731.799		5340000	3120000
20900000	731.799		14700000	10400000
13700000	731.799		12500000	8740000
13600000	731.799		10900000	13000000
			12800000	14600000
			14400000	13600000

## Sheet: h
h: Liver and mitochondrial SLC25A51 protein expression by proteomics analyses at 48h post PHx
Post PHx
Liver SLC25A51 protien
eGFP			OE
Mouse	Human		Mouse	Human
4400000	959.17		5560000	4290000
4160000	959.17		5790000	3020000
4970000	959.17		4190000	1490000
4460000	959.17		3930000	1920000
			4080000	3150000
			5040000	2090000
Post PHx
Mitochondria SLC25A51 protien
eGFP			OE
Mouse	Human		Mouse	Human
21500000	731.799		13000000	15100000
17800000	731.799		17700000	9330000
3420000	731.799		28900000	13900000
			10600000	9420000
			17800000	17300000
			16300000	14500000

## Sheet: j
j: Circulating FFA at pre and 48h post PHx
eGFP			OE
Pre PHx	48h post PHx		Pre PHx	48h post PHx
0.591978	1.28815		1.58322	1.5325
0.734901	1.26971		1.49101	1.44952
1.01614	0.99378		2.05809	1.58811
0.147346	0.909468		1.94283	1.7678
0.674965			1.45413
			1.42185

## Sheet: k
k: Circulating TG at pre and 48h post PHx
eGFP			OE
Pre PHx	48h post PHx		Pre PHx	48h post PHx
75.7949	54.2564		67.0769	32.7179
70.6667	46.0513		69.1282	62.4615
51.0196	31.4118		73.7436	48.6154
65.5294	27.8824		93.7436	49.641
			101.949
			106.051

[truncated: 6 more sheets: l, m, n, o, q, r]
