# Supplementary material for: Hepatocyte mitochondrial NAD+ content is limiting for liver regeneration
Source: Nat Metab. 2025 Nov 20;7(12):2424–37. doi: 10.1038/s42255-025-01408-5 (PMC12727530; doi:10.1038/s42255-025-01408-5)
Supplement: Supplementary file 12 — Statistical source data. [file 42255_2025_1408_MOESM12_ESM.xlsx]

## Sheet: a
Extended Data Fig.4 a and b: SLC25A51 overexpression affects expression of PPARα targets involved in lipid metabolism
Extended Data Fig.4 a
Class	Protein.Group	Protein.Names	Genes	First.Protein.Description	OE.eGFP	pvalue.OE.eGFP	Direction
Beta oxidation	Q9EPL9	ACOX3_MOUSE	Acox3	Peroxisomal acyl-coenzyme A oxidase 3	0.165626	0.392	Up
Beta oxidation	Q9QXD1	ACOX2_MOUSE	Acox2	Peroxisomal acyl-coenzyme A oxidase 2	0.37077	0.137	Up
Beta oxidation	Q9R0H0-2;Q9R0H0	ACOX1_MOUSE	Acox1	Peroxisomal acyl-coenzyme A oxidase 1	0.414809	0.001	Up
Fatty acid oxidation	P28271	ACOHC_MOUSE	Aco1	Cytoplasmic aconitate hydratase	0.261942	0.001	Up
Fatty acid oxidation	P97742	CPT1A_MOUSE	Cpt1a	Carnitine O-palmitoyltransferase 1, liver isoform	0.153637	0.36	Up
Fatty acid oxidation	P32020	SCP2_MOUSE	Scp2	Sterol carrier protein 2	0.243307	0.128	Up
Cholesterol	Q64505	CP7A1_MOUSE	Cyp7a1	Cytochrome P450 7A1	2.3488	0.17	Up
Cholesterol	O88962	CP8B1_MOUSE	Cyp8b1	7-alpha-hydroxycholest-4-en-3-one 12-alpha-hydroxylase	0.791905	0.017	Up
Lipogenesis	P06801	MAOX_MOUSE	Me1	NADP-dependent malic enzyme	1.25808	0.002	Up
Lipogenesis	P13516;P13011;Q99PL7	ACOD1_MOUSE;SCD2_MOUSE;SCD3_MOUSE	Scd1;Scd2;Scd3	Stearoyl-CoA desaturase 2	4.20232	0.017	Up
Lipogenesis	P13516	ACOD1_MOUSE	Scd1	Acyl-CoA desaturase 1	2.73452	0.002	Up
Fatty acid transport	P31786	ACBP_MOUSE	Dbi	Acyl-CoA-binding protein	0.255504	0.103	Up
Fatty acid transport	Q9QXG4	ACSA_MOUSE	Acss2	Acetyl-coenzyme A synthetase, cytoplasmic	0.794803	0.007	Up
Fatty acid transport	P55050	FABPI_MOUSE	Fabp2	Fatty acid-binding protein, intestinal	1.00254	0.071	Up
Fatty acid transport	P04117	FABP4_MOUSE	Fabp4	Fatty acid-binding protein, adipocyte	-0.719477	0.06	Down
Lipid transport	P33622	APOC3_MOUSE	Apoc3	Apolipoprotein C-III	-0.483893	0.056	Down
Lipid transport	Q00623	APOA1_MOUSE	Apoa1	Apolipoprotein A-I	0.111641	0.639	Up
Lipid transport	P09813	APOA2_MOUSE	Apoa2	Apolipoprotein A-II	0.052906	0.755	Up
Lipid transport	Q8C7G5	APOA5_MOUSE	Apoa5	Apolipoprotein A-V	-0.652797	0.625	Down
Lipid transport	P41233	ABCA1_MOUSE	Abca1	Phospholipid-transporting ATPase ABCA1	-0.45396	0.471	Down
Ketogenesis	P54869	HMCS2_MOUSE	Hmgcs2	Hydroxymethylglutaryl-CoA synthase, mitochondrial	0.267311	0.06	Up
Ketogenesis	P54869;Q8JZK9	HMCS1_MOUSE;HMCS2_MOUSE	Hmgcs1;Hmgcs2	Hydroxymethylglutaryl-CoA synthase, mitochondrial	-0.114328	0.828	Down

## Sheet: b
Extended Data Fig.4 a and b: SLC25A51 overexpression affects expression of PPARα targets involved in lipid metabolism
Extended Data Fig.4 b
Class	Protein.Group	Protein.Names	Genes	First.Protein.Description	OE_R.eGFP_R	pvalue.OE_R.eGFP_R	Direction
Beta oxidation	Q9EPL9	ACOX3_MOUSE	Acox3	Peroxisomal acyl-coenzyme A oxidase 3	-0.0922977	0.311	Down
Beta oxidation	Q9QXD1	ACOX2_MOUSE	Acox2	Peroxisomal acyl-coenzyme A oxidase 2	0.0217747	0.928	Up
Beta oxidation	Q9R0H0-2;Q9R0H0	ACOX1_MOUSE	Acox1	Peroxisomal acyl-coenzyme A oxidase 1	0.208607	0.24	Up
Fatty acid oxidation	P28271	ACOHC_MOUSE	Aco1	Cytoplasmic aconitate hydratase	0.129725	0.299	Up
Fatty acid oxidation	P97742	CPT1A_MOUSE	Cpt1a	Carnitine O-palmitoyltransferase 1, liver isoform	-0.0362049	0.786	Down
Fatty acid oxidation	P32020	SCP2_MOUSE	Scp2	Sterol carrier protein 2	-0.0271385	0.895	Down
Cholesterol	Q64505	CP7A1_MOUSE	Cyp7a1	Cytochrome P450 7A1	1.34962	0.484	Up
Cholesterol	O88962	CP8B1_MOUSE	Cyp8b1	7-alpha-hydroxycholest-4-en-3-one 12-alpha-hydroxylase	0.689526	0.728	Up
Lipogenesis	P06801	MAOX_MOUSE	Me1	NADP-dependent malic enzyme	1.21381	0	Up
Lipogenesis	P13516;P13011;Q99PL7	ACOD1_MOUSE;SCD2_MOUSE;SCD3_MOUSE	Scd1;Scd2;Scd3	Stearoyl-CoA desaturase 2	1.31214	0.517	Up
Lipogenesis	P13516	ACOD1_MOUSE	Scd1	Acyl-CoA desaturase 1	0.184284	0.791	Up
Fatty acid transport	P31786	ACBP_MOUSE	Dbi	Acyl-CoA-binding protein	0.257401	0.217	Up
Fatty acid transport	Q9QXG4	ACSA_MOUSE	Acss2	Acetyl-coenzyme A synthetase, cytoplasmic	0.706287	0.021	Up
Fatty acid transport	P55050	FABPI_MOUSE	Fabp2	Fatty acid-binding protein, intestinal	0.143818	0.788	Up
Fatty acid transport	P04117	FABP4_MOUSE	Fabp4	Fatty acid-binding protein, adipocyte	0.183129	0.503	Up
Lipid transport	P33622	APOC3_MOUSE	Apoc3	Apolipoprotein C-III	-0.437674	0.369	Down
Lipid transport	Q00623	APOA1_MOUSE	Apoa1	Apolipoprotein A-I	-0.208783	0.338	Down
Lipid transport	P09813	APOA2_MOUSE	Apoa2	Apolipoprotein A-II	0.181033	0.575	Up
Lipid transport	Q8C7G5	APOA5_MOUSE	Apoa5	Apolipoprotein A-V	-0.579962	0.512	Down
Lipid transport	P41233	ABCA1_MOUSE	Abca1	Phospholipid-transporting ATPase ABCA1	0.0333718	0.973	Up
Ketogenesis	P54869	HMCS2_MOUSE	Hmgcs2	Hydroxymethylglutaryl-CoA synthase, mitochondrial	-0.0883095	0.589	Down
Ketogenesis	P54869;Q8JZK9	HMCS1_MOUSE;HMCS2_MOUSE	Hmgcs1;Hmgcs2	Hydroxymethylglutaryl-CoA synthase, mitochondrial	-0.45426	0.087	Down
