# Supplementary material for: Hepatocyte mitochondrial NAD+ content is limiting for liver regeneration
Source: Nat Metab. 2025 Nov 20;7(12):2424–37. doi: 10.1038/s42255-025-01408-5 (PMC12727530; doi:10.1038/s42255-025-01408-5)
Supplement: Supplementary file 13 — Statistical source data. [file 42255_2025_1408_MOESM13_ESM.xlsx]

## Sheet: a
a: Nucleotides from livers pre PHx
eGFP
Adenine	Adenosine	Adenosine diphosphate ribose	Adenosine monophosphate	Adenosine triphosphate	Cytidine monophosphate	Guanosine diphosphate	Guanosine monophosphate	Guanosine triphosphate	Uridine	Uridine 5'-monophosphate	Uridine 5'-diphosphate	Uridine triphosphate
1.14477	1.0903	0.743302	1.00342	0.855354	0.942648	0.663005	0.951162	0.75606	1.17212	1.00958	1.12587	0.776978
0.820651	0.953194	1.19234	0.890451	1.20051	1.2051	1.22009	1.05205	0.792613	0.993636	1.02928	1.24896	1.53957
0.691082	0.820922	0.735716	0.680098	1.87188	1.39713	1.33974	0.907563	2.32782	0.652696	0.893475	1.35883	1.61151
1.21506	0.907072	1.12811	1.07593	0.828327	0.901546	0.872891	1.04391	0.659869	1.10726	0.963681	0.612414	0.67482
1.12843	1.22851	1.20053	1.3501	0.243928	0.553569	0.904276	1.04532	0.46364	1.07429	1.10398	0.653923	0.397122
OE
Adenine	Adenosine	Adenosine diphosphate ribose	Adenosine monophosphate	Adenosine triphosphate	Cytidine monophosphate	Guanosine diphosphate	Guanosine monophosphate	Guanosine triphosphate	Uridine	Uridine 5'-monophosphate	Uridine 5'-diphosphate	Uridine triphosphate
1.14462	1.10309	0.88944	0.788621	2.37324	1.33376	2.90428	0.839863	5.42516	0.884158	1.19601	1.0679	12.6475
1.951	0.90959	1.23532	0.656741	1.66857	0.953224	1.04158	0.732684	2.15467	0.539507	0.811791	0.764407	1.97122
2.27797	1.43304	1.01079	0.781676	3.16397	1.22207	1.95371	1.13798	5.59831	0.695032	1.18614	1.47725	4.86331
0.948245	1.32614	0.805903	0.662676	1.52473	0.719387	1.64967	0.651619	3.30896	0.718427	0.767964	1.07819	3.79856
1.955	1.43686	0.827784	0.772743	4.01892	0.891468	1.72813	0.957593	4.82878	0.827818	1.31442	1.70628	6.56115
1.23884	1.14971	0.877404	0.728206	3.73832	0.772475	2.0712	0.810376	6.13698	0.944545	1.17723	1.42401	13.4676
1.26741	1.16527	1.33417	0.775415	3.21369	0.905943	2.27619	0.84515	5.4444	0.831108	1.10519	1.3068	13.0647
1.23769	1.25374	1.7427	0.796157	3.90606	1.23281	1.84582	1.10175	5.17507	1.00574	1.35957	1.16758	5.58273

## Sheet: b
b: NAD+ metabolites from livers pre PHx
eGFP
NAD	NADP	NADPH	Niacinamide
1.01959	0.991688	1.3076	0.924214
0.937944	0.832501	0.875467	0.683919
0.933393	0.907466	0.777086	0.674677
1.23325	1.2318	0.916563	1.32163
0.875818	1.03655	1.12329	1.39556
OE
NAD	NADP	NADPH	Niacinamide
1.58976	0.802487	5.18057	1.04898
1.35378	0.50675	5.26775	0.924214
1.8054	0.722298	7.34745	0.951941
0.938312	0.62992	2.05479	1.10906
2.55609	1.05185	6.28892	1.13678
1.89949	0.913927	8.79203	1.39094
2.31839	1.02097	9.19054	1.26617
2.19369	0.848447	5.59153	1.09519

## Sheet: c
c: Nucleotides from livers 48h post PHx
eGFP
Adenine	Adenosine	Adenosine diphosphate ribose	Adenosine monophosphate	Adenosine triphosphate	Cytidine monophosphate	Guanosine diphosphate	Guanosine monophosphate	Guanosine triphosphate	Uridine	Uridine 5'-monophosphate	Uridine 5'-diphosphate	Uridine triphosphate
0.954779	1.39954	1.33381	1.33259	1.13172	1.2424	0.760277	1.50924	0.944882	1.25814	1.21822	1.63723	0.685685
1.0575	1.23208	1.12619	1.16197	0.884451	0.769327	0.827142	1.17616	0.895669	1.50743	1.23592	1.49607	0.693983
1.06873	0.839934	0.660061	0.740423	0.665716	0.870426	0.673601	0.647227	0.787402	0.671385	0.713357	0.640748	0.497925
0.637289	0.590154	1.02852	0.787305	0.810747	0.971139	1.07974	0.704648	1.0187	0.674652	0.820756	0.612544	1.41079
1.28171	0.938293	0.85142	0.97771	1.50737	1.14671	1.65924	0.962717	1.35335	0.888392	1.01174	0.613415	1.71162
OE
Adenine	Adenosine	Adenosine diphosphate ribose	Adenosine monophosphate	Adenosine triphosphate	Cytidine monophosphate	Guanosine diphosphate	Guanosine monophosphate	Guanosine triphosphate	Uridine	Uridine 5'-monophosphate	Uridine 5'-diphosphate	Uridine triphosphate
1.12252	2.37446	1.9048	1.09181	1.01522	1.62425	0.926201	1.09514	1.39764	0.630822	1.20653	1.61036	1.89834
1.06386	1.10395	1.18371	1.0087	0.851165	0.565839	0.918772	0.951466	1.25	1.07867	0.747102	0.768912	0.688797
1.21263	1.16348	1.17751	0.945044	1.72611	1.58714	1.62209	0.913691	1.88976	1.10764	1.06464	0.683063	2.3444
1.05206	2.69309	1.76291	1.21884	1.68569	0.894477	1.77068	1.3846	2.60335	1.28852	0.99665	1.27474	1.96058
1.87315	0.543563	0.62321	0.843908	0.901094	0.87369	0.690936	0.716308	0.733268	0.846895	0.903559	0.353343	0.994813
1.08411	0.542268	0.932373	0.66223	0.903471	0.545954	1.263	0.717797	1.08268	0.698747	0.58588	0.605245	2.33402
0.96483	1.14795	2.17957	0.823688	0.75844	0.715341	1.03517	0.935501	0.659449	1.09103	0.710916	0.922266	0.66805
0.943497	0.398613	0.669319	0.455547	0.404185	0.48703	0.651313	0.476939	0.629921	0.528922	0.394322	0.395048	0.490664

## Sheet: d
d: NAD+ metabolites from livers 48h post PHx
eGFP
NAD	NADP	NADPH	Niacinamide
1.47459	1.56453	1.4048	1.01806
1.25558	1.26648	1.60797	1.1208
0.781546	0.65338	0.623065	0.787671
0.413617	0.329674	0.535991	1.11146
1.07467	1.18593	0.828173	0.962017
OE
NAD	NADP	NADPH	Niacinamide
1.69204	0.665314	0.965557	1.35118
1.62399	1.80172	1.95433	0.737858
1.49719	1.49174	1.14358	0.709838
1.52173	1.86213	1.2558	0.731631
0.758168	0.390835	0.369582	0.435866
0.873407	0.578793	0.68692	0.557285
2.13336	1.84543	0.982972	0.541719
0.3237	0.204368	0.121904	0.610212

## Sheet: e
e: Nucleotides from isolated liver mitochondria pre PHx
eGFP
Adenine	Adenosine	Adenosine monophosphate	Adenosine triphosphate	Cytidine	Guanosine monophosphate	Guanosine diphosphate	Uridine	Uridine 5'-monophosphate	Uridine 5'-diphosphate
0.839102	0.834299	1.25461	0.858611	0.726392	1.19413	0.692265	0.754313	1.10734	0.941121
0.916686	0.883603	1.15165	1.38506	1.10977	1.15223	1.51375	1.08751	1.17449	1.50047
1.19776	1.17397	0.607262	1.08423	1.27119	0.740223	0.978401	1.33304	0.991902	0.763533
0.933889	1.00231	1.06258	1.16571	0.758676	1.05796	0.689496	0.871251	0.882498	0.788224
1.11256	1.10581	0.923906	0.506393	1.13398	0.855447	1.12608	0.953886	0.843771	1.00665
OE
Adenine	Adenosine	Adenosine monophosphate	Adenosine triphosphate	Cytidine	Guanosine monophosphate	Guanosine diphosphate	Uridine	Uridine 5'-monophosphate	Uridine 5'-diphosphate
1.10376	0.994904	0.853694	1.08423	0.653753	0.778631	0.434742	0.832433	1.103	1.03514
1.04066	1.03073	1.18522	1.00276	0.920097	1.43506	1.18147	0.889149	1.12365	0.949668
1.04616	1.00764	0.631913	0.871146	1.70702	0.820531	1.22762	1.00806	0.928957	1.40551
1.01824	1.02238	0.686633	0.639258	0.855529	0.572626	0.747646	0.778015	0.782203	0.860399
1.06766	1.01884	0.813407	1.0717	0.536723	0.513268	1.09839	0.957312	1.02957	1.45299
0.908796	0.933435	1.02673	0.946352	0.799031	0.743715	0.743954	0.775113	0.860222	1.78538

## Sheet: f
f: NAD+ metabolites from isolated liver mitochondria pre PHx
eGFP
NAD	NADP	NADPH	Niacinamide
1.09676	1.53212	1.66868	0.691763
0.907038	0.898645	1.01572	0.798016
0.941681	1.04302	1.04293	1.09225
1.00468	0.97525	0.770859	1.05794
1.04984	0.550972	0.501814	1.36003
OE
NAD	NADP	NADPH	Niacinamide
1.2624	1.34649	1.62636	1.19379
2.17299	2.22157	2.93229	0.776512
2.15101	1.42899	3.20435	0.635828
1.07837	0.733648	0.810157	1.3088
1.74116	1.02534	1.6052	0.672252
2.22718	1.62345	1.96796	1.03716
2.2285	1.47319	1.16385	0.904028

## Sheet: g
g: Nucleotides from isolated liver mitochondria 48h post PHx
eGFP
Adenine	Adenosine	Adenosine monophosphate	Adenosine triphosphate	Cytidine	Guanosine monophosphate	Guanosine diphosphate	Uridine	Uridine 5'-monophosphate	Uridine 5'-diphosphate
1.43846	1.42635	1.46088	1.12188	1.07465	1.50125	1.08452	1.50597	1.56927	1.4515
1.00868	1.04091	0.755446	0.359899	0.698198	0.986934	1.16289	1.27655	1.14295	0.809593
0.655641	0.682808	0.900321	1.13983	1.04569	0.938282	0.869018	0.692164	0.726163	0.775334
0.752142	0.768261	0.801313	1.05906	0.881596	0.656102	0.799048	0.681511	0.689069	0.611251
1.14507	1.08167	1.08204	1.31933	1.29987	0.917431	1.08452	0.843796	0.872542	1.35233
OE
Adenine	Adenosine	Adenosine monophosphate	Adenosine triphosphate	Cytidine	Guanosine monophosphate	Guanosine diphosphate	Uridine	Uridine 5'-monophosphate	Uridine 5'-diphosphate
0.605186	0.600477	1.48215	1.16676	2.65122	1.51515	1.80521	1.04626	1.26583	1.73999
1.38161	1.42741	1.47761	0.92443	1.37387	1.50125	2.09908	1.32724	1.47776	1.44248
1.08736	1.09085	2.01145	0.212709	1.29344	1.29274	1.95914	0.840991	1.16691	0.864587
0.923715	0.93436	1.21862	0.853527	1.4897	1.40395	2.00112	1.35461	1.38348	0.910566
1.12297	1.14222	1.14161	1.13086	1.06178	1.23714	1.10551	0.89645	0.961605	1.4515
1.18025	1.15826	0.877302	0.404775	1.43179	0.87573	1.28324	1.2195	0.94499	1.01875
0.862028	0.908206	1.02154	0.580686	1.34492	0.86878	0.780856	0.72594	0.810332	1.00072

## Sheet: h
h: NAD+ metabolites from isolated liver mitochondria 48h post PHx
eGFP
NAD	NADP	NADPH	Niacinamide
1.79268	1.15082	0.761965	1.05776
0.539758	0.386634	0.869018	1.11524
0.908903	1.02463	1.23426	1.03862
0.639024	0.524934	0.214106	0.734368
1.11964	1.91298	1.92065	1.05401
OE
NAD	NADP	NADPH	Niacinamide
1.79806	0.94892	0.642317	1.66865
4.03909	1.34262	1.01385	1.13539
3.74718	1.62528	1.34131	1.18273
1.82597	0.863113	0.70529	1.7938
3.24186	1.62023	2.33627	0.884248
2.56178	1.21643	2.17884	1.2388
3.45094	1.34767	1.61839	0.932519
