# Supplementary material for: Hepatocyte mitochondrial NAD+ content is limiting for liver regeneration
Source: Nat Metab. 2025 Nov 20;7(12):2424–37. doi: 10.1038/s42255-025-01408-5 (PMC12727530; doi:10.1038/s42255-025-01408-5)
Supplement: Supplementary file 14 — Statistical source data. [file 42255_2025_1408_MOESM14_ESM.xlsx]

## Sheet: d
d: Liver NAMPT protein expression by proteomics analyses pre and 48h post regeneration
eGFP			OE
Pre PHx	48h post PHx		Pre PHx	48h post PHx
13400000	11100000		17400000	9730000
11700000	14100000		13500000	12300000
12900000	17100000		14100000	13100000
	20400000		13500000	8200000
			13600000	12400000
			17400000	16100000

## Sheet: f
f : Liver CD38 protein expression by proteomics analyses pre and 48h post regeneration
eGFP			OE
Pre PHx	48h post PHx		Pre PHx	48h post PHx
248545	487482		492901	172210
455970	495463		632460	733236
495309	500466		793158	959.17
	959.17		151747	589713
			791584	959.17
			525404	959.17

## Sheet: h
h: Quantification of protein complexes in the electron transport chain from isolated mitochondria
eGFP						OE
CI	CII	CIII	CIV	CV		CI	CII	CIII	CIV	CV
0.384305	0.343326	0.780791	0.677179	0.759723		0.726596	0.672118	1.81304	1.66082	1.73245
0.248205	0.297501	0.870661	0.621167	0.813065		0.48669	0.493666	1.42551	1.17052	1.39437
0.387496	0.355732	1.01463	0.871721	0.90764		0.542043	0.57238	1.10377	1.16748	1.09944
0.462116	0.448871	1.30571	1.01899	1.29945		0.618534	0.514973	1.20793	1.08257	1.14435
						0.510522	0.539075	1.05226	1.04011	1.03281
