# Supplementary material for: Hepatocyte mitochondrial NAD+ content is limiting for liver regeneration
Source: Nat Metab. 2025 Nov 20;7(12):2424–37. doi: 10.1038/s42255-025-01408-5 (PMC12727530; doi:10.1038/s42255-025-01408-5)
Supplement: Supplementary file 16 — Statistical source data. [file 42255_2025_1408_MOESM16_ESM.xlsx]

## Sheet: a
a: Metabolomic profile of plasma from eGFP control mice pre and 48h post hepatectomy
Depleted and enriched metabolites during regeneration in eGFP
Metabolites	log2(FC)	-log10(p-v)
13-L-Hydroperoxylinoleic acid	-1.64027	4.73681
S-adenosyl-L-homoCysteine	-4.99453	3.81131
Indoxyl	-3.08355	3.53833
Idarubicin	-5.49227	3.30607
Methyl 5-hydroxyoxindole-3-acetate	-3.03084	3.12486
3-Indoxyl sulfate	-3.0457	3.1081
Dehydroascorbic acid	-1.8648	2.93981
Glyoxylic acid	-0.659054	2.89528
2-Ketobutyric acid	-0.704565	2.83592
5-Hydroxytryptophol	-1.91937	2.73497
D-Saccharic acid	-1.99583	2.73363
Annuionone B	-2.23301	2.7305
Glucose	-0.7547	2.62965
Phosphocreatinine	-3.21744	2.60185
Clonidine	-1.8808	2.52439
4-Hydroxymandelic acid	-1.39129	2.52027
N-Methyl-1-deoxynojirimycin	1.07539	2.51579
Phenol sulphate	-5.5047	2.47983
3-Oxooctadecanoic acid	-0.39174	2.47424
2,2-Dihydroperoxypropane	-1.03489	2.4599
L-2-Amino-5-hydroxypentanoic acid	-0.333202	2.43694
Garcinia acid	-1.04059	2.40064
Mexiletine	-1.95187	2.39494
Sorbitol	-0.946877	2.38142
Creatine phosphate	-2.45163	2.3684
2-Furanmethanol	-0.684321	2.36363
3-Sulfinoalanine	-1.08821	2.33087
Homocysteinesulfinic acid	-1.36865	2.31904
threonine	1.68107	2.31366
2-Methylfuran	-0.712059	2.30004
2-Isopropylmalic acid	-1.45523	2.22769
4-Hydroxy-2-oxoglutaric acid	-2.07865	2.19097
1-Methylnaphthalene	0.227203	2.18104
Anserine	-0.678046	2.15037
4-Nitrophenyl sulfate	2.45004	2.12716
4-Hydroxystyrene	-1.15995	2.1214
D-Alanyl-D-alanine	-1.35103	2.11451
S-2-Propenyl 1-propenesulfinothioate	-1.44892	2.09594
Phosphodimethylethanolamine	-2.72772	2.07629
N-Acetyldjenkolic acid	-2.54996	2.06459
Gentisic acid	-1.22733	2.05292
Tridecanoic acid	1.09281	2.04433
3-Hydroxy-4-aminopyridine sulfate	-1.14498	2.04409
Dicyclohexyl disulfide	1.10401	2.03983
serine	1.81223	2.03808
glutamine	0.924866	2.03221
Methylmalonic acid	-2.18482	2.02712
taurine	-0.341425	2.02137
Glycyl-Serine	3.93069	2.01606
Ferrocyanide salts	1.2558	2.00622
Thiodiacetic acid	-0.689139	2.00404
1,3-Dithiane	-1.52137	1.99553
13S-hydroxyoctadecadienoic acid	-0.78502	1.97402
DL-Pipecolic acid	-0.889129	1.96681
N-Nitroso-pyrrolidine	1.11185	1.94785
4-Pyridoxolactone	-1.33106	1.93413
5-Nonyltetrahydro-2-oxo-3-furancarboxylic acid	1.93298	1.91466
Hypotaurine	-2.54201	1.887
Glucosamine	0.974148	1.87998
Dihydrothymine	0.854626	1.86918
Modafinil	-4.05069	1.85348
dimethylglycine	0.614952	1.85252
5-Sulfoxymethylfurfural	-1.74075	1.84234
Pantoprazole	-0.965399	1.84076
S-Propyl 1-propanesulfinothioate	-1.02803	1.82052
2-Ethyl-5-methylthiophene	-1.37418	1.81125
indole	-1.79473	1.80114
Trifluoroacetic acid	3.40759	1.80102
2-Oxoisopentanoic acid	0.827615	1.79459
Homoarecoline	-1.26485	1.79426
Benzthiazide	-2.29825	1.78083
Levetiracetam	2.52558	1.76644
Calystegine C1	-4.34337	1.7448
lysine	0.636963	1.73879
Methylcysteine	1.08255	1.73312
Mevalonic acid	0.962026	1.72755
Cholesteryl sulfate	1.4032	1.72323
trans-trans-Muconic acid	-1.05376	1.72294
glutamate	-0.458124	1.71557
Cinnamic acid	0.476878	1.70898
Methylgingerol	-0.752305	1.70531
Oxalacetic acid	-1.34493	1.69492
L-arginino-succinate	-1.19358	1.68891
5-Tetradecenoic acid	0.381058	1.66954
Lofexidine	-0.423085	1.66842
Methyl 2,6-dihydroxy-4-quinolinecarboxylate	-1.24525	1.63063
Quinaldic acid	1.36674	1.61772
Janthitrem G	-2.00377	1.61258
asparagine	0.998188	1.61205
N1-Methyl-2-pyridone-5-carboxamide	-0.991032	1.59432
ribose-phosphate	-1.61394	1.5892
Dantron	-1.02999	1.5842
sn-glycerol-3-phosphate	-1.45658	1.58304
Glycyl-L-proline	-1.30822	1.58229
10-Undecenyl acetate	0.995016	1.56347
Tetradecanedioic acid	1.4109	1.55686
Sepiapterin	-1.1936	1.54427
N-Acetyl-L-methionine	-0.784092	1.52661
Tetracosahexaenoic acid	-0.835294	1.50751
D-gluconate	-1.39084	1.4895
m-Coumaric acid	0.705824	1.48813
DL-Valine	0.783567	1.46532
Tranexamic Acid	1.36843	1.46364
Cedryl acetate	-1.49954	1.45893
Nitazoxanide	0.610291	1.45516
L-Fucose	-1.29341	1.45364
Metanephrine	-2.31124	1.44337
2-Octenoic acid	-0.992591	1.43661
glycine	0.775557	1.43132
O-Phosphoethanolamine	-1.67404	1.42222
Succinic anhydride	0.253996	1.42119
Phaseolic acid	-1.05201	1.40529
leucine	0.848529	1.40494
DL -3-4-Dihydroxymandelic acid	-1.20127	1.40457
Prenyl glucoside	-1.73911	1.40059
Fructose	-1.0081	1.39609
2-Methylglutaric acid	1.54681	1.39011
4-ethylphenylsulfate	-1.49053	1.38263
Apigenin	-0.656411	1.3809
Kynurenic acid	-1.80162	1.37874
3-Hydroxysuberic acid	-1.19441	1.37275
methionine	0.737239	1.35742
4-Hydroxynonenal	-0.974555	1.35741
isoleucine	0.577895	1.35313
L-beta-aspartyl-L-leucine	-4.44449	1.34003
aspartate	-0.889254	1.33867
Goshuyic acid	0.842924	1.33424
1-Hydroxyepiacorone	-1.05442	1.33206
N-Acetyl-L-glutamate 5-semialdehyde	1.07363	1.32638
D-glyceraldehdye-3-phosphate	-2.38239	1.32546
Sorgoleone 358	1.74002	1.32348
Acamprosate	-1.79768	1.32037
nicotinamide	-1.0495	1.31809
Ganoderic acid H	-1.00369	1.31784
L-Kynurenine	1.29185	1.31114
4-Guanidinobutanoic acid	-1.63634	1.31109
Hydroxyphenyllactic acid	0.636769	1.30452
DL-Arabinose	-1.38742	1.30362
Mimosine	-2.24454	1.29814
5-Keto-D-gluconic acid	-0.581271	1.29408
2-Hydroxyethanesulfonate	-0.893186	1.29117
N-Acetyllysine	-1.37935	1.29114
Fexofenadine	-0.783478	1.28682
2,4-Hexadienyl acetate	-1.14485	1.28407
gamma-Butyrobetaine	-3.52103	1.27932
N-Acetyl-L-proline	1.21086	1.27915
D-2-Aminobutyric acid	2.51639	1.27706
3-Oxotetradecanoic acid	0.650814	1.27056
PEP	-2.59443	1.26324
Crustecdysone	1.99276	1.25927
3-Cresotinic acid	-1.77763	1.25219
6-Methylquinoline	-2.60327	1.2382
proline	0.543152	1.2347
D-Glucuronic acid	-0.195959	1.23437
Dihydro-6-isopropyl-2,4-dimethyl-4H-1,3,5-dithiazine	-1.47701	1.22658
N-Nitrosoproline	-1.79819	1.2219
5-Hydroxymethyluracil	3.05874	1.21764
succinate	0.278341	1.21445
Ajoene	-1.98644	1.21198
O-methoxycatechol-O-sulphate	-2.04748	1.21042
Taurocyamine	-0.578348	1.20998
phenylalanine	1.13724	1.2074
7-Aminoflunitrazepam	2.43099	1.20448
1,9-Nonanedithiol	-1.11588	1.20219
Sphingosine 1-phosphate	-1.19604	1.20022
Glucoconvallasaponin B	-4.01869	1.19291
Octanal	-0.366919	1.18647
Eicosadienoic acid	0.387281	1.18486
3-Dehydroquinate	-1.62343	1.18315
D-Galactonic acid	-1.60996	1.18097
2-hydroxyglutarate	-1.60909	1.17558
Barbituric acid	-1.70711	1.17502
Methyl propenyl ketone	-1.2674	1.17465
cytidine	-1.10906	1.17423
Cellobiose	-0.716983	1.16248
Palmitic acid	-0.317336	1.15739
Phenprocoumon	-3.71111	1.15275
Tetrahydrofolic acid	1.6814	1.151
Hydroxytyrosol	-0.802135	1.14063
5,6-Dihydrouridine	-1.07903	1.13822
Nonadecanoic acid	0.522025	1.13488
Fluorescein	-1.36404	1.13076
Pyroglutamic acid	-0.460865	1.13007
Lansine	-0.366843	1.12425
2-Methylhippuric acid	-3.54223	1.12393
Hydroxyindoleacetic acid	-3.34483	1.12288
Prostaglandin E2	1.21013	1.11941
Undecanedioic acid	-1.07387	1.1194
cis-4-Decenoic acid	-0.327514	1.11667
N-Acetyl-L-aspartic acid	-1.43658	1.11642
Homovanillic acid	-1.53896	1.10289
Methyl 2-octynoate	-0.899692	1.10278
Benzamide	1.82846	1.09796
3-O-alpha-D-Glucopyranuronosyl-D-xylose	-2.18687	1.08717
cis-4-Decenedioic acid	-2.47751	1.08512
2-Deoxy-D-ribose	-1.84741	1.08178
L-2-Amino-4-methylenepentanedioic acid	-2.24758	1.0735
Cinnamyl benzoate	-1.83464	1.06462
phenylpyruvate	1.53812	1.06225
Indole-3-carbinol	-2.42826	1.06195
2-Hydroxybutyric acid	2.72008	1.06015
3b-Allotetrahydrocortisol	-1.54583	1.05429
3-Methyl-Histidine	0.555887	1.05332
citrate	-0.527504	1.05299
N-Iso valerylglycine	-2.18598	1.05221
Benzoyl peroxide	0.424649	1.05054
Ercalcitriol	2.43916	1.04978
2,4,6-Triethyl-1,3,5-oxadithiane	-1.18552	1.0452
Metaxalone	-0.560671	1.04354
2-Hydroxy-6-pentadecylbenzoic acid	-1.79791	1.04244
Ribothymidine	2.69967	1.04142
3-Methoxy-4-hydroxyphenylethyleneglycol sulfate	-1.13261	1.04086
Prolyl-Threonine	-1.31047	1.03931
fumarate	-0.479818	1.03692
5-Hydroxy-2-furoic acid	-1.87826	1.03691
A-Ketoglutaric acid oxime	2.027	1.03371
3-Ureidopropionic acid	-1.80082	1.03217
Thymine	4.92476	1.03144
Cyclohexanone	0.432721	1.03087
Rishitin	0.644821	1.03078
N-Phenylacetylaspartic acid	-3.04939	1.02668
Arabinopyranobiose	-1.17611	1.01948
4-Aminohippuric acid	-5.48251	1.01667
D-Xylose	1.6644	1.01312
uridine	0.688263	1.01135
Rotundine B	0.428085	1.00985
2-Indolecarboxylic acid	-2.05912	1.00841
2-Methyl-3-ketovaleric acid	0.647693	1.00683
Z-4-Dodecenal	0.788848	1.00392
N-Formyl-L-methionine	-2.17969	1.00189
Stearic acid	0.11529	1.00114
Pyrrole-2-carboxylic acid	0.758144	1.00047
Pseudoecgonine	0.353745	0.998316
Phloretin	-2.29524	0.997452
methylnicotinamide	2.83217	0.99389
Asparaginyl-Valine	-2.38015	0.993536
2-Methyl-2-cyclopenten-1-one	-1.07253	0.985367
acetoacetate	1.60519	0.978992
uracil	0.75797	0.978559
Myricatomentoside II	-0.31826	0.969127
2-Keto-glutaramic acid	2.30831	0.964808
5-Sulfosalicylic acid	-1.86651	0.961279
N-Carboxyethyl-g-aminobutyric acid	-2.62098	0.955455
Dimethylthiambutene	2.17834	0.953865
13-OxoODE	-0.721947	0.952261
Dimethyl sulfone		0.945287
Homovanillic acid sulfate	-2.6098	0.945174
Acetyl citrate	-3.36171	0.944918
N-Acetyl-cysteine	-2.66182	0.927682
Eicosapentaenoic acid	-0.856331	0.915117
2-Heptanone	-0.514203	0.908987
Propionylcarnitine	-2.49144	0.906006
Ceanothine B	6.27643	0.905053
Vanillic acid 4-sulfate	-2.22297	0.902767
Medroxyprogesterone	-1.66408	0.902401
N-Acetylserine	-0.623461	0.901992
4-Hydroxybenzoic acid	-1.4109	0.899355
Tryptophanol	-1.50499	0.898051
Methionine sulfoxide	0.459476	0.897182
Pyroglutamylglycine	-0.477437	0.890532
Zapotinin	-0.577433	0.880478
Leukotriene A4	-2.53738	0.879868
trans-Ferulic acid	-1.13295	0.879223
Avenanthramide 1f	-2.18186	0.876791
Dimethylmalonic acid	1.14203	0.875978
3-hydroxybutyrate	1.16119	0.875885
Sebacic acid	-1.252	0.87074
Xanthurenic acid	-4.11307	0.869988
N-lactoyl-Methionine	-2.75577	0.865758
2-Methoxyxanthone	3.5792	0.86545
Capsidiol	1.11062	0.859998
DL-2-Aminooctanoic acid	1.73739	0.858393
1H-Indole-3-carboxaldehyde	0.457865	0.853124
Jasmonic acid	0.631048	0.852141
3-Methylindole	0.491624	0.851244
Thymol Sulfate	-1.5051	0.851143
N-Acetylhistidine	-1.28834	0.845072
glucose-1-phosphate	-1.39332	0.843019
2,3,5-Trimethylfuran	-0.443545	0.842863
Hexanoyl Glycine	-1.49249	0.840554
Urocanic acid	2.50523	0.838013
Hippuric acid	-1.74089	0.836694
Erinapyrone C	1.00419	0.834381
Cystophorene	0.487393	0.832055
Taurodeoxycholic acid	5.08068	0.831323
Pibutidine	1.38948	0.828753
Norfuraneol	0.133204	0.828567
Demethylated antipyrine	-0.790467	0.827039
Methylpyrazine	2.37578	0.826776
N-acetyl-L-glutamine	-1.75822	0.826219
Propionic acid	0.180566	0.824163
citrulline	0.437931	0.81839
Kinetin-7-N-glucoside	0.492215	0.816175
N-Butyrylglycine	-1.41853	0.811676
2,3-Diaminosalicylic acid	-2.31613	0.804911
Glutamylthreonine	1.04784	0.804761
Metyrosine	-2.22934	0.803113
Alanyl-Serine	-1.45861	0.800717
Taurocholic acid	10.5381	0.798293
Tolcapone	0.739064	0.791748
Ubiquinone-1	-0.787414	0.787695
3-Indolepropionic acid	-1.44898	0.787418
Cholic acid	4.15559	0.784013
Caffeic acid 3-sulfate	-2.59984	0.780581
Acetaminophen	2.98328	0.777493
3-Hydroxybenzoic acid	-0.902912	0.776913
Sulfolithocholylglycine	7.83832	0.774613
cytosine	-0.374281	0.771023
Phenylalanyl-Tyrosine	5.46649	0.763934
Humulinic acid A	-1.611	0.762246
2-O-Acetyl-trans-coutaric acid	0.605789	0.762223
Iso-Valeraldehyde	0.985163	0.761113
Tetrahydrocortisone	2.50114	0.758075
2-Hydroxyvaleric acid	1.04361	0.756122
Pemirolast	0.424013	0.753331
Glycocholic acid	9.09996	0.750442
N-acetyltryptophan	4.46421	0.748388
Ceanothine D	11.1781	0.74782
6-hydroxy-2H-1,3-benzodioxole-5-carboxylic acid	0.566738	0.747662
2-Hydroxycaproic acid	1.27408	0.745636
alanine	0.217282	0.743806
7-hydroxygranisetron	0.908053	0.741026
Nervonic acid	0.870301	0.739729
Carnosine	-0.650475	0.733219
Aminochrome o-semiquinone	3.03617	0.731975
Tioconazole	1.75981	0.729358
Kukoamine A	3.27061	0.728067
Phenylacetylglycine	-1.92995	0.726476
1-Stearoylglycerophosphoinositol	0.681302	0.718773
4-Hydroxychalcone	0.411508	0.718465
Pentadecanoic acid	-0.238443	0.717822
Annoglabasin F	1.72649	0.713466
3-Methylglutaconic Acid	-0.69072	0.713161
2-Oxo-4-methylthiobutanoic acid	1.30825	0.706396
Diferuloylputrescine	4.17646	0.704721
Hydroxyminaline	1.93535	0.704516
a-ketoglutarate	-0.296343	0.704422
Narcotoline	-0.640668	0.703781
Indole-3-acetic acid	-0.344265	0.701616
Secobarbital	-0.741213	0.69579
Indole-3-acetaldehyde	0.579194	0.687017
ornithine	0.387135	0.686168
6-Galloylglucose	-1.04307	0.685105
N-Tiglylglycine	-1.39171	0.684819
Docosahexaenoic acid	-0.469128	0.682841
7-Methylguanine	-1.04971	0.678038
Equol	-0.763916	0.675292
5-Hydroxymethyl-4-methyluracil	-1.52697	0.672726
7-methylguanosine	-0.536538	0.672544
Trigonelline	-0.911895	0.663397
Torvoside G	2.70217	0.653588
Trichloroacetic acid	-1.70677	0.652006
3,4-Dihydroxybenzylamine	1.85459	0.651692
Diplosporin	-0.474811	0.649569
Methyl linoleate	0.40377	0.645723
Glutamylalanine	0.510872	0.645555
7-hydroxyolanzapine	1.13867	0.64496
creatine	-0.230741	0.641276
guanosine	-3.46819	0.638538
Dipropyl trisulfide	1.71991	0.638123
Oxoadipic acid	-0.524562	0.633801
Aminoadipic acid	0.630886	0.628979
3a,7a-Dihydroxy-5b-cholestane	1.69914	0.62553
meta-O-Dealkylated flecainide	-0.647238	0.622994
hydroxyproline	0.432448	0.620503
Galacturonic acid	2.46795	0.618206
5,6-Dihydroxyindole-2-carboxylic acid	0.99537	0.617969
arginine	-0.585482	0.617767
N-lactoyl-Tryptophan	0.148636	0.617444
3-Acetyl-2,7-naphthyridine	1.17354	0.615777
S-2-Propenyl 1-propanesulfinothioate	2.27462	0.60863
4-Methylcatechol	-1.17668	0.597062
Buprenorphine	0.16964	0.59669
Glutamylproline	-0.928101	0.596056
Allantoate	-1.11451	0.590454
Creatinine	-0.730893	0.59002
Tricarballylic acid	-0.426814	0.578738
Calycanthidine	-1.76766	0.575817
2-Hydroxy Hippuric Acid	-0.732215	0.570462
Zymonic acid	-0.599444	0.566515
Capric acid	-0.577242	0.565226
Retinoic Acid	-1.73894	0.565083
Methionyl-Methionine	-0.467045	0.564632
trans-4-Hydroxycinnamic acid	0.350632	0.558833
1-Methylinosine	0.717568	0.558663
2,6-Di-tert-butyl-4-ethylphenol	-0.656738	0.554574
Heptyl 4-hydroxybenzoate	-1.05573	0.554079
4-Hydroxyproline	-0.480475	0.551673
Indolepyruvate	-0.612926	0.543606
N-Acetyl-L-leucine	-0.362509	0.541676
Homoveratric acid	-0.629252	0.534099
Phenylalanylproline	1.05556	0.528941
allantoin	-0.780664	0.527827
4-Pyridoxic acid	-0.919957	0.524513
Alpha-Linolenic acid	-0.446516	0.521434
Cresol	-1.47841	0.521398
3-Hydroxytetradecanedioic acid	-0.254825	0.520438
3-Hydroxydodecanoic acid	0.379466	0.519589
anthranilate	1.7622	0.513528
Phenylacetic acid	-0.356146	0.511383
Dodecanedioic acid	0.229958	0.505285
5,6-Epoxy-8,11,14-eicosatrienoic acid	-1.30434	0.503792
hypoxanthine	-4.40212	0.501885
Lubiminol	-0.554765	0.500354
3-Oxohexadecanoic acid	0.40449	0.498286
2-Methylbutyrylglycine	-0.841865	0.497882
Delta-Hexanolactone	-0.295988	0.49696
N-Undecanoylglycine	1.03091	0.494731
N-Propionylmethionine	-0.394382	0.491915
Nevirapine	-0.73944	0.489209
Glycerol tripropanoate	0.473933	0.486561
N-Acetyl-L-alanine	0.198277	0.47631
Doxazosin	1.42586	0.47545
Lipoic acid	-0.508696	0.475062
Linezolid	0.577555	0.468451
Janthitrem E	-0.194667	0.46629
Dehydroepiandrosterone	-0.435505	0.461175
malate	-0.280123	0.460453
9-Pentadecenoic acid	0.691203	0.454185
xanthine	-4.46649	0.448209
Arachidic acid	-0.132541	0.446056
1,6-Dimethoxypyrene	-0.761614	0.44352
8,11,14-Eicosatrienoic acid	-0.209413	0.443034
11Z-Eicosenoic acid	0.272209	0.441709
Hesperetin	-0.338149	0.437817
N-Acetyl-L-asparagine	-0.565362	0.435003
14,15-DiHETrE	-0.738114	0.43197
Dihydrouracil	-0.53925	0.430484
Isovaleric acid	0.784747	0.428217
2,8-Dihydroxyadenine		0.427243
Cystine		0.427243
Tyrosol	-0.302672	0.426727
Cyclohexaneundecanoic acid	0.165154	0.426189
Vanylglycol	1.14358	0.423709
N-Acetyl-L-phenylalanine	0.659721	0.421778
2,4-Dihydroxyacetophenone 5-sulfate	-1.2782	0.420123
Diaminopimelic Acid	-0.305969	0.415443
Myristic acid	-0.259627	0.413785
2,3-Dihydroxyvaleric acid	3.72201	0.411141
Guanidoacetic acid	-0.367553	0.409778
Bakers yeast extract	-0.965529	0.407454
pyruvate	-0.23268	0.407148
hydroxyphenylpyruvate	-0.311977	0.404717
Proline betaine	-1.30143	0.398832
Pentylbenzene	0.242862	0.397083
2-Phenylethyl beta-D-glucopyranoside	0.46707	0.390564
alpha-CEHC	-0.597558	0.389514
Vinylacetylglycine	-0.709164	0.389064
3-4-5-Trimethoxycinnamic acid	0.415618	0.386564
1-Lyso-2-arachidonoyl-phosphatidate	-0.843855	0.38601
3-Hydroxysebacic acid	-1.02407	0.383913
tryptophan	-0.414041	0.383686
Linalyl propionate	0.221446	0.383211
11-Hydroxy-12-methoxydihydrokawain	-0.6805	0.379811
Docosatrienoic acid	-0.19827	0.378457
Hypogeic acid	0.285839	0.378342
Cibulins	0.403787	0.372382
Glycerol-CH3COOH	0.12232	0.369604
Behenic acid	-0.220251	0.36885
D-Arabitol	-0.384147	0.367092
4-Methylvaleric acid	-0.684507	0.363648
Benzoic acid	0.301491	0.363309
Homophytanic acid	-0.279616	0.347642
Pentamidine	0.322495	0.343288
L-Menthyl acetoacetate	0.297711	0.342682
Heptanoic acid	-0.711826	0.335535
Caprylic acid	-0.657312	0.332312
Thiodiglycol	-0.871268	0.331369
3-Oxodecanoic acid	-0.353504	0.322367
3-Hydroxyisoheptanoic acid	-0.210504	0.313804
Gymnodimine	-0.27599	0.313431
Oenanthic ether	-0.643358	0.308888
Tetrahydro-2,5-furan-diacetic acid	-0.362404	0.302135
N2-Succinyl-L-ornithine	-0.980207	0.299626
5-Hexyltetrahydro-2-oxo-3-furancarboxylic acid	-0.168506	0.299343
Granisetron	0.412091	0.296951
Sodium Tetradecyl Sulfate	0.875277	0.279005
Norambreinolide	0.14424	0.277723
Furoparadine	0.154485	0.276424
Cyclocalopin F	0.546335	0.27622
L-Octanoylcarnitine	0.229707	0.275223
2-Pyrrolidinone	-0.233597	0.275213
Methyl 2E,4Z-hexadecadienoate	-0.0893213	0.272466
Malonic acid	0.317119	0.271481
10-Hydroxymyristic acid methyl ester	0.214251	0.271331
Propylene glycol mono- and diesters of fats and fatty acids	0.469319	0.271001
2-Hydroxyoctanoic acid	0.124849	0.267548
Luteolinidin 3-O-glucoside	-0.606584	0.266373
Leukotriene B4	-0.648408	0.262179
Delavirdine	0.952101	0.261412
L-Hydroorotic acid	-0.601259	0.260935
adenine	-0.694735	0.260663
3,4-Dimethyl-5-pentyl-2-furanundecanoic acid	0.141156	0.258012
Leucyl-phenylalanine	-0.670457	0.257468
Tetracosanoic acid	-0.143049	0.251256
p-Cresol	-0.655165	0.246622
N-Carbamoylputrescine	0.204157	0.243975
2-O-p-Coumaroyltartronic acid	-0.107973	0.231047
6,8-Tricosanedione	-0.119023	0.22198
orotate	-0.163535	0.218981
4-Fluoromuconolactone	0.347718	0.218355
16-Hydroxy hexadecanoic acid	0.229804	0.217083
Kamahine C	-0.257305	0.216474
7Z,10Z-Hexadecadienoic acid	0.258358	0.202835
2,6-Dimethoxy-4-propylphenol	0.234717	0.202271
Erythrinasinate A	0.119611	0.201959
Polyethylene, oxidized	0.325191	0.198905
Glutaconic acid	-0.0916818	0.198145
Hydroquinone	-0.0865945	0.195265
Suberic acid	-0.203622	0.182423
Spectinomycin	-0.144867	0.178654
Hydroxystilbamidine	0.481609	0.176687
5-Hydroxyisourate	0.371584	0.170709
3-Methyladipic acid	0.334213	0.170457
2-Ethyl-2,5-dihydro-4,5-dimethylthiazole	-0.296737	0.170349
6-Deoxodolichosterone	0.222517	0.169659
O-acetyl-L-serine	-0.124575	0.168551
Sinapyl alcohol	0.313685	0.165543
Methylthiomethyl 2-methylbutanethiolate	-0.0543444	0.165084
Anastrozole	0.347858	0.16167
Carissanol	-0.205216	0.161144
Alosetron	-0.439672	0.160489
Oleic acid	0.0296342	0.160141
7-Hydroxyoctanoic acid	0.224009	0.159322
Traumatic acid	-0.185812	0.159011
Adrenic acid	0.115894	0.155979
Valerenic acid	0.168422	0.155924
N-Acetylglycine	0.259135	0.151344
tyrosine	0.120026	0.149664
L-2-Hydroxyglutaric acid	-0.173916	0.148538
Dihydrolipoate	0.0416469	0.139933
DL-4-Hydroxy-3-methoxymandelic acid	-0.140318	0.139106
2-O-Methyl-L-fucose	-0.162131	0.137297
Malonylcarnitine	0.440767	0.130689
2-Isopropyl-3,5-dimethoxy-6-methylpyrazine	-0.293619	0.130307
Mazindol	0.333712	0.129649
Hyodeoxycholic acid	0.263182	0.127683
Aconitic acid	-0.0600431	0.125746
1-Phosphatidyl-D-myo-inositol	-0.112362	0.124846
3-Furoic acid	-0.179707	0.124808
deoxyinosine	-0.494112	0.124688
N-Acetyltyrosine	0.160125	0.124112
Dimethylbenzyl carbinyl hexanoate	-0.0587237	0.116628
Heptadecanoic acid	0.12388	0.110777
Avocadene	0.109023	0.108493
lactate	-0.0774071	0.108213
Erucic acid	0.0842662	0.103707
Vanilpyruvic acid	-0.194606	0.103659
gamma-Glutamylisoleucine	0.0910065	0.100139
5a-Androst-3-en-17-one	0.103619	0.0996481
Perphenazine	-0.217579	0.0968241
Suberyl Glycine	0.223866	0.0940764
3-Hydroxycapric acid	-0.076713	0.0929462
L-Dopa	0.105328	0.0909161
12-Oxo-2,3-dinor-10,15-phytodienoic acid	0.115187	0.0896479
2-Phenylpropionic acid	0.113573	0.0858934
Daidzein	-0.0950156	0.080576
D-erythro-D-galacto-octitol	-0.056639	0.0800477
N-Heptanoylglycine	0.201465	0.0793688
Undecanoic acid	0.0650619	0.077781
3-Hydroxydodecanedioic acid	0.177998	0.0776723
Homogentisic acid	-0.117537	0.0771866
Edetic Acid	0.0952816	0.0765823
Indane	-0.229526	0.0750774
Emedastine	-0.0666036	0.0714767
4-Vinylphenol sulfate	0.0773186	0.0681756
D-Erythrose 4-phosphate	0.0728838	0.0671939
Isosorbide Dinitrate	-0.0197979	0.0667699
4,11,13,15-Tetrahydroridentin B	0.0849232	0.0624857
Maduramicin	0.0768968	0.0601754
Geranyl 3-methylbutanoate	0.0930481	0.0590701
Phenylalanyl-Threonine	0.166721	0.0572147
1,26-Hexacosanediol diferulate	-0.117682	0.056336
4-Hydroxy-3-methoxy-2,10-bisaboladien-9-one	0.0633431	0.0545181
Indole-5,6-quinone	-0.0656012	0.0540319
2-Hydroxymyristic acid	0.0663591	0.05166
Ceftriaxone	0.0461678	0.0489451
Linoleic acid	-0.00681336	0.0489028
Butyl isopropyl disulfide	0.0133479	0.0483413
3-Hydroxy-3-carboxymethyl-adipic acid	-0.0720705	0.0447632
Alizapride	-0.265786	0.0436719
2,3-Dinor-6-keto-prostaglandin F1 a	-0.0544727	0.0431053
Glycolic acid	-0.0900403	0.0424901
Glycerol 1-propanoate diacetate	0.0756292	0.0409707
Furfuryl propyl disulfide	-0.0539897	0.0394617
3-Methylbutyl glucosinolate	-0.0394506	0.0389575
Azelaic acid	0.0491196	0.0388337
Eremopetasinorol	0.0454329	0.0381855
3-Methoxytyrosine	0.0597734	0.0363504
Santene	0.0330274	0.035743
Panaxatriol	-0.0436004	0.0338282
10,20-Dihydroxyeicosanoic acid	0.0436071	0.0318028
glycerate	0.0202453	0.0259785
Pyruvaldehyde	0.0209333	0.0217603
DL-Indole-3-lactic acid	-0.0309775	0.0197243
2-Isopropyl-1,4-benzenediol	-0.0457866	0.0196785
Nitrofurazone	-0.0391917	0.0166757
Arachidonic acid	0.00702805	0.0132508
Ethyl trans-p-methoxycinnamate	0.0534364	0.0130283
2-Carboxy-4-dodecanolide	0.0125692	0.0119262
N,N-Didesmethyltramadol	-0.0152043	0.0106599
Geranyl acetoacetate	0.00846573	0.0104237
N-Acetylcarnitine	0.00642202	0.00777133
2-Benzoxazolol	-0.00650221	0.00495652
2-Hydroxyhexanedioic Acid	0.0155763	0.00477329
N-Acetyl-L-arginine	0.0143815	0.00465216
Homocitrulline	0.00520145	0.00464717
threo-Syringoylglycerol	-0.00794434	0.00395118
L-beta-aspartyl-L-alanine	-0.00434212	0.00350148
Hydrocinnamic acid	0.00287147	0.00340619
2,3-Diacetoxypropyl stearate	-0.000468615	0.000350861

## Sheet: b
a: Metabolomic profile of plasma from from SLC25A51 overexpressing (OE) mice pre and 48h post hepatectomy
Depleted and enriched metabolites during regeneration in A51 overexpressing mice
Metabolites	log2(FC)	-log10(p-v)
S-adenosyl-L-homoCysteine	-4.79177	8.59279
xanthine	-6.43168	6.34529
Phenprocoumon	-2.65494	5.17221
2,8-Dihydroxyadenine		4.62783
guanosine	-6.12289	4.57892
Acetyl citrate	-7.26326	4.5682
D-Xylose	1.97323	4.40665
Cholesteryl sulfate	1.43545	4.33735
Thymol Sulfate	-2.54378	4.15165
serine	1.70209	3.97634
D-Alanyl-D-alanine	-1.2794	3.97411
4-Nitrophenyl sulfate	2.28055	3.90209
Tranexamic Acid	1.48841	3.84629
Indoxyl	-2.88972	3.83389
Methylmalonic acid	-1.76153	3.66118
2-O-Acetyl-trans-coutaric acid	-1.23438	3.64927
asparagine	1.36589	3.61871
Palmitic acid	-0.413209	3.61428
Idarubicin	-4.30023	3.59457
Mexiletine	-2.25666	3.59137
glycine	0.866268	3.56323
Trifluoroacetic acid	3.61852	3.56051
2-Isopropylmalic acid	-1.07756	3.54604
4-Hydroxy-2-oxoglutaric acid	-1.72981	3.51718
Phaseolic acid	-0.546061	3.47723
Tetracosahexaenoic acid	-1.14328	3.47504
Clonidine	-1.82227	3.44635
4-Methylcatechol	-1.28149	3.40674
3-Indoxyl sulfate	-2.10358	3.38921
Prenyl glucoside	-2.47681	3.3505
Janthitrem G	-1.83456	3.34357
Iso-Valeraldehyde	1.99387	3.33063
Eicosapentaenoic acid	-1.22174	3.28427
threonine	1.64501	3.28042
DL-Pipecolic acid	-0.989144	3.19053
glutamine	1.15568	3.17243
N-Nitroso-pyrrolidine	1.75326	3.14518
Mevalonic acid	1.27248	3.1102
Benzoyl peroxide	0.966763	3.07912
Dimethyl sulfone	-7.10994	3.06835
5-Hydroxymethyluracil	4.38926	3.06493
Pemirolast	1.27452	3.04897
Dihydrothymine	1.10671	3.02067
Cystine		3.01473
L-Kynurenine	1.3101	2.99344
4-Aminohippuric acid	-3.05029	2.97167
Glutamylthreonine	1.33327	2.93665
5,6-Dihydrouridine	-0.335516	2.90754
Nitazoxanide	0.516468	2.87811
Mimosine	-2.22275	2.86625
Ferrocyanide salts	2.3944	2.85154
13-OxoODE	-0.515901	2.82051
Benzoic acid	1.38123	2.80271
5-Nonyltetrahydro-2-oxo-3-furancarboxylic acid	1.14895	2.80127
fumarate	-0.696726	2.78662
N-Formyl-L-methionine	-0.659005	2.7838
N1-Methyl-2-pyridone-5-carboxamide	-1.00254	2.77476
Ribothymidine	3.41958	2.7624
lysine	0.77813	2.75561
Sphingosine 1-phosphate	-1.62754	2.75062
3-Hydroxydodecanedioic acid	0.825582	2.71384
Methylcysteine	1.46069	2.69286
Levetiracetam	2.31514	2.6778
N-Carbamoylputrescine	0.81635	2.66839
Glycyl-Serine	4.67062	2.64895
5-Hydroxytryptophol	-1.96335	2.63764
2-Oxo-4-methylthiobutanoic acid	1.6575	2.62761
N-Acetyldjenkolic acid	-3.64697	2.59963
N-Methyl-1-deoxynojirimycin	1.00138	2.59797
N-Acetyl-L-leucine	-0.9033	2.59453
3-hydroxybutyrate	1.21026	2.56103
m-Coumaric acid	0.938937	2.53593
hypoxanthine	-8.50342	2.52874
alanine	0.57407	2.52665
Cyclocalopin F	-1.40878	2.52031
Ajoene	-1.27961	2.50218
Nevirapine	-0.832518	2.50076
N-Acetyl-L-alanine	0.444636	2.48675
deoxyinosine	-2.48726	2.48448
proline	0.644906	2.43829
3-Hydroxysebacic acid	-2.30089	2.43323
L-beta-aspartyl-L-alanine	1.43698	2.39832
Thymine	6.06389	2.39706
Tricarballylic acid	1.39589	2.37608
Z-4-Dodecenal	1.33164	2.36579
sn-glycerol-3-phosphate	-1.15521	2.35591
O-acetyl-L-serine	0.441933	2.33813
Barbituric acid	-2.25168	2.33542
Dehydroepiandrosterone	-0.790854	2.33486
Myristic acid	-0.628428	2.33048
3-Methyl-Histidine	1.05157	2.32821
nicotinamide	-0.754139	2.3177
Glucosamine	1.00911	2.30671
Benzthiazide	-1.90277	2.29318
acetoacetate	1.27587	2.26267
7-methylguanosine	0.373831	2.26217
8,11,14-Eicosatrienoic acid	-0.420542	2.23295
phenylalanine	0.808989	2.22844
hydroxyproline	0.732783	2.22358
Docosatrienoic acid	-0.73378	2.22005
N-Acetyl-L-proline	1.30011	2.21852
3-Indolepropionic acid	-1.92852	2.21111
Phenol sulphate	-3.00884	2.20935
5,6-Dihydroxyindole-2-carboxylic acid	1.27604	2.20933
Capric acid	-0.640369	2.19214
N-Acetyl-L-methionine	-1.32238	2.18973
Vinylacetylglycine	1.11466	2.15992
2,4,6-Triethyl-1,3,5-oxadithiane	-0.529806	2.13717
N-Iso valerylglycine	-0.830687	2.13474
Tetradecanedioic acid	1.16181	2.11736
Dimethylbenzyl carbinyl hexanoate	-0.639784	2.11727
Tioconazole	1.94919	2.11698
indole	-1.70547	2.11473
Hydroxytyrosol	-0.751736	2.10462
1-Lyso-2-arachidonoyl-phosphatidate	-1.53599	2.09171
Sorgoleone 358	2.86979	2.08673
DL-2-Aminooctanoic acid	1.97947	2.0842
Thiodiglycol	-1.68948	2.07334
Crustecdysone	1.87545	2.03324
Suberic acid	1.01144	2.033
Streptomycin	9.4453	2.03278
2-Oxoisopentanoic acid	0.708982	2.03099
7-hydroxygranisetron	1.16162	2.02889
2,6-Di-tert-butyl-4-ethylphenol	-0.672175	2.00884
10-Undecenyl acetate	1.12061	1.98329
Ercalcitriol	3.32484	1.97957
Docosahexaenoic acid	-0.510659	1.97455
Nervonic acid	0.829454	1.96058
L-2-Amino-4-methylenepentanedioic acid	-0.849838	1.92185
3-Hydroxydodecanoic acid	0.922214	1.90374
Fructose	-0.685865	1.89581
Cedryl acetate	-1.08889	1.88734
3b-Allotetrahydrocortisol	-0.970521	1.88449
5-Hydroxyisourate	1.26322	1.88095
2,3-Diacetoxypropyl stearate	-1.2565	1.88045
Narcotoline	-0.516305	1.87321
7-Aminoflunitrazepam	3.86916	1.87196
phenylpyruvate	2.05559	1.86875
Dihydro-6-isopropyl-2,4-dimethyl-4H-1,3,5-dithiazine	-0.621317	1.85262
Fexofenadine	-0.768027	1.85188
Taurodeoxycholic acid	5.69741	1.83922
2-Deoxy-D-ribose	-0.908171	1.83594
2-Methylfuran	-0.87458	1.83327
Sulfolithocholylglycine	7.33636	1.82057
uracil	0.610128	1.80124
Pyrrole-2-carboxylic acid	0.792407	1.79751
3-Dehydroquinate	-0.816696	1.79052
14,15-DiHETrE	2.221	1.78799
Cholic acid	4.17366	1.78746
Erucic acid	-0.497069	1.78697
Tridecanoic acid	1.19914	1.76051
13-L-Hydroperoxylinoleic acid	-1.00426	1.74891
Pseudoecgonine	0.686981	1.74843
Undecanedioic acid	-0.788556	1.72903
Guanidoacetic acid	1.07386	1.72616
Goshuyic acid	0.748881	1.70943
Trigonelline	-1.01246	1.70894
methylnicotinamide	4.35775	1.70601
Urocanic acid	2.1766	1.70586
methionine	0.928756	1.70473
Ceanothine B	4.79142	1.6911
11Z-Eicosenoic acid	-0.331348	1.66997
Creatine phosphate	-1.48507	1.66672
Ganoderic acid H	-1.35657	1.65849
Cellobiose	-1.63669	1.65374
Dantron	0.689098	1.64798
L-Menthyl acetoacetate	0.545636	1.64705
2-Methylglutaric acid	0.535428	1.64512
N-Acetylcarnitine	0.577635	1.62591
Methylpyrazine	2.09373	1.62469
2-Octenoic acid	-0.556914	1.61847
threo-Syringoylglycerol	1.77681	1.61753
Taurocholic acid	8.96065	1.61733
Rotundine B	0.742604	1.60779
Nonadecanoic acid	0.204146	1.59674
Dipropyl trisulfide	1.92337	1.58845
2-Pyrrolidinone	0.636333	1.58538
1-Phosphatidyl-D-myo-inositol	-0.741167	1.58076
2-Methoxyxanthone	4.92468	1.57857
3-Oxotetradecanoic acid	0.843357	1.57458
Aconitic acid	0.44973	1.56883
2-Hydroxycaproic acid	1.56879	1.55652
3,4-Dimethyl-5-pentyl-2-furanundecanoic acid	-0.44928	1.55253
3-Sulfinoalanine	-0.495359	1.54762
L-Hydroorotic acid	-1.44489	1.5445
Prostaglandin E2	2.54989	1.52135
Azelaic acid	0.635284	1.51706
Phenylalanylproline	1.39908	1.51131
Caprylic acid	-0.728781	1.51036
Cinnamyl benzoate	-1.13711	1.49739
Glucose	-0.56943	1.49512
Hydroxystilbamidine	-0.79655	1.48995
Methyl 2E,4Z-hexadecadienoate	-0.291843	1.47813
3-Oxooctadecanoic acid	-0.450811	1.47168
2-Hydroxyvaleric acid	1.19275	1.4692
Torvoside G	2.4227	1.4623
2-Keto-glutaramic acid	2.9724	1.4551
dimethylglycine	0.302848	1.45031
Tetrahydrofolic acid	2.3674	1.44393
7-Methylguanine	0.449372	1.42988
Glyoxylic acid	-0.459129	1.41489
13S-hydroxyoctadecadienoic acid	-0.491779	1.40647
Alanyl-Serine	-0.403302	1.40589
16-Hydroxy hexadecanoic acid	-0.539287	1.39793
Oenanthic ether	-0.812787	1.39524
Glutaconic acid	0.424174	1.37139
Equol	-0.834347	1.36938
D-2-Aminobutyric acid	2.75286	1.36824
Maduramicin	1.04188	1.36776
Dehydroascorbic acid	-1.152	1.36325
Homoarecoline	-0.927282	1.36262
2,2-Dihydroperoxypropane	-0.71618	1.34917
Hydroxyminaline	2.73779	1.34536
2-Furanmethanol	-0.531751	1.34104
2-Ketobutyric acid	-0.506311	1.3406
citrulline	0.342793	1.33968
glutamate	0.566743	1.32886
Kukoamine A	3.03063	1.32266
Oleic acid	-0.262923	1.30994
Heptanoic acid	-0.762507	1.30965
ornithine	0.267654	1.30786
2-Methylhippuric acid	-1.57435	1.30278
DL-Valine	0.327562	1.28005
6-Methylquinoline	-1.90788	1.27545
D-erythro-D-galacto-octitol	0.776983	1.27365
1,9-Nonanedithiol	-0.55234	1.27071
2-Hydroxybutyric acid	1.8733	1.26431
Malonylcarnitine	2.64159	1.26255
Sorbitol	-0.447478	1.2625
Glutamylproline	-1.77486	1.24744
Cystophorene	0.533678	1.24654
Methyl 2,6-dihydroxy-4-quinolinecarboxylate	-0.785248	1.23826
N-Acetylserine	0.330119	1.23396
Dihydrouracil	-1.1164	1.22784
10,20-Dihydroxyeicosanoic acid	-0.306648	1.22583
Mazindol	0.994536	1.22233
Ceanothine D	11.2828	1.21905
Heptyl 4-hydroxybenzoate	-0.921892	1.21135
Methionine sulfoxide	0.586451	1.20978
4-Hydroxynonenal	-0.851075	1.20683
Avocadene	-0.397196	1.20609
Pentadecanoic acid	-0.337096	1.20087
Alpha-Linolenic acid	-0.580206	1.19985
Diplosporin	-0.770181	1.19922
2-Methyl-3-ketovaleric acid	0.603365	1.19612
Daidzein	0.553432	1.195
Annuionone B	-0.8519	1.19283
Dimethylmalonic acid	0.489846	1.18532
Glycyl-L-proline	-0.869923	1.17794
2-Hydroxymyristic acid	-0.494746	1.16062
Tetrahydrocortisone	4.26461	1.15491
Phosphocreatinine	-1.7874	1.15402
2-Hydroxyoctanoic acid	0.515736	1.15142
3-Hydroxycapric acid	0.511284	1.14326
Jasmonic acid	0.723692	1.14195
N-Acetyl-L-glutamate 5-semialdehyde	0.79698	1.13205
glycerate	0.847611	1.12796
orotate	0.293897	1.12318
Methyl linoleate	-1.00899	1.11678
tyrosine	0.392211	1.10952
Glycolic acid	0.764138	1.09063
3-Methoxy-4-hydroxyphenylethyleneglycol sulfate	1.33551	1.08937
Indole-5,6-quinone	1.42197	1.0786
Hyodeoxycholic acid	1.33078	1.07014
a-ketoglutarate	-0.347548	1.06936
Creatinine	0.325577	1.06727
1,3-Dithiane	-0.777669	1.06386
N2-Succinyl-L-ornithine	1.06145	1.06188
A-Ketoglutaric acid oxime	1.78343	1.06047
Glycocholic acid	9.79223	1.05964
Homocysteinesulfinic acid	-0.539553	1.05851
S-2-Propenyl 1-propenesulfinothioate	-0.69083	1.05592
Phloretin	-1.4409	1.04995
2-Hydroxyhexanedioic Acid	1.28899	1.04291
Galacturonic acid	2.39119	1.02554
Phenylacetylglycine	-1.05064	1.02354
Annoglabasin F	4.50759	0.994414
Xanthurenic acid	1.13483	0.993601
uridine	0.463086	0.991429
Dimethylthiambutene	1.40252	0.981829
adenine	0.596913	0.980839
2-O-p-Coumaroyltartronic acid	-0.628385	0.98027
N-Acetyltyrosine	0.334481	0.977214
4-Methylvaleric acid	-0.60001	0.976957
N-Acetyl-L-phenylalanine	0.345142	0.973473
taurine	0.421209	0.972344
Pibutidine	0.576505	0.970105
4-Hydroxybenzoic acid	-1.44636	0.967369
L-Dopa	-0.506088	0.966752
2-Indolecarboxylic acid	-0.751886	0.962477
Glutamylalanine	0.46	0.958766
hydroxyphenylpyruvate	0.756911	0.958738
Linoleic acid	0.0744381	0.953676
Methyl 2-octynoate	-0.63152	0.94853
Modafinil	-1.447	0.946232
Propylene glycol mono- and diesters of fats and fatty acids	-0.738946	0.941424
N-acetyltryptophan	4.7834	0.935652
Rishitin	0.403533	0.931665
S-2-Propenyl 1-propanesulfinothioate	1.98277	0.92437
2-Ethyl-2,5-dihydro-4,5-dimethylthiazole	0.400036	0.898114
L-Fucose	-0.813749	0.894847
3-Hydroxybenzoic acid	-0.833298	0.884327
DL -3-4-Dihydroxymandelic acid	-1.04201	0.881471
1-Stearoylglycerophosphoinositol	0.585065	0.876894
Emedastine	0.75017	0.86674
Methyl propenyl ketone	-0.740014	0.86489
Hypotaurine	-0.450047	0.862774
Hippuric acid	-0.582675	0.854148
2-Ethyl-5-methylthiophene	-0.57239	0.829348
3-Hydroxy-3-carboxymethyl-adipic acid	-0.475645	0.828307
gamma-Butyrobetaine	-0.801812	0.82731
4-Pyridoxolactone	-0.556234	0.822151
Vanilpyruvic acid	0.600358	0.819477
Dicyclohexyl disulfide	0.363964	0.816775
3-Oxodecanoic acid	0.492126	0.814636
4,11,13,15-Tetrahydroridentin B	0.618184	0.814121
Diferuloylputrescine	3.45332	0.810635
D-Saccharic acid	-0.48175	0.807081
PEP	-1.20931	0.79782
1,6-Dimethoxypyrene	-0.72519	0.796655
Phenylalanyl-Tyrosine	5.54461	0.791626
Myricatomentoside II	2.02291	0.790448
Thiodiacetic acid	-0.536017	0.783678
Gymnodimine	-0.628852	0.782066
Methylthiomethyl 2-methylbutanethiolate	-0.2196	0.78081
DL-Arabinose	-0.664163	0.777335
Zymonic acid	0.414155	0.773874
2-Isopropyl-1,4-benzenediol	0.564658	0.771385
Hydrocinnamic acid	-0.62033	0.764711
Calystegine C1	-1.30636	0.762907
creatine	0.197313	0.761959
Kynurenic acid	-0.706703	0.76132
1-Methylinosine	0.239747	0.757176
DL-4-Hydroxy-3-methoxymandelic acid	0.857835	0.755858
Vanylglycol	0.874595	0.752727
Pentamidine	0.438213	0.749544
2,3,5-Trimethylfuran	-0.847753	0.748469
Hypogeic acid	-0.60656	0.736152
Acetaminophen	1.76594	0.729954
Allantoate	-0.431849	0.726677
Phosphodimethylethanolamine	-0.725101	0.725179
5-Hexyltetrahydro-2-oxo-3-furancarboxylic acid	0.30648	0.721323
Benzamide	0.715947	0.719169
Caffeic acid 3-sulfate	1.139	0.716443
Ceftriaxone	0.425503	0.712162
5-Hydroxymethyl-4-methyluracil	2.10799	0.711784
5a-Androst-3-en-17-one	0.733803	0.705882
12-Oxo-2,3-dinor-10,15-phytodienoic acid	0.437647	0.701284
Oxalacetic acid	-0.482814	0.700773
2-Hydroxyethanesulfonate	0.562675	0.699787
Heptadecanoic acid	-0.218206	0.693728
2-Methyl-2-cyclopenten-1-one	-1.99437	0.69352
4-Vinylphenol sulfate	0.429406	0.689838
Sepiapterin	-0.252913	0.687925
meta-O-Dealkylated flecainide	-0.776642	0.684041
Homogentisic acid	-0.504616	0.679457
3-Furoic acid	0.954293	0.665635
4-Pyridoxic acid	0.737479	0.663848
Doxazosin	0.517569	0.660112
Tryptophanol	-0.613308	0.652712
Anastrozole	1.19033	0.646131
3-O-alpha-D-Glucopyranuronosyl-D-xylose	-0.606318	0.643716
Leukotriene B4	2.14073	0.641248
D-glyceraldehdye-3-phosphate	-0.750144	0.634727
Cibulins	0.887225	0.629122
Sebacic acid	-0.153884	0.6254
3,4-Dihydroxybenzylamine	1.13542	0.620574
Methyl 5-hydroxyoxindole-3-acetate	-0.874131	0.619289
6-Galloylglucose	-0.831313	0.616937
L-arginino-succinate	-0.612413	0.613505
Spectinomycin	-0.529611	0.612853
Pyruvaldehyde	0.210584	0.612313
Aminochrome o-semiquinone	3.11533	0.612245
N-Acetyl-L-arginine	-0.761471	0.611185
Hesperetin	-0.281603	0.608421
N-Acetylhistidine	-0.289271	0.608101
Aminoadipic acid	1.81821	0.607456
Arachidic acid	-0.160811	0.606618
Furfuryl propyl disulfide	0.546533	0.6051
3-Hydroxy-4-aminopyridine sulfate	-0.388824	0.60312
Geranyl 3-methylbutanoate	-0.713531	0.601936
Furoparadine	0.411206	0.59392
anthranilate	2.87099	0.58818
Acamprosate	0.274979	0.583262
Linezolid	0.559133	0.581982
Erythrinasinate A	-0.173641	0.57769
O-methoxycatechol-O-sulphate	-0.237395	0.577306
N-Phenylacetylaspartic acid	-1.0628	0.576982
Oxoadipic acid	-0.378715	0.567669
Pyroglutamic acid	0.109982	0.562017
Octanal	0.467009	0.559672
4-Hydroxymandelic acid	-0.301306	0.557626
Dodecanedioic acid	-0.293067	0.557283
2-Carboxy-4-dodecanolide	0.380889	0.555787
Trichloroacetic acid	-1.03868	0.554173
Homocitrulline	-0.304148	0.553
2-Heptanone	0.17933	0.550034
5-Hydroxy-2-furoic acid	-1.03799	0.54385
leucine	0.188281	0.535687
Arabinopyranobiose	-0.627191	0.532806
Quinaldic acid	0.511263	0.532128
Erinapyrone C	0.425441	0.531653
Metyrosine	0.705979	0.526876
3-Acetyl-2,7-naphthyridine	2.40649	0.526049
Propionylcarnitine	0.507999	0.517407
trans-Ferulic acid	-0.621731	0.513176
2-O-Methyl-L-fucose	0.382152	0.51214
Tolcapone	0.19621	0.511334
Kamahine C	-0.506147	0.507006
D-Galactonic acid	-0.222779	0.503314
5,6-Epoxy-8,11,14-eicosatrienoic acid	2.45435	0.500775
2-Phenylpropionic acid	-0.26596	0.498554
citrate	-0.204536	0.494272
Hydroxyindoleacetic acid	-0.33663	0.492505
N-lactoyl-Tryptophan	0.397355	0.480272
Indole-3-acetic acid	0.456303	0.474446
Lansine	0.125007	0.473434
Tetrahydro-2,5-furan-diacetic acid	-0.511343	0.470497
5-Tetradecenoic acid	0.200192	0.468022
Humulinic acid A	-0.66756	0.467585
Glycerol 1-propanoate diacetate	0.271493	0.465973
Hydroquinone	-0.336846	0.465032
2-hydroxyglutarate	-0.14492	0.464583
Fluorescein	0.226903	0.463478
L-beta-aspartyl-L-leucine	-0.662967	0.463245
Panaxatriol	0.511157	0.449634
3a,7a-Dihydroxy-5b-cholestane	1.05895	0.434628
Stearic acid	0.104424	0.426603
malate	-0.177669	0.423842
glucose-1-phosphate	0.577862	0.420388
3-Cresotinic acid	-0.502839	0.417449
allantoin	0.223358	0.414085
Indane	0.559129	0.412086
Edetic Acid	-0.215873	0.411578
N-Acetyl-cysteine	-0.497524	0.41087
2-Isopropyl-3,5-dimethoxy-6-methylpyrazine	-0.475098	0.41013
alpha-CEHC	0.590593	0.407747
Apigenin	0.373381	0.405091
Cyclohexaneundecanoic acid	-0.364188	0.391124
Indolepyruvate	-0.48866	0.387154
Avenanthramide 1f	0.43797	0.385038
Metanephrine	-0.349716	0.383542
3-Hydroxysuberic acid	-0.376241	0.382014
N-Acetyllysine	-0.268315	0.37889
Buprenorphine	-0.425257	0.377004
Perphenazine	-0.612763	0.376877
Ubiquinone-1	-0.394246	0.374802
7Z,10Z-Hexadecadienoic acid	-0.412021	0.370229
Malonic acid	0.297554	0.366326
lactate	0.146475	0.362515
Glucoconvallasaponin B	-0.405723	0.360186
3-Methyladipic acid	-0.405396	0.359108
Norambreinolide	-0.127816	0.354427
1-Methylnaphthalene	0.156762	0.351676
1-Hydroxyepiacorone	-0.349024	0.343187
arginine	-0.293928	0.338579
trans-4-Hydroxycinnamic acid	0.310823	0.330971
Norfuraneol	-0.125434	0.328899
Tetracosanoic acid	0.142064	0.327354
Succinic anhydride	0.0930831	0.326772
Eremopetasinorol	0.175382	0.316956
S-Propyl 1-propanesulfinothioate	-0.188805	0.314376
Undecanoic acid	-0.139751	0.312909
cis-4-Decenoic acid	-0.127706	0.31133
Ethyl trans-p-methoxycinnamate	0.566693	0.309849
ribose-phosphate	-0.38393	0.306751
3-Methylbutyl glucosinolate	-0.125647	0.305256
N-lactoyl-Methionine	0.281101	0.303551
3-Methylglutaconic Acid	0.246463	0.30264
Lubiminol	0.323158	0.300952
Propionic acid	-0.0801982	0.3009
Retinoic Acid	0.517851	0.297594
isoleucine	0.0769059	0.295497
pyruvate	-0.129517	0.294959
Homovanillic acid	-0.505272	0.294858
Glycerol tripropanoate	-0.165586	0.293924
Capsidiol	-0.235925	0.293703
Nitrofurazone	0.35395	0.292201
N-Nitrosoproline	-0.547074	0.290484
Janthitrem E	0.162153	0.289125
N-Propionylmethionine	-0.600088	0.288923
Delta-Hexanolactone	-0.0937957	0.286731
Calycanthidine	0.920833	0.286244
Delavirdine	0.492099	0.285565
Demethylated antipyrine	-0.401152	0.28108
Gentisic acid	0.279529	0.280408
2-Hydroxy-6-pentadecylbenzoic acid	0.545754	0.277996
Granisetron	0.152041	0.269539
Dihydrolipoate	0.114989	0.267762
3-4-5-Trimethoxycinnamic acid	0.320702	0.266922
Cyclohexanone	0.18184	0.265644
D-Arabitol	-0.0921343	0.262404
Homophytanic acid	-0.169201	0.260484
Butyl isopropyl disulfide	-0.0939468	0.254747
2,6-Dimethoxy-4-propylphenol	0.220919	0.250267
aspartate	0.283047	0.248778
2,3-Diaminosalicylic acid	0.509345	0.248056
Carissanol	-0.185483	0.246717
Sinapyl alcohol	-0.27532	0.242547
Proline betaine	0.374634	0.240982
N-Acetyl-L-asparagine	0.145142	0.240391
Kinetin-7-N-glucoside	-0.177512	0.239235
gamma-Glutamylisoleucine	-0.117175	0.236922
DL-Indole-3-lactic acid	0.197818	0.231573
Lofexidine	-0.151208	0.221388
Homovanillic acid sulfate	0.394574	0.219816
Anserine	-0.138272	0.213855
Phenylalanyl-Threonine	0.346751	0.211713
Pantoprazole	-0.157237	0.210514
7-Hydroxyoctanoic acid	-0.107954	0.208736
Prolyl-Threonine	-0.263959	0.2084
Diaminopimelic Acid	-0.100799	0.207262
Bakers yeast extract	0.292979	0.199191
Cresol	0.33949	0.197017
N,N-Didesmethyltramadol	0.199875	0.194982
Indole-3-acetaldehyde	0.248607	0.193996
6,8-Tricosanedione	-0.104544	0.190628
Polyethylene, oxidized	0.225431	0.188962
4-Hydroxystyrene	-0.276211	0.188294
6-Deoxodolichosterone	-0.11858	0.187616
N-Carboxyethyl-g-aminobutyric acid	-0.310891	0.18393
Methionyl-Methionine	-0.163738	0.179778
Metaxalone	0.0855949	0.179596
D-gluconate	-0.105812	0.175548
2,3-Dihydroxyvaleric acid	0.149024	0.173768
Valerenic acid	-0.0978973	0.173163
Taurocyamine	-0.109451	0.172229
Homoveratric acid	0.219293	0.171196
N-Heptanoylglycine	-0.263701	0.169796
3-Oxohexadecanoic acid	-0.0987625	0.168789
1,26-Hexacosanediol diferulate	-0.221131	0.168518
2-Methylbutyrylglycine	-0.371838	0.167759
2-Benzoxazolol	-0.229606	0.167515
N-Undecanoylglycine	-0.499049	0.165808
Luteolinidin 3-O-glucoside	0.4346	0.163998
D-Erythrose 4-phosphate	0.138558	0.163843
Isovaleric acid	0.130179	0.158819
N-Butyrylglycine	-0.101902	0.157306
succinate	0.0515456	0.15679
2,4-Dihydroxyacetophenone 5-sulfate	0.24772	0.148219
3-Methoxytyrosine	-0.16776	0.145511
3-Hydroxyisoheptanoic acid	-0.0674362	0.145089
4-Fluoromuconolactone	-0.117131	0.144184
Behenic acid	0.0485351	0.140583
Traumatic acid	0.111454	0.13885
cis-4-Decenedioic acid	-0.17424	0.135264
4-Guanidinobutanoic acid	-0.202623	0.129249
N-Acetyl-L-aspartic acid	-0.0890543	0.12585
Isosorbide Dinitrate	0.0503149	0.124783
Santene	-0.174133	0.124692
2,4-Hexadienyl acetate	-0.0903763	0.124663
7-hydroxyolanzapine	0.0969884	0.123606
Leucyl-phenylalanine	0.325557	0.117812
11-Hydroxy-12-methoxydihydrokawain	-0.148508	0.116928
cytosine	0.0653173	0.113813
3-Hydroxytetradecanedioic acid	0.0970672	0.113516
5-Keto-D-gluconic acid	0.0644747	0.112677
1H-Indole-3-carboxaldehyde	0.0967388	0.112348
6-hydroxy-2H-1,3-benzodioxole-5-carboxylic acid	0.0583228	0.112256
Eicosadienoic acid	-0.0333804	0.111278
N-acetyl-L-glutamine	-0.0954429	0.110644
N-Tiglylglycine	0.111746	0.109911
D-Glucuronic acid	-0.0359352	0.105018
Garcinia acid	-0.0879773	0.100993
Alizapride	-0.097667	0.0997312
L-Octanoylcarnitine	-0.139372	0.0997288
L-2-Hydroxyglutaric acid	-0.0623433	0.0981485
10-Hydroxymyristic acid methyl ester	-0.0884103	0.0957655
4-ethylphenylsulfate	-0.0971449	0.0954784
Hexanoyl Glycine	0.0797219	0.0936036
3-Ureidopropionic acid	0.16912	0.0935664
2,3-Dinor-6-keto-prostaglandin F1 a	0.174655	0.0881181
4-Hydroxychalcone	0.185396	0.0844277
2-Hydroxy Hippuric Acid	-0.1169	0.0835857
4-Hydroxyproline	-0.050041	0.0787482
Cinnamic acid	-0.0699368	0.0747561
5-Sulfosalicylic acid	0.0818043	0.0718927
Tyrosol	0.060429	0.0717237
Secobarbital	-0.100409	0.0710483
Hydroxyphenyllactic acid	0.124573	0.0701275
trans-trans-Muconic acid	0.0757472	0.0641608
Alosetron	-0.0887463	0.0607656
2-Phenylethyl beta-D-glucopyranoside	0.0630649	0.0597489
5-Sulfoxymethylfurfural	-0.0542137	0.0585231
Phenylacetic acid	-0.0548977	0.0568744
p-Cresol	0.0836077	0.0497782
3-Methylindole	0.0427041	0.0486383
9-Pentadecenoic acid	0.0737628	0.0461613
tryptophan	-0.0558161	0.0428307
4-Hydroxy-3-methoxy-2,10-bisaboladien-9-one	0.0305746	0.0427585
Zapotinin	-0.0223529	0.0330804
Leukotriene A4	-0.091221	0.0330135
Medroxyprogesterone	0.0651573	0.028138
cytidine	-0.0459099	0.0256568
Sodium Tetradecyl Sulfate	0.054675	0.0241187
Carnosine	-0.0280051	0.022655
Lipoic acid	-0.0253475	0.0208974
Asparaginyl-Valine	0.021697	0.0186201
Pentylbenzene	0.0115675	0.0169461
Vanillic acid 4-sulfate	-0.0360246	0.0163452
L-2-Amino-5-hydroxypentanoic acid	0.00558758	0.0140147
Arachidonic acid	0.00578177	0.0133649
Indole-3-carbinol	0.0206555	0.0131974
Glycerol-CH3COOH	-0.0035842	0.0126962
O-Phosphoethanolamine	-0.0238075	0.0124654
Methylgingerol	-0.0089034	0.010869
Geranyl acetoacetate	0.00528368	0.0071378
Pyroglutamylglycine	0.0033391	0.00712495
Adrenic acid	0.00339621	0.00711736
N-Acetylglycine	-0.0092957	0.00613546
Linalyl propionate	-0.00413	0.00571621
Suberyl Glycine	-0.0028807	0.00239016

## Sheet: c
c: Correlation plots of log2 fold change were plotted from plasma by selecting all significant metabolites within the eGFP comparison alone, OE comparison alone or a shared (common) subset
Metabolites	Log2FC eGFP	Log2FC OE
Z-4-Dodecenal	0.788848	1.33164
1-Lyso-2-arachidonoyl-phosphatidate	-0.843778	-1.53595
methylnicotinamide	2.83217	4.35775
1-Phosphatidyl-D-myo-inositol	-0.112362	-0.741167
Tricarballylic acid	-0.426814	1.39589
13-OxoODE	-0.721947	-0.515901
14,15-DiHETrE	-0.738114	2.221
16-Hydroxy hexadecanoic acid	0.229804	-0.539287
2-Hydroxycaproic acid	1.27408	1.56879
2-Hydroxyvaleric acid	1.04361	1.19275
2-Keto-glutaramic acid	2.30831	2.9724
2-Methoxyxanthone	3.57865	4.92178
2-Methylhippuric acid	-3.54223	-1.57435
2-O-Acetyl-trans-coutaric acid	0.605727	-1.23435
2-Oxo-4-methylthiobutanoic acid	1.30825	1.65748
2-Pyrrolidinone	-0.233597	0.636333
2,3-Diacetoxypropyl stearate	-0.0004686	-1.2565
2,4,6-Triethyl-1,3,5-oxadithiane	-1.18552	-0.529806
2,6-Di-tert-butyl-4-ethylphenol	-0.656738	-0.672175
3-Dehydroquinate	-1.62343	-0.816696
3-Hydroxydodecanedioic acid	0.177998	0.825582
3-Hydroxydodecanoic acid	0.379466	0.922085
3-Hydroxysebacic acid	-1.02405	-2.3008
3-Methyl-Histidine	0.555887	1.05157
3-Oxotetradecanoic acid	0.650814	0.843357
3,4-Dimethyl-5-pentyl-2-furanundecanoic acid	0.141156	-0.44928
3b-Allotetrahydrocortisol	-1.54579	-0.970521
4-Methylcatechol	-1.17663	-1.28148
L-Hydroorotic acid	-0.601218	-1.44488
5-Hydroxyisourate	0.371584	1.26322
5-Hydroxymethyluracil	3.05874	4.38926
5,6-Dihydrouridine	-1.07903	-0.335516
5,6-Dihydroxyindole-2-carboxylic acid	0.99537	1.27604
7-Aminoflunitrazepam	2.43099	3.86913
7-hydroxygranisetron	0.908053	1.16161
7-Methylguanine	-1.04971	0.449372
7-methylguanosine	-0.536538	0.373831
8,11,14-Eicosatrienoic acid	-0.209413	-0.420542
acetoacetate	1.60519	1.27587
Acetyl citrate	-3.36171	-7.26326
Ajoene	-1.98644	-1.27961
Alanyl-Serine	-1.45861	-0.403302
Azelaic acid	0.0491196	0.635284
Barbituric acid	-1.70711	-2.25168
Benzoic acid	0.301491	1.38123
Benzoyl peroxide	0.424649	0.966763
Capric acid	-0.577242	-0.640369
Caprylic acid	-0.657312	-0.728781
Ceanothine B	6.27637	4.79141
Cellobiose	-0.716983	-1.63669
4-Aminohippuric acid	-5.48251	-3.05029
Cholic acid	4.15559	4.17366
Cinnamyl benzoate	-1.83457	-1.13699
Aconitic acid	-0.0600431	0.44973
citrulline	0.437931	0.342793
Crustecdysone	1.99276	1.87545
Cyclocalopin F	0.546335	-1.40878
D-2-Aminobutyric acid	2.51639	2.75286
D-Xylose	1.6644	1.97323
3-hydroxybutyrate	1.16119	1.21026
Dehydroepiandrosterone	-0.435505	-0.790854
deoxyinosine	-0.493843	-2.48717
2-Deoxy-D-ribose	-1.84741	-0.908171
Dihydro-6-isopropyl-2,4-dimethyl-4H-1,3,5-dithiazine	-1.47701	-0.621317
Dimethylbenzyl carbinyl hexanoate	-0.0587237	-0.639784
Dipropyl trisulfide	1.71991	1.92337
DL-2-Aminooctanoic acid	1.73739	1.97947
Docosahexaenoic acid	-0.469128	-0.510659
Docosatrienoic acid	-0.19827	-0.73378
Eicosapentaenoic acid	-0.856331	-1.22174
11Z-Eicosenoic acid	0.272209	-0.331348
Equol	-0.763897	-0.834347
Ercalcitriol	2.43916	3.32484
Erucic acid	0.0842662	-0.497069
Fexofenadine	-0.783478	-0.768027
fumarate	-0.479818	-0.696726
Glutamylthreonine	1.04784	1.33327
Glutaconic acid	-0.0916818	0.424174
Guanidoacetic acid	-0.367553	1.07386
guanosine	-3.46388	-6.12206
Heptanoic acid	-0.711826	-0.762507
Hydroxyminaline	1.93535	2.73779
hydroxyproline	0.432448	0.732783
Hydroxystilbamidine	0.481609	-0.79655
Hydroxytyrosol	-0.802136	-0.751736
hypoxanthine	-4.40212	-8.50342
3-Indolepropionic acid	-1.44898	-1.92852
Iso-Valeraldehyde	0.985163	1.99387
N-Iso valerylglycine	-2.18598	-0.830687
Kukoamine A	3.27061	3.03063
L-2-Amino-4-methylenepentanedioic acid	-2.24758	-0.849838
N-Acetylcarnitine	0.00642202	0.577635
alanine	0.217282	0.57407
L-beta-aspartyl-L-alanine	-0.0043421	1.43698
L-Menthyl acetoacetate	0.297711	0.545636
phenylalanine	1.13724	0.808989
proline	0.543152	0.644906
Maduramicin	0.0768968	1.04188
Methyl 2E,4Z-hexadecadienoate	-0.0893213	-0.291843
Methylpyrazine	2.37578	2.09373
Mimosine	-2.24442	-2.22266
Myristic acid	-0.259627	-0.628428
N-Acetyl-L-alanine	0.198277	0.444636
N-Acetyl-L-proline	1.21086	1.30011
N-Acetyl-L-leucine	-0.362509	-0.9033
N-Carbamoylputrescine	0.204157	0.81635
N-Formyl-L-methionine	-2.17969	-0.659005
Narcotoline	-0.640668	-0.516305
Nervonic acid	0.870301	0.829454
Nevirapine	-0.73944	-0.832518
Nonadecanoic acid	0.522025	0.204146
O-acetyl-L-serine	-0.124575	0.441933
Oenanthic ether	-0.643358	-0.812787
Oleic acid	0.0296342	-0.262923
ornithine	0.387135	0.267654
Palmitic acid	-0.317336	-0.413209
Pemirolast	0.424013	1.27452
Phenprocoumon	-3.71111	-2.65494
Phenylalanylproline	1.05556	1.39904
phenylpyruvate	1.53812	2.05559
Prostaglandin E2	1.21013	2.54989
Pseudoecgonine	0.353745	0.686981
Pyrrole-2-carboxylic acid	0.758144	0.792407
Ribothymidine	2.69967	3.41958
Rotundine B	0.428085	0.742604
Sphingosine 1-phosphate	-1.19604	-1.62754
Suberic acid	-0.203622	1.01144
Sulfolithocholylglycine	7.83832	7.33636
Taurocholic acid	10.5381	8.96065
Taurodeoxycholic acid	5.08068	5.69741
Tetrahydrofolic acid	1.6814	2.36738
Thiodiglycol	-0.871218	-1.68941
threo-Syringoylglycerol	-0.0079443	1.77681
Thymine	4.92476	6.06389
Thymol Sulfate	-1.50493	-2.54373
Tioconazole	1.75981	1.94919
Torvoside G	2.70217	2.42268
Trigonelline	-0.911895	-1.01246
Undecanedioic acid	-1.07387	-0.788556
uracil	0.75797	0.610128
Urocanic acid	2.50523	2.1766
Vinylacetylglycine	-0.709164	1.11466
xanthine	-4.46648	-6.43168
1-Hydroxyepiacorone	-1.05442	-0.349024
1-Methylnaphthalene	0.227203	0.156762
1,3-Dithiane	-1.52137	-0.777668
2-Ethyl-5-methylthiophene	-1.37418	-0.57239
3-Hydroxy-4-aminopyridine sulfate	-1.14498	-0.388824
3-Hydroxysuberic acid	-1.19441	-0.376241
DL -3-4-Dihydroxymandelic acid	-1.20127	-1.04201
4-ethylphenylsulfate	-1.49053	-0.0971449
4-Guanidinobutanoic acid	-1.63634	-0.202623
4-Hydroxynonenal	-0.974556	-0.851075
4-Hydroxystyrene	-1.15995	-0.276189
4-Pyridoxolactone	-1.33106	-0.556233
5-Sulfoxymethylfurfural	-1.74075	-0.0542137
5-Tetradecenoic acid	0.381058	0.200192
Acamprosate	-1.79768	0.274979
Annuionone B	-2.23301	-0.8519
Anserine	-0.678046	-0.138272
Apigenin	-0.656411	0.373381
L-arginino-succinate	-1.19348	-0.612372
Calystegine C1	-4.34337	-1.30636
Cinnamic acid	0.476878	-0.0699368
DL-Arabinose	-1.38742	-0.664163
D-glyceraldehdye-3-phosphate	-2.38236	-0.750139
ribose-phosphate	-1.61393	-0.38393
Dicyclohexyl disulfide	1.10401	0.363964
Garcinia acid	-1.04059	-0.0879773
Gentisic acid	-1.22733	0.279529
D-Saccharic acid	-1.99576	-0.48175
D-gluconate	-1.39084	-0.105812
Glycyl-L-proline	-1.30822	-0.869923
Homocysteinesulfinic acid	-1.36865	-0.539553
Hydroxyphenyllactic acid	0.636769	0.124573
Hypotaurine	-2.54201	-0.450047
Kynurenic acid	-1.80162	-0.706703
L-2-Amino-5-hydroxypentanoic acid	-0.333202	0.00558758
aspartate	-0.889254	0.283047
L-beta-aspartyl-L-leucine	-4.44428	-0.662936
L-Fucose	-1.29341	-0.813749
isoleucine	0.577895	0.0769059
leucine	0.848529	0.188281
DL-Valine	0.783567	0.327562
Lofexidine	-0.423085	-0.151208
Metanephrine	-2.31124	-0.349739
Methyl 2,6-dihydroxy-4-quinolinecarboxylate	-1.24525	-0.785248
Methyl 5-hydroxyoxindole-3-acetate	-3.03084	-0.874131
Methylgingerol	-0.752305	-0.0089034
Modafinil	-4.05056	-1.44698
N-Acetyl-L-glutamate 5-semialdehyde	1.07363	0.79698
O-Phosphoethanolamine	-1.67404	-0.0238075
Oxalacetic acid	-1.34493	-0.482814
4-Hydroxymandelic acid	-1.39129	-0.301306
Pantoprazole	-0.965399	-0.157237
Phosphocreatinine	-3.21731	-1.78727
Phosphodimethylethanolamine	-2.72767	-0.725071
Quinaldic acid	1.36674	0.511263
S-2-Propenyl 1-propenesulfinothioate	-1.44892	-0.69083
S-Propyl 1-propanesulfinothioate	-1.02803	-0.188805
Sepiapterin	-1.1936	-0.252913
Sorbitol	-0.946878	-0.447478
Succinic anhydride	0.253996	0.0930831
taurine	-0.341425	0.421209
Thiodiacetic acid	-0.689139	-0.536017
trans-trans-Muconic acid	-1.05376	0.0757501
10-Undecenyl acetate	0.995016	1.12061
13-L-Hydroperoxylinoleic acid	-1.64027	-1.00426
13S-hydroxyoctadecadienoic acid	-0.78502	-0.491779
2-Furanmethanol	-0.684321	-0.531751
2-Isopropylmalic acid	-1.45523	-1.07756
2-Ketobutyric acid	-0.704565	-0.506311
2-Methylfuran	-0.712059	-0.87458
2-Methylglutaric acid	1.54681	0.535428
2-Octenoic acid	-0.992591	-0.556914
2,2-Dihydroperoxypropane	-1.03489	-0.71618
3-Oxooctadecanoic acid	-0.39174	-0.450811
3-Sulfinoalanine	-1.08821	-0.495359
4-Hydroxy-2-oxoglutaric acid	-2.07865	-1.72981
4-Nitrophenyl sulfate	2.45004	2.28055
5-Hydroxytryptophol	-1.91937	-1.96335
5-Nonyltetrahydro-2-oxo-3-furancarboxylic acid	1.93298	1.14895
2-Oxoisopentanoic acid	0.827615	0.708982
Benzthiazide	-2.29799	-1.90248
Cedryl acetate	-1.49954	-1.08889
Cholesteryl sulfate	1.4032	1.43545
Clonidine	-1.88079	-1.82227
D-Alanyl-D-alanine	-1.35103	-1.2794
Fructose	-1.0081	-0.685865
Glucose	-0.7547	-0.56943
Dantron	-1.02999	0.689098
Dihydrothymine	0.854626	1.10671
dimethylglycine	0.614952	0.302848
Ferrocyanide salts	1.2558	2.3944
Ganoderic acid H	-1.00369	-1.35656
Glucosamine	0.974148	1.00911
sn-glycerol-3-phosphate	-1.45658	-1.15521
glycine	0.775557	0.866268
Glycyl-Serine	3.93069	4.67062
Glyoxylic acid	-0.659054	-0.459129
Goshuyic acid	0.842924	0.748881
Homoarecoline	-1.26485	-0.927276
Idarubicin	-5.48917	-4.29895
indole	-1.79473	-1.70547
Indoxyl	-3.08345	-2.88965
3-Indoxyl sulfate	-3.0457	-2.10358
Janthitrem G	-2.00377	-1.83456
asparagine	0.998188	1.36589
Dehydroascorbic acid	-1.8648	-1.152
glutamate	-0.458124	0.566743
glutamine	0.924866	1.15568
L-Kynurenine	1.29185	1.3101
lysine	0.636963	0.77813
methionine	0.737239	0.928756
threonine	1.68107	1.64501
Levetiracetam	2.52558	2.31507
m-Coumaric acid	0.705824	0.938937
Methylmalonic acid	-2.18482	-1.76153
Mevalonic acid	0.962026	1.27248
Mexiletine	-1.95184	-2.25661
N-Acetyldjenkolic acid	-2.54977	-3.64572
N-Acetyl-L-methionine	-0.784092	-1.32238
N-Methyl-1-deoxynojirimycin	1.07539	1.00138
N-Nitroso-pyrrolidine	1.11185	1.75326
N1-Methyl-2-pyridone-5-carboxamide	-0.991032	-1.00254
nicotinamide	-1.0495	-0.754139
Nitazoxanide	0.610291	0.516468
Phaseolic acid	-1.05201	-0.546061
Phenol sulphate	-5.50356	-3.00875
Creatine phosphate	-2.45163	-1.48506
DL-Pipecolic acid	-0.889129	-0.989144
Prenyl glucoside	-1.73911	-2.47681
S-adenosyl-L-homoCysteine	-4.99322	-4.79059
Methylcysteine	1.08255	1.46069
serine	1.81223	1.70209
Sorgoleone 358	1.74002	2.86979
Tetracosahexaenoic acid	-0.835294	-1.14328
Tetradecanedioic acid	1.4109	1.16181
Tranexamic Acid	1.36843	1.48841
Tridecanoic acid	1.09281	1.19914
Trifluoroacetic acid	3.40759	3.61852

## Sheet: d
d: Joint pathway analysis of significant metabolites and proteins from liver tissue of eGFP controls
Linoleic acid metabolism	17	1.2774	6	0.0010199	2.9915	0.082608	0.081063	1
Biosynthesis of unsaturated fatty acids	47	3.5317	10	0.0020016	2.6986	0.16012	0.081063	0.32609
Retinol metabolism	45	3.3814	8	0.016856	1.7733	1	0.36404	0.31818
Fructose and mannose metabolism	37	2.7803	7	0.017977	1.7453	1	0.36404	0.63889
Pentose phosphate pathway	49	3.682	8	0.027264	1.5644	1	0.44167	0.45833
Phenylalanine, tyrosine and tryptophan biosynthesis	11	0.82656	3	0.043936	1.3572	1	0.56281	2
Pantothenate and CoA biosynthesis	36	2.7051	6	0.048638	1.313	1	0.56281	0.48571
Butanoate metabolism	29	2.1791	5	0.061518	1.211	1	0.60934	0.28571
Drug metabolism - cytochrome P450	39	2.9305	6	0.067705	1.1694	1	0.60934	0.23684
Alanine, aspartate and glutamate metabolism	61	4.5837	8	0.082861	1.0817	1	0.63908	0.43333
Cysteine and methionine metabolism	72	5.4102	9	0.086789	1.0615	1	0.63908	0.4507
Pentose and glucuronate interconversions	34	2.5548	5	0.10688	0.97109	1	0.68256	0.51515
Taurine and hypotaurine metabolism	17	1.2774	3	0.13039	0.88476	1	0.68256	0.25
Starch and sucrose metabolism	37	2.7803	5	0.14019	0.85329	1	0.68256	0.38889
Arachidonic acid metabolism	93	6.9882	10	0.15612	0.80653	1	0.68256	0.48913
Glycolysis or Gluconeogenesis	60	4.5085	7	0.15987	0.79623	1	0.68256	0.23729
Ascorbate and aldarate metabolism	19	1.4277	3	0.16688	0.77761	1	0.68256	0.77778
One carbon pool by folate	72	5.4102	8	0.16891	0.77234	1	0.68256	0.4507
Nitrogen metabolism	10	0.75142	2	0.16987	0.76988	1	0.68256	0.44444
Vitamin B6 metabolism	21	1.578	3	0.20592	0.6863	1	0.68256	0.5
Phenylalanine metabolism	21	1.578	3	0.20592	0.6863	1	0.68256	0.6
Nicotinate and nicotinamide metabolism	43	3.2311	5	0.21798	0.66159	1	0.68256	0.7619
Valine, leucine and isoleucine biosynthesis	12	0.90171	2	0.22634	0.64524	1	0.68256	0.27273
Primary bile acid biosynthesis	90	6.7628	9	0.23114	0.63613	1	0.68256	0.65169
Glyoxylate and dicarboxylate metabolism	56	4.208	6	0.24122	0.61759	1	0.68256	0.21818
Glycerolipid metabolism	34	2.5548	4	0.24944	0.60303	1	0.68256	0.30303
Ubiquinone and other terpenoid-quinone biosynthesis	34	2.5548	4	0.24944	0.60303	1	0.68256	0.33333
Lysine degradation	57	4.2831	6	0.25411	0.59498	1	0.68256	0.30357
Glutathione metabolism	57	4.2831	6	0.25411	0.59498	1	0.68256	0.35714
Drug metabolism - other enzymes	69	5.1848	7	0.25833	0.58782	1	0.68256	0.30882
Amino sugar and nucleotide sugar metabolism	93	6.9882	9	0.26123	0.58298	1	0.68256	0.34783
Thiamine metabolism	14	1.052	2	0.28392	0.54681	1	0.71388	0.46154
Pyruvate metabolism	48	3.6068	5	0.29084	0.53635	1	0.71388	0.29787
Steroid hormone biosynthesis	177	13.3	15	0.34965	0.45636	1	0.81573	0.43182
Arginine biosynthesis	28	2.104	3	0.35247	0.45287	1	0.81573	0.2963
beta-Alanine metabolism	44	3.3063	4	0.42411	0.37252	1	0.92969	0.27907
Purine metabolism	173	13	14	0.42649	0.37009	1	0.92969	0.41279
Histidine metabolism	32	2.4045	3	0.43615	0.36036	1	0.92969	0.19355
Glycine, serine and threonine metabolism	72	5.4102	6	0.45926	0.33794	1	0.95224	0.40845
Aminoacyl-tRNA biosynthesis	74	5.5605	6	0.48646	0.31295	1	0.95224	0.082192
Selenocompound metabolism	35	2.63	3	0.49623	0.30431	1	0.95224	0.20588
alpha-Linolenic acid metabolism	22	1.6531	2	0.50099	0.30017	1	0.95224	0.2381
Riboflavin metabolism	9	0.67628	1	0.50551	0.29627	1	0.95224	0.25
Galactose metabolism	51	3.8323	4	0.54139	0.26649	1	0.99665	0.2
Citrate cycle (TCA cycle)	42	3.156	3	0.62247	0.20588	1	1	0.2439
Pyrimidine metabolism	100	7.5142	7	0.63612	0.19646	1	1	0.51515
Valine, leucine and isoleucine degradation	87	6.5374	6	0.64899	0.18776	1	1	0.19767
Propanoate metabolism	46	3.4565	3	0.68428	0.16476	1	1	0.26667
Sulfur metabolism	17	1.2774	1	0.73617	0.13302	1	1	0.125
N-Glycan biosynthesis	81	6.0865	5	0.74142	0.12994	1	1	0.15
Various types of N-glycan biosynthesis	36	2.7051	2	0.76642	0.11553	1	1	0.51429
Tryptophan metabolism	84	6.3119	5	0.77008	0.11346	1	1	0.12048
Glycerophospholipid metabolism	87	6.5374	5	0.79628	0.098934	1	1	0.2093
Tyrosine metabolism	88	6.6125	5	0.80448	0.094484	1	1	0.24138
Biotin metabolism	21	1.578	1	0.80745	0.092885	1	1	0.05
Glycosylphosphatidylinositol (GPI)-anchor biosynthesis	57	4.2831	3	0.81498	0.088851	1	1	0.16071
Arginine and proline metabolism	74	5.5605	4	0.82019	0.086085	1	1	0.09589
Mucin type O-glycan biosynthesis	27	2.0288	1	0.88006	0.055487	1	1	0.11538
Inositol phosphate metabolism	69	5.1848	3	0.90246	0.044573	1	1	0.073529
Lipoic acid metabolism	51	3.8323	2	0.9066	0.042584	1	1	0.16
Porphyrin metabolism	55	4.1328	2	0.92774	0.032575	1	1	0.055556
Fatty acid elongation	75	5.6357	3	0.93044	0.031312	1	1	0.35135
Terpenoid backbone biosynthesis	36	2.7051	1	0.94117	0.026331	1	1	0.057143
Folate biosynthesis	60	4.5085	2	0.94786	0.023256	1	1	0.084746
Sphingolipid metabolism	81	6.0865	3	0.9509	0.021867	1	1	0.0875
Metabolism of xenobiotics by cytochrome P450	118	8.8668	5	0.951	0.021822	1	1	0.30769
Fatty acid degradation	102	7.6645	4	0.95627	0.019418	1	1	0.56436
Ether lipid metabolism	40	3.0057	1	0.95718	0.019009	1	1	0.051282
Glycosaminoglycan degradation	44	3.3063	1	0.96884	0.013747	1	1	0.046512
Fatty acid biosynthesis	129	9.6933	4	0.99075	0.004037	1	1	0.046875

## Sheet: e
e: Joint pathway analysis of significant metabolites and proteins SLC25A51 overexpressing livers
	Total	Expected	Hits	Raw p	-log10(p)	Holm adjust	FDR	Impact
Drug metabolism - other enzymes	69	8.8002	23	5.7968e-06	5.2368	0.00046954	0.00046954	0.57353
Glutathione metabolism	57	7.2697	18	0.00013879	3.8576	0.011103	0.0056209	1
Fructose and mannose metabolism	37	4.7189	12	0.0014178	2.8484	0.11201	0.033899	1.0833
beta-Alanine metabolism	44	5.6117	13	0.0023558	2.6279	0.18375	0.033899	0.90698
Drug metabolism - cytochrome P450	39	4.974	12	0.0023597	2.6271	0.18375	0.033899	0.34211
Glycolysis or Gluconeogenesis	60	7.6523	16	0.0025111	2.6001	0.19084	0.033899	0.81356
Pantothenate and CoA biosynthesis	36	4.5914	11	0.0037911	2.4212	0.28433	0.043869	0.77143
Pyruvate metabolism	48	6.1219	13	0.0054367	2.2647	0.40232	0.055047	0.87234
Cysteine and methionine metabolism	72	9.1828	17	0.0072773	2.138	0.53124	0.065496	0.64789
Propanoate metabolism	46	5.8668	12	0.010251	1.9892	0.73811	0.083037	0.91111
Starch and sucrose metabolism	37	4.7189	10	0.0144	1.8416	1	0.10023	0.77778
Linoleic acid metabolism	17	2.1682	6	0.014849	1.8283	1	0.10023	1.5625
Arginine biosynthesis	28	3.5711	8	0.019847	1.7023	1	0.12366	0.62963
Pentose and glucuronate interconversions	34	4.3363	9	0.022735	1.6433	1	0.13154	0.78788
Alanine, aspartate and glutamate metabolism	61	7.7799	13	0.039837	1.3997	1	0.21512	0.76667
Galactose metabolism	51	6.5045	11	0.05211	1.2831	1	0.23518	0.74
Retinol metabolism	45	5.7392	10	0.052364	1.281	1	0.23518	0.45455
Sulfur metabolism	17	2.1682	5	0.055166	1.2583	1	0.23518	0.625
Taurine and hypotaurine metabolism	17	2.1682	5	0.055166	1.2583	1	0.23518	0.8125
Butanoate metabolism	29	3.6986	7	0.066638	1.1763	1	0.26989	0.71429
Citrate cycle (TCA cycle)	42	5.3566	9	0.077734	1.1094	1	0.29234	0.97561
Valine, leucine and isoleucine degradation	87	11.096	16	0.079402	1.1002	1	0.29234	0.73256
Ascorbate and aldarate metabolism	19	2.4232	5	0.083928	1.0761	1	0.29557	0.83333
Histidine metabolism	32	4.0812	7	0.10338	0.98558	1	0.34889	0.48387
Phenylalanine metabolism	21	2.6783	5	0.11914	0.92393	1	0.37241	0.65
One carbon pool by folate	72	9.1828	13	0.11954	0.9225	1	0.37241	1.1268
alpha-Linolenic acid metabolism	22	2.8058	5	0.13898	0.85706	1	0.41693	0.80952
Phenylalanine, tyrosine and tryptophan biosynthesis	11	1.4029	3	0.15611	0.80658	1	0.4516	2.1
Pentose phosphate pathway	49	6.2494	9	0.16362	0.78616	1	0.45701	0.64583
Tryptophan metabolism	84	10.713	14	0.17505	0.75684	1	0.47264	0.62651
Valine, leucine and isoleucine biosynthesis	12	1.5305	3	0.18954	0.72229	1	0.49526	0.27273
Pyrimidine metabolism	100	12.754	16	0.19725	0.70497	1	0.4993	1.0404
Biosynthesis of unsaturated fatty acids	47	5.9943	8	0.24368	0.61317	1	0.59813	0.6087
Purine metabolism	173	22.064	25	0.27676	0.55789	1	0.64746	0.90116
Glyoxylate and dicarboxylate metabolism	56	7.1422	9	0.27977	0.55321	1	0.64746	0.43636
Amino sugar and nucleotide sugar metabolism	93	11.861	14	0.29264	0.53367	1	0.65843	0.59783
Neomycin, kanamycin and gentamicin biosynthesis	4	0.51015	1	0.4208	0.37593	1	0.9113	0.66667
Fatty acid degradation	102	13.009	14	0.42753	0.36904	1	0.9113	0.84158
Nicotinate and nicotinamide metabolism	43	5.4842	6	0.47455	0.32371	1	0.96102	0.66667
Arginine and proline metabolism	74	9.4379	10	0.47458	0.32369	1	0.96102	0.42466
Vitamin B6 metabolism	21	2.6783	3	0.51308	0.28981	1	0.98914	0.35
Caffeine metabolism	21	2.6783	3	0.51308	0.28981	1	0.98914	0.8
Arachidonic acid metabolism	93	11.861	12	0.53102	0.27489	1	0.98914	0.6413
Metabolism of xenobiotics by cytochrome P450	118	15.05	15	0.54929	0.2602	1	0.98914	0.7094
Thiamine metabolism	14	1.7855	2	0.54952	0.26001	1	0.98914	0.46154
Lysine degradation	57	7.2697	7	0.60418	0.21883	1	1	0.32143
Primary bile acid biosynthesis	90	11.478	11	0.61046	0.21435	1	1	0.67416
Glycerolipid metabolism	34	4.3363	4	0.64721	0.18895	1	1	0.27273
Folate biosynthesis	60	7.6523	7	0.66005	0.18042	1	1	0.59322
Selenocompound metabolism	35	4.4639	4	0.67041	0.17366	1	1	0.38235
Tyrosine metabolism	88	11.223	10	0.70333	0.15284	1	1	0.35632
Riboflavin metabolism	9	1.1478	1	0.70773	0.15013	1	1	0.25
Phosphonate and phosphinate metabolism	10	1.2754	1	0.74514	0.12776	1	1	0.22222
Steroid hormone biosynthesis	177	22.574	20	0.76016	0.11909	1	1	0.63068
Biotin metabolism	21	2.6783	2	0.7694	0.11385	1	1	0.2
Ubiquinone and other terpenoid-quinone biosynthesis	34	4.3363	3	0.82828	0.081823	1	1	0.24242
Glycine, serine and threonine metabolism	72	9.1828	7	0.83163	0.080071	1	1	0.39437
Glycosaminoglycan biosynthesis - heparan sulfate or heparin	15	1.9131	1	0.87163	0.059669	1	1	0.14286
Glycosaminoglycan biosynthesis - chondroitin sulfate or dermatan sulfate	18	2.2957	1	0.91499	0.038583	1	1	0.11765
Porphyrin metabolism	55	7.0146	4	0.93452	0.029411	1	1	0.18519
Glycerophospholipid metabolism	87	11.096	7	0.94141	0.02622	1	1	0.17442
Various types of N-glycan biosynthesis	36	4.5914	2	0.955	0.019996	1	1	0.51429
D-Amino acid metabolism	23	2.9334	1	0.95728	0.018959	1	1	0.090909
Aminoacyl-tRNA biosynthesis	74	9.4379	5	0.96898	0.013683	1	1	0.068493
Mucin type O-glycan biosynthesis	27	3.4435	1	0.97539	0.01082	1	1	0.11538
Inositol phosphate metabolism	69	8.8002	4	0.98281	0.0075308	1	1	0.16176
Fatty acid elongation	75	9.5654	4	0.99065	0.0040782	1	1	0.36486
Lipoic acid metabolism	51	6.5045	2	0.9924	0.0033135	1	1	0.16
Terpenoid backbone biosynthesis	36	4.5914	1	0.99291	0.0030887	1	1	0.057143
N-Glycan biosynthesis	81	10.331	4	0.99501	0.0021731	1	1	0.125
Sphingolipid metabolism	81	10.331	4	0.99501	0.0021731	1	1	0.175
Fatty acid biosynthesis	129	16.452	8	0.99576	0.0018449	1	1	1.1094
Ether lipid metabolism	40	5.1015	1	0.99593	0.0017708	1	1	0.025641
Glycosphingolipid biosynthesis - ganglio series	47	5.9943	1	0.99846	0.00066824	1	1	0.17391
Steroid biosynthesis	81	10.331	2	0.99983	7.5253e-05	1	1	0.425
