# Supplementary material for: Hepatocyte mitochondrial NAD+ content is limiting for liver regeneration
Source: Nat Metab. 2025 Nov 20;7(12):2424–37. doi: 10.1038/s42255-025-01408-5 (PMC12727530; doi:10.1038/s42255-025-01408-5)
Supplement: Supplementary file 17 — Statistical source data. [file 42255_2025_1408_MOESM17_ESM.xlsx]

## Sheet: a_liver
a: Untargeted metabolomics datasets were derived from liver tissue
Liver: All significant down						Liver: All significant down						Liver: All significant down						Liver: All significant up						Liver: All significant up						Liver: All significant up
OE only down	140					Common down	122					eGFP only down	37					OE only up	82					Common up	111					eGFP only up	81
Metabolites	FC_GFP	FC_OE	Log2FC_GFP	Log2FC_OE		Metabolites	FC_GFP.x	FC_OE.x	Log2FC_GFP	Log2FC_OE		Metabolites	FC_GFP	FC_OE	Log2FC_GFP	Log2FC_OE		Metabolites	FC_GFP	FC_OE	Log2FC_GFP	Log2FC_OE		Metabolites	FC_GFP.x	FC_OE.x	Log2FC_GFP	Log2FC_OE		Metabolites	FC_GFP	FC_OE	Log2FC_GFP	Log2FC_OE
(2R,6x)-7-Methyl-3-methylene-1,2,6,7-octanetetrol 2-glucoside	0.873257	0.527364	-0.195521	-0.923129		(3beta,5alpha,6beta,24R)-Stigmastane-3,5,6-triol	0.301851	0.382579	-1.72809	-1.38617		(-)-trans-Carveol	0.45271	0.719198	-1.14334	-0.47554		(10S,11S)-Pterosin C	1.37366	3.77547	0.458025	1.91666		(-)-Nopol	2.0681	2.38168	1.04831	1.25198		(6E,8E)-4,6,8-Megastigmatriene	2.28626	1.50018	1.19299	0.585132
(3beta,17alpha,23R)-17,23-Epoxy-3,29-dihydroxy-27-norlanost-8-ene-15,24-dione	0.796211	0.491353	-0.328778	-1.02517		(x)-1,2-Propanediol 1-O-b-D-glucopyranoside	0.139244	0.531964	-2.84431	-0.910601		1,3,5-Triphenylcyclohexane	0.314367	0.557621	-1.66948	-0.842643		(2R,3R,4R)-2-Amino-4-hydroxy-3-methylpentanoic acid	1.60091	1.33784	0.678889	0.419907		(1R,3S,4S,6R)-6,9-Dihydroxyfenchone 6-O-b-D-glucoside	9.48828	2.5605	3.24615	1.35643		1-(8Z,11Z,14Z-eicosatrienoyl)-glycero-3-phosphate	2.92755	4.43507	1.54969	2.14896
(3beta,5alpha,9alpha,22E,24R)-5,9-Epidioxy-3-hydroxyergosta-7,22-dien-6-one	0.611671	0.323703	-0.709173	-1.62726		(Z)-Narceine imide	0.0881972	0.176788	-3.50312	-2.49991		2-O-Caffeoylarbutin	0.0696752	0.322317	-3.84321	-1.63345		(R)-Dihydromaleimide	3.17532	2.21552	1.6669	1.14764		(5alpha,6beta,14alpha,20R,22R)-5,6,14,20,27-Pentahydroxy-1-oxowith-24-enolide	14.8212	8.48245	3.88959	3.08448		1-Cyano-2-hydroxy-3-butene	33.2045	21.207	5.05331	4.40647
(R)-Bitalin A	0.796349	0.472855	-0.328527	-1.08053		1-Hydroxyepiacorone	0.232024	0.391728	-2.10765	-1.35208		3-hydroxytridecanoyl carnitine	0.683862	0.843117	-0.548222	-0.246196		(Z)-3-Methyl-3-decenoic acid	1.65674	5.61741	0.728346	2.4899		(R)-3-Hydroxy-Octadecanoic acid	2.82404	2.11248	1.49776	1.07894		1-Isothiocyanato-7-(methylthio)heptane	4.51649	4.06244	2.1752	2.02235
(S)C(S)S-S-Methylcysteine sulfoxide	0.793609	0.644806	-0.3335	-0.633062		1-Isomangostin hydrate	0.1729	0.277977	-2.53199	-1.84696		4-Hydroxy-2-butenoic acid gamma-lactone	0.459996	0.684042	-1.12031	-0.547843		(Z)-4-Heptenal	3.4872	1.82385	1.80207	0.866985		(Z)-1,3-Octadiene	2.14189	1.87894	1.09888	0.909921		11-Dehydrocorticosterone	2.16954	1.47464	1.11739	0.560359
1-a,24R,25-Trihydroxyvitamin D2	0.308762	0.290012	-1.69544	-1.78582		1-Nitro-5-glutathionyl-6-hydroxy-5,6-dihydronaphthalene	0.161312	0.158936	-2.63207	-2.65348		4-Hydroxy-2-oxoglutaric acid	0.532204	0.737159	-0.909948	-0.439951		1-Acetyl-2-methylcyclopentene	1.53403	1.88666	0.61733	0.915838		1-Phenyl-1,3-eicosanedione	5.49356	5.10868	2.45774	2.35295		12-Ketodeoxycholic acid	2.16392	2.18125	1.11365	1.12516
1-Acetyl-3,27-dihydroxywitha-5,24-dienolide 3-glucoside	0.0670302	0.0712829	-3.89904	-3.8103		1,25-Dihydroxyvitamin D3-26,23-lactone	0.605419	0.435945	-0.723994	-1.19778		5-Hydroxyindoleacetylglycine	0.0982902	0.454284	-3.34681	-1.13833		1-Stearoylglycerophosphoserine	1.38234	1.47669	0.467114	0.562369		1,3-Octadiene	1.56411	2.57431	0.645345	1.36419		15(S)-Hydroxyeicosatrienoic acid	3.01175	2.1231	1.5906	1.08617
1-Isopropyl citrate	0.428233	0.562134	-1.22353	-0.831013		1,4-Ipomeadiol	0.637802	0.557504	-0.64882	-0.842946		5,7-Megastigmadien-9-ol glucoside	0.241543	0.292453	-2.04965	-1.77373		2-(4-Methyl-5-thiazolyl)ethyl hexanoate	2.3959	2.07206	1.26057	1.05107		1,5-Dibutyl methyl hydroxycitrate	2.68861	7.64239	1.42686	2.93402		19-Norandrosterone	1.458	1.31512	0.54399	0.395194
1-Methoxy-1-(2,4,5-trimethoxyphenyl)-2-propanol	0.844657	0.589076	-0.243563	-0.763474		10,11-dihydro-20-trihydroxy-leukotriene B4	0.128087	0.134278	-2.96481	-2.89671		5a-Androst-3-en-17-one	0.371455	0.56463	-1.42874	-0.824622		2-Hydroxy-6-pentadecylbenzoic acid	2.66454	2.26637	1.41389	1.18038		10-Undecenyl acetate	4.82828	6.90433	2.27151	2.7875		2-(1-Ethoxyethoxy)propanoic acid	3.04741	0.960789	1.60759	-0.0577078
1-palmitoyl-dihydroxyacetone-phosphate	0.652187	0.503393	-0.616642	-0.990244		18-Hydroxycortisol	0.311891	0.286906	-1.68089	-1.80135		7-Ketocholesterol	0.470728	0.722322	-1.08703	-0.469285		2-Keto-glutaramic acid	2.06881	1.94614	1.0488	0.960613		10Z-Nonadecenoic acid	2.55719	1.66188	1.35456	0.732817		2-(3,4-Dihydroxybenzoyloxy)-4,6-dihydroxybenzoate	44.2733	2.56131	5.46837	1.35688
13-L-Hydroperoxylinoleic acid	0.580454	0.483451	-0.784747	-1.04856		2-(a-Hydroxyethyl)thiamine diphosphate	0.143301	0.143303	-2.80288	-2.80286		Alanylproline	0.40865	0.833411	-1.29106	-0.262899		2-Methyl-4-propyl-1,3-oxathiane	6.36732	5.53218	2.67069	2.46785		11Z-Eicosenoic acid	5.24376	7.54739	2.3906	2.91598		2-Aminobenzoic acid	2.43153	1.70666	1.28186	0.771174
14,15-DiHETrE	0.619128	0.554129	-0.691691	-0.851705		2-(S-Glutathionyl)acetyl glutathione	0.227981	0.189811	-2.13301	-2.39736		Cinitapride	0.612429	0.854356	-0.707385	-0.227091		2-Methylglutaric acid	8.17014	6.52664	3.03036	2.70634		12(13)Ep-9-KODE	12.1546	5.41026	3.60343	2.4357		2-Hydroxybutyric acid	1.89139	1.51017	0.919448	0.594715
17,23-Epoxy-29-hydroxy-27-norlanost-8-ene-3,15,24-trione	0.34776	0.33047	-1.52384	-1.59741		2-Aminoacrylic acid	0.344646	0.377545	-1.53681	-1.40528		Clomipramine	0.427743	1.66845	-1.22518	0.738506		2-Oxo-4-hydroxy-4-carboxy-5-ureidoimidazoline	1.11812	3.19661	0.161081	1.67654		13-OxoODE	3.01452	2.15128	1.59193	1.10519		2-Hydroxycaproic acid	2.7507	1.66157	1.4598	0.732547
2-Hexenoylcholine	1.1127	0.523323	0.15407	-0.934226		2-Aminomuconic acid semialdehyde	0.288764	0.118686	-1.79204	-3.07477		Dehydrophytosphingosine	0.687863	0.72149	-0.539806	-0.470949		3-Hydroxysuberic acid	1.2316	2.43958	0.300532	1.28664		15beta-Hydroxydesogestrel	2.26176	1.76397	1.17745	0.818827		2-Hydroxymyristic acid	5.83299	1.40947	2.54424	0.495149
2-Hexyl-3-phenyl-2-propenal	1.14305	0.657617	0.192893	-0.60468		2-Methylhippuric acid	0.354215	0.451976	-1.4973	-1.14568		Dihydromaleimide beta-D-glucoside	0.454166	0.766822	-1.13871	-0.383036		3-p-Coumaroyl-1,5-quinolactone	1.02414	3.08276	0.0344104	1.62422		2-Methylbutyrylglycine	2.96726	2.27022	1.56913	1.18283		2-Piperidinone	19.1168	25.2818	4.25677	4.66003
2-Methyl-1-phenyl-2-propanyl acetate	0.680681	0.580925	-0.554949	-0.783576		2-Phenylethanol glucuronide	0.359932	0.45855	-1.4742	-1.12485		Ergonovine	0.539198	0.941487	-0.891112	-0.086987		3alpha,7alpha-Dihydroxycoprostanic acid	10015.8	7.64006	13.29	2.93358		3-Hydroxybutyric acid	4.97667	4.60479	2.31518	2.20314		2,3-Diacetoxypropyl stearate	1.66293	1.37364	0.733729	0.458
2-Methyl-3-ketovaleric acid	0.681165	0.337848	-0.553924	-1.56555		2,2,4,4-Tetramethyl-6-(1-oxobutyl)-1,3,5-cyclohexanetrione	0.244434	0.335139	-2.03248	-1.57717		FAD	0.540932	0.782884	-0.88648	-0.353129		4-Hydroxy-L-glutamic acid	2.00161	1.98561	1.00116	0.989579		3-Hydroxytetradecanedioic acid	2.8978	1.79382	1.53496	0.843038		3-Hydroxydodecanoic acid	23.244	3.73105	4.53879	1.89958
2-nonenoylglycine	0.758401	0.31601	-0.398967	-1.66196		2,3-Secoporrigenin	0.526134	0.518214	-0.926499	-0.94838		gamma-CEHC	0.372945	0.478781	-1.42296	-1.06256		4-Hydroxymethylpyrazole	1.61489	2.24034	0.691438	1.16372		4-Hydroxypropofol	1.6688	1.54305	0.738813	0.625789		3-Hydroxysebacic acid	2.78927	1.87703	1.47989	0.908454
2,6-Diisopropyl-3-methylphenol	0.802601	0.784868	-0.317246	-0.349478		2,8-Dihydroxyquinoline-beta-D-glucuronide	0.228065	0.382003	-2.13248	-1.38835		Gluconic acid	0.539714	0.64855	-0.889732	-0.624711		5-Hydroxyisourate	3.39454	4.9489	1.76321	2.30711		4-Pyridoxic acid	4.32272	3.0574	2.11194	1.6123		3-Methylcrotonylglycine	3.53154	1.33795	1.8203	0.420023
2,6-Dimethoxy-4-methylphenol	1.47911	0.752882	0.564733	-0.409504		28-Homobrassinolide	0.475963	0.489278	-1.07108	-1.03127		Glyceric acid	0.587999	0.690693	-0.766114	-0.533883		5Z-Dodecenoic acid	7.04792	7.36701	2.8172	2.88108		5-Tetradecenoic acid	7.38356	4.19175	2.88432	2.06755		3,4-Dihydroxybenzylamine	2.53114	1.54677	1.33979	0.629262
27-Norcholestanehexol	0.600445	0.599609	-0.735897	-0.737907		3-Acetyl-2,7-naphthyridine	0.397888	0.4895	-1.32956	-1.03062		Indole-3-carboxaldehyde	0.300128	0.601407	-1.73635	-0.733586		6-O-Acetylaustroinulin	1.91985	2.02513	0.940997	1.01801		5,6-Epoxy-8,11,14-eicosatrienoic acid	6.53131	4.62912	2.70737	2.21074		3,4-Dimethyl-5-pentyl-2-furanundecanoic acid	1.72997	1.7666	0.790746	0.820974
3-Hydroxy-3-carboxymethyl-adipic acid	0.882175	0.412948	-0.180863	-1.27597		3-Deoxy-D-glycero-D-galacto-2-nonulosonic acid	0.302929	0.121154	-1.72295	-3.04508		Isoleucyl-Tyrosine	0.548103	0.958942	-0.867481	-0.0604844		7-Ketodeoxycholic acid	8.18538	3.6332	3.03305	1.86124		7a,12a-Dihydroxy-3-oxo-4-cholenoic acid	6.05352	3.28445	2.59777	1.71565		3b,17b-Dihydroxyetiocholane	5.67663	1.85981	2.50504	0.895157
3-Hydroxybenzoic acid	0.563648	0.335558	-0.827134	-1.57536		3-Fucosyllactose	0.357666	0.168832	-1.48332	-2.56634		Ketoprofen glucuronide	0.231263	0.579242	-2.1124	-0.787761		Alanylmethionine	0.890893	2.61342	-0.166676	1.38594		7Z,10Z-Hexadecadienoic acid	4.71269	3.52779	2.23655	1.81876		4,8 Dimethylnonanoyl carnitine	1.97498	0.87917	0.981839	-0.185786
3-Sulfinoalanine	1.5368	0.668837	0.619927	-0.580273		3-Methoxy-4-hydroxyphenylglycol glucuronide	0.340907	0.404657	-1.55255	-1.30523		L-beta-aspartyl-L-alanine	0.313653	0.315599	-1.67276	-1.66383		Allopregnanolone	2.04146	1.57463	1.0296	0.65501		Adenylsuccinic acid	3.18578	2.91808	1.67165	1.54502		5-Hydroxymethyl-4-methyluracil	2.27351	1.07482	1.18492	0.104092
3,5-Dihydroxybenzoic acid	0.144342	0.137681	-2.79244	-2.8606		4-(3-Pyridyl)-3-butenoic acid	0.646254	0.624987	-0.629827	-0.678102		L-Glutamic acid	0.266259	0.553972	-1.9091	-0.852116		alpha-Amylcinnamyl acetate	1.53862	1.74166	0.621636	0.800467		Alanylarginine	2.11623	3.40542	1.0815	1.76783		6-Phosphogluconic acid	1.76488	0.777404	0.819569	-0.363264
3,6-Ditigloyloxytropan-7-ol	1.08367	0.517932	0.115923	-0.949165		4-Hydroxychalcone	0.0687137	0.362998	-3.86326	-1.46197		Lusitanicoside	0.145102	0.693395	-2.78486	-0.528251		Annoglabasin C	4.54506	3.85474	2.1843	1.94663		Alanylasparagine	2.43543	3.23589	1.28418	1.69416		6,8-Heneicosanedione	1.96153	1.45395	0.97198	0.539977
4-Hydroxyphenylpyruvic acid	0.66977	0.0865371	-0.578263	-3.53054		4-Methyldibenzothiophene	0.292694	0.23304	-1.77253	-2.10135		Mannitol 1-phosphate	0.163999	0.730921	-2.60825	-0.452212		Arginylglutamic acid	1.14529	1.58188	0.195718	0.661638		Alanylserine	2.34366	2.61875	1.22877	1.38888		7b-Hydroxy-3-oxo-5b-cholanoic acid	2.37328	1.20775	1.24688	0.272323
4-Nitrocatechol	0.308665	0.411216	-1.69589	-1.28203		5-Chloro-2-(3,5-di-tert-butyl-2-hydroxyphenyl)-2H-benzotriazole	0.256576	0.228397	-1.96254	-2.13038		Methylglutaric acid	0.17572	0.557278	-2.50865	-0.843531		Arginylvaline	1.35266	2.7755	0.435796	1.47275		Alpha-Lactose	5.28287	3.27619	2.40132	1.71202		9,12,13-TriHOME	2.39812	1.97902	1.2619	0.984785
4-Pyridoxolactone	0.208697	0.397398	-2.26052	-1.33134		5-Taurinomethyl-2-thiouridine	0.0212114	0.0641096	-5.55902	-3.96332		Methylpyrazine	0.335218	0.916662	-1.57683	-0.125537		Asparaginyl-Valine	1.81305	1.67917	0.858416	0.747745		alpha-Linolenic acid	2.09377	2.32072	1.0661	1.21457		Acetyl tributyl citrate	6.12873	1.87961	2.61559	0.910437
5-Aminopentanoic acid	0.412681	0.557064	-1.2769	-0.844084		Acaciabiuronic acid	0.160268	0.135969	-2.64144	-2.87865		N-Acetyl-L-glutamic acid	0.668055	0.717832	-0.581962	-0.478282		Calystegine C1	3.68381	2.11038	1.8812	1.0775		Aminoadipic acid	2.44633	1.59734	1.29062	0.67567		Annuionone B	3.34037	8.7449	1.74001	3.12844
5-Hexyltetrahydro-2-oxo-3-furancarboxylic acid	0.56469	0.578436	-0.824468	-0.78977		Acetylcysteine	0.770664	0.588917	-0.375826	-0.763863		Pyrocatechol sulfate	0.211006	0.734465	-2.24464	-0.445235		Capryloylglycine	2.18185	2.08649	1.12555	1.06108		Antibiotic X 14889A	3.86351	1.94219	1.94991	0.957686		Arginylglycine	1.83243	1.24573	0.873758	0.316991
5-Megastigmen-7-yne-3,9-diol 9-glucoside	1.39786	0.668727	0.483223	-0.58051		Adenine	0.59212	0.458919	-0.756038	-1.12369		Resveratrol	0.514501	0.936087	-0.958755	-0.0952854		Chenodeoxycholic acid	4.02312	2.67719	2.00832	1.42072		Arachidonic acid	2.59248	2.85068	1.37433	1.51131		Asitribin	2.49069	1.20939	1.31655	0.274283
6-(2-Carboxyethyl)-7-hydroxy-2,2-dimethyl-4-chromanone glucoside	0.117782	0.104474	-3.08582	-3.25878		Adenosine	0.388914	0.396688	-1.36248	-1.33392		Stearic acid	0.596802	0.696714	-0.744675	-0.521361		Cholic acid	9.63246	8.63187	3.2679	3.10967		Arginylasparagine	4.00162	3.08774	2.00058	1.62655		Asparaginyl-Threonine	5.37093	1.57568	2.42517	0.655974
6-Thioinosinic acid	0.549363	0.610962	-0.864167	-0.710846		Adenosine triphosphate	0.0521594	0.0182138	-4.26093	-5.77882		Tetraphyllin B	0.745944	0.955801	-0.422861	-0.0652181		D-Alanyl-D-alanine	2.49908	2.29778	1.32139	1.20024		Arginylaspartic acid	1.64309	2.0068	0.716411	1.00489		Asparaginylglutamic acid	2.0167	1.32875	1.012	0.410068
Acetoacetic acid	0.931161	0.532508	-0.102898	-0.909125		alpha-Ketoisovaleric acid	0.251443	0.589716	-1.9917	-0.761907		Triacetin	0.267617	0.942666	-1.90176	-0.085182		Deoxyadenosine monophosphate	7.7215	44.0056	2.94888	5.45961		Arginylglutamine	2.09815	2.79558	1.06912	1.48315		Ceanothine C	1.82915	1.18001	0.871175	0.2388
ADP-glucose	0.797954	0.62959	-0.325623	-0.667516		alpha-Terpineol	0.472135	0.481091	-1.08273	-1.05562		Tyrosyl-Valine	0.53458	0.622253	-0.903521	-0.684427		Deoxyinosine	1.62513	2.69164	0.700557	1.42848		Arginylserine	2.99294	2.97293	1.58156	1.57189		Cincassiol B	2.21595	2.10747	1.14793	1.07551
Alanylcysteine	0.675222	0.572803	-0.566566	-0.80389		Anserine	0.602321	0.62944	-0.731395	-0.667859		Xanthoplanine	0.355875	0.48272	-1.49056	-1.05074		Dihydrouracil	15.9147	10.4567	3.99228	3.38635		Arginylthreonine	1.78763	2.42061	0.838048	1.27537		Cycloartanyl ferulate	1.9821	1.17654	0.987032	0.23455
Aminomalonic acid	0.766908	0.423784	-0.382875	-1.2386		Avenic acid A	0.623015	0.508524	-0.682661	-0.975613								Diosbulbinoside D	0.651398	3.56056	-0.618388	1.8321		Artemoin A	2.30999	3.33499	1.20789	1.73768		Cyclohexaneundecanoic acid	1.68982	1.35621	0.756868	0.439578
Artemether	0.650352	0.586445	-0.620706	-0.769931		Batatasin III	0.194249	0.40034	-2.36402	-1.3207								Eremopetasinorol	1.84184	1.79663	0.881147	0.845294		Asparaginyl-Lysine	1.88016	1.92141	0.910856	0.942167		Cytidine 5'-monophosphate-N-acetylneuraminic acid	1.8713	1.40791	0.904041	0.49355
Aspartyl-Histidine	0.623022	0.382218	-0.682645	-1.38753		Butenylcarnitine	0.49338	0.467478	-1.01923	-1.09703								Etrimfos	1.4925	2.45915	0.577734	1.29816		Asparaginylasparagine	2.18179	1.95035	1.12551	0.963736		D-alpha-Aminobutyric acid	6.21125	5.12322	2.63488	2.35705
Aspartylglycosamine	0.942843	0.702142	-0.084911	-0.510165		Caffeic acid 3-O-sulfate	0.309309	0.432192	-1.69288	-1.21025								gamma-Aminobutyric acid	2.09436	1.59	1.06651	0.669029		Asparaginylglycine	3.17211	2.48395	1.66544	1.31264		D-Glucuronic acid 1-phosphate	1.61382	1.4674	0.690476	0.553262
Bakers yeast extract	0.629972	0.617986	-0.666641	-0.694354		CDP-glucose	0.392293	0.35648	-1.35	-1.48811								gamma-Glutamylphenylalanine	2.17953	1.88807	1.12402	0.916912		Aspartylphenylalanine	2.06652	2.09048	1.0472	1.06383		Dehydroepiandrosterone	2.30734	0.980935	1.20623	-0.0277702
Blumenol C glucoside	0.0661429	0.0934129	-3.91827	-3.42023		Celerin	0.145789	0.213528	-2.77804	-2.2275								gamma-Glutamyltyrosine	0.779664	2.11226	-0.359076	1.07878		Butyric acid	8.53603	4.03446	3.09357	2.01237		Dimethylbenzyl carbinyl hexanoate	4.94345	1.79991	2.30552	0.847924
Bopindolol	0.254563	0.41189	-1.9739	-1.27967		Codeine-6-glucuronide	0.113941	0.278441	-3.13365	-1.84456								Ganodosterone	7.15127	2.61645	2.8382	1.38761		Ceanothine D	2.27505	1.88285	1.1859	0.912918		Dodecanoic acid	4.06082	1.5609	2.02177	0.642375
Carbimazole	1.16314	0.503816	0.218023	-0.98903		Cyclodopa glucoside	0.124964	0.174625	-3.00041	-2.51767								Glutathione	1.21028	1.5174	0.275339	0.601597		Citicoline	2.24509	3.62699	1.16678	1.85877		Eicosapentaenoic acid	1.65915	1.17997	0.730447	0.238756
Carnosic acid	0.870976	0.334799	-0.199295	-1.57863		Cyclonormammein	0.298422	0.246956	-1.74457	-2.01767								Glycyl-Methionine	1.64232	2.15053	0.715737	1.10469		Coprocholic acid	9.74574	12.9408	3.28477	3.69385		gamma-Butyrolactone	26.6507	2.70174	4.7361	1.43389
Carnosine	0.645708	0.680559	-0.631045	-0.555208		Cysteinylglycine	0.494712	0.487141	-1.01534	-1.03759								Glycyl-Serine	1.62449	1.62558	0.699988	0.700956		Cortexolone	3.6163	2.76935	1.85451	1.46955		gamma-L-Glutamyl-L-pipecolic acid	3.73695	1.83383	1.90186	0.87486
CDP	0.194584	0.0768423	-2.36153	-3.70195		D-erythro-D-galacto-octitol	0.0364837	0.472661	-4.7766	-1.08112								Goshonoside F1	4.28034	7.06303	2.09773	2.82029		Cysteinyl-Phenylalanine	3.32875	11.3136	1.73498	3.49998		Glucosamine 6-sulfate	2.51376	4.70556	1.32985	2.23437
cis-4-Decenedioic acid	0.316621	0.278419	-1.65917	-1.84467		D-erythro-L-galacto-Nonulose	0.360543	0.552627	-1.47176	-0.855621								Hexadecanedioic acid	9.24249	5.93097	3.20828	2.56827		Cystophorene	1.72648	1.72049	0.787832	0.782816		Glutaconylcarnitine	3.58322	1.99514	1.84126	0.996493
cis-Aconitic acid	0.75065	0.604578	-0.413787	-0.726		D-Fructose	0.277608	0.346485	-1.84888	-1.52913								Isoleucyl-Lysine	1.65523	2.54685	0.727036	1.34872		D-Xylose	1.73718	2.48676	0.796747	1.31427		Glutarylglycine	2.18882	1.85593	1.13015	0.892145
Citric acid	0.757121	0.51342	-0.401404	-0.961787		D-Glucuronic acid	0.493563	0.317886	-1.0187	-1.65342								Jasmonic acid	2.30953	1.82943	1.2076	0.871391		delta-Amorphene	1.92961	1.48304	0.948308	0.568561		Glycerol 3-phosphate	2.20658	1.51204	1.14181	0.596496
Citrulline	1.37322	0.62729	0.457565	-0.672796		dGDP	0.178113	0.11747	-2.48913	-3.08964								L-Aspartic acid	3.25611	4.30209	1.70315	2.10504		Dephospho-CoA	2.70879	2.19663	1.43765	1.13529		Glycerol trihexanoate	1.75668	1.17693	0.812854	0.235026
Cotinine glucuronide	1.15974	0.440078	0.213804	-1.18417		Dihydrobiopterin	0.17853	0.503056	-2.48576	-0.991208								L-Threonine	3.62001	2.10645	1.85599	1.07481		Dihomo-gamma-linolenic acid	4.09331	3.44711	2.03327	1.78539		Kukoamine A	6.48159	3.4745	2.69635	1.7968
Creatinine	0.777814	0.746675	-0.362503	-0.421447		Dihydrodioscorine	0.349523	0.399714	-1.51654	-1.32296								Lysylmethionine	2.59308	9.6258	1.37466	3.26691		Dimethylmalonic acid	1.73328	1.9515	0.793504	0.964585		L-Methionine	1.98704	1.25682	0.990622	0.329774
Cucurbitacin I 2-glucoside	0.194475	0.108244	-2.36234	-3.20764		Dihydrofukinolide	0.255993	0.214434	-1.96582	-2.2214								Maltotriose	1.54289	1.46365	0.625634	0.54957		Docosahexaenoic acid	3.2929	2.95804	1.71936	1.56464		L-Phenylalanine	1.69931	1.17656	0.764953	0.23458
Cysteinyl-Isoleucine	0.610179	0.357874	-0.712696	-1.48248		Dihydrothymine	0.591181	0.583192	-0.758328	-0.777956								Methionyl-Serine	1.41768	1.68641	0.503536	0.753951		Docosatrienoic acid	2.3595	2.17367	1.23848	1.12013		L-Tyrosine	2.20112	1.57969	1.13824	0.659641
D-glycero-L-galacto-Octulose	0.499501	0.340131	-1.00144	-1.55584		Dihyroxy-1H-indole glucuronide I	0.116854	0.107881	-3.09722	-3.21248								Methionyl-Threonine	1.49036	2.02825	0.575659	1.02023		Eicosadienoic acid	3.9058	3.01909	1.96562	1.59411		Leukotriene A4	2.39917	1.19607	1.26254	0.258307
Daidzein	0.115835	0.252151	-3.10985	-1.98764		Dimethyl 3-methoxy-4-oxo-5-(8,11,14-pentadecatrienyl)-2-hexenedioate	0.250007	0.328934	-1.99996	-1.60413								Miglustat	1.67818	1.59252	0.746894	0.671312		Epinephrine	2.26778	1.90851	1.18128	0.932445		Lithocholic acid glycine conjugate	4.23802	3.16451	2.08339	1.66198
delta-Hexanolactone	1.15739	0.470864	0.210873	-1.08662		Dimethyldisulfide	0.147379	0.11878	-2.7624	-3.07363								Moexipril	0.431216	2.0778	-1.21352	1.05505		Erythrinasinate A	2.9526	2.34137	1.56199	1.22735		LysoPI(18:1(9Z)/0:0)	4.41232	1.67502	2.14154	0.744178
Diethylhexyl adipate	0.456278	0.47604	-1.13201	-1.07085		Dioscoretine	0.473703	0.277449	-1.07794	-1.84971								N-Acetylglutamine	0.990954	2.59255	-0.0131105	1.37437		Ethyl glucuronide	282.622	267.574	8.14273	8.06379		LysoPI(20:4(5Z,8Z,11Z,14Z)/0:0)	1.56437	1.07249	0.645582	0.100967
Diethylpropion	0.50007	0.600384	-0.999798	-0.736043		Domperidone	0.593341	0.61565	-0.753066	-0.699819								N-alpha-Acetyl-L-citrulline	1.21396	2.05172	0.279715	1.03683		Gamma-glutamyl-L-putrescine	2.05924	2.7765	1.04211	1.47327		Methyl 2E,4Z-hexadecadienoate	1.68508	1.492	0.752814	0.577243
Dihydroceramide	0.825487	0.752777	-0.276683	-0.409705		Eremopetasitenin C2	0.0918708	0.406896	-3.44425	-1.29727								N-Butyrylglycine	6.12312	11.4606	2.61427	3.51861		Geranyl 3-methylbutanoate	3.37486	2.96993	1.75483	1.57043		Methylsuccinic acid	51.6293	3.50503	5.69012	1.80943
Dityrosine	0.878765	0.68115	-0.186451	-0.553955		Erinacine E	0.442642	0.20881	-1.17579	-2.25974								N-lactoyl-Methionine	1.82913	1.90571	0.87116	0.930328		Glucohesperalin	2.83511	3.16905	1.50341	1.66405		N-(1-Deoxy-1-fructosyl)glycine	1.80618	1.1676	0.85294	0.223544
Dodecanedioic acid	0.335171	0.368047	-1.57703	-1.44204		Erythritol	0.188019	0.513443	-2.41105	-0.961724								Neuroprotectin D1	5.95001	5.23767	2.57289	2.38892		Glutaminyllysine	2.5037	2.12135	1.32406	1.08499		N-Acetyl-7-O-acetylneuraminic acid	1.38874	1.06518	0.473776	0.0911
dTDP-D-glucose	0.774527	0.714632	-0.368612	-0.484727		Ethyl 2-mercaptopropionate	0.330411	0.415887	-1.59767	-1.26574								Nitrofurazone	1.39609	3.29324	0.481393	1.71951		Glutaminylthreonine	1.88653	3.05227	0.915738	1.60988		Niacinamide	1.48288	0.944085	0.568401	-0.0830109
Erucic acid	1.19355	0.718087	0.255257	-0.47777		Galactonic acid	0.306028	0.375344	-1.70826	-1.41371								Octanal	1.19646	1.8674	0.25877	0.901032		Glutamylmethionine	1.95749	3.94651	0.969006	1.98058		Norepinephrine sulfate	1.65015	1.90338	0.722595	0.928562
Flavoxate	0.889828	0.528507	-0.168402	-0.920006		gamma-Glutamylisoleucine	0.217993	0.22574	-2.19765	-2.14727								Pentylbenzene	2.5668	1.31251	1.35997	0.39233		Glutamyltryptophan	1.52517	1.70898	0.608968	0.77314		O-Phosphoethanolamine	1.82883	2.91069	0.870921	1.54136
Fomepizole	0.604827	0.49521	-0.725404	-1.01389		Glycolic acid	0.556803	0.588724	-0.844761	-0.764337								Perillic acid	2.47251	3.04357	1.30597	1.60576		Glycerol 1,3-didodecanoate 2-decanoate	4.15553	1.72246	2.05503	0.784472		p-Cresol	1.37134	0.515336	0.455583	-0.956416
Fructose 6-phosphate	0.722167	0.460245	-0.469595	-1.11953		Glycylproline	0.436109	0.656378	-1.19724	-0.607402								Phenylalanyltyrosine	1.31461	2.25819	0.394631	1.17517		Glycyl-Lysine	2.46135	2.21019	1.29945	1.14417		Palmitic acid	1.40657	1.20461	0.492186	0.268566
Fumaric acid	0.895397	0.346451	-0.159401	-1.52928		Guanidinosuccinic acid	0.0959378	0.160579	-3.38176	-2.63864								Porrigenin A	3.47691	3.83045	1.7978	1.93751		Glycyl-Phenylalanine	1.98247	3.11265	0.987302	1.63814		Palmitoyl glucuronide	1.49351	1.48799	0.578707	0.573362
gamma-Crocetin	0.789365	0.626103	-0.341236	-0.675528		Guanosine diphosphate mannose	0.497304	0.408759	-1.0078	-1.29068								Propionylcarnitine	5.9878	4.55904	2.58203	2.18873		Goshuyic acid	2.81641	1.90463	1.49386	0.929514		Pantetheine	1.93946	0.890225	0.955658	-0.167758
Ganoderic acid L	0.543282	0.367763	-0.880228	-1.44315		Gynocardin	0.309835	0.188192	-1.69043	-2.40973								S-Adenosylhomocysteine	2.16183	2.03542	1.11226	1.02533		Guggulsterone	2.94694	3.23592	1.55922	1.69417		Phenylalanyltryptophan	1.93172	1.74079	0.949884	0.799746
Ganoderiol C	0.778091	0.590956	-0.36199	-0.758878		Hippuric acid	0.454026	0.460681	-1.13915	-1.11816								Serylserine	2.5221	2.92267	1.33462	1.54728		Homoanserine	2.19335	2.26062	1.13313	1.17672		Pravastatin	2.74343	1.58794	1.45598	0.667158
Ganoderiol I	0.384915	0.425278	-1.37739	-1.23352		Imidaprilat	0.0157926	0.213389	-5.9846	-2.22844								Serylvaline	0.950502	2.12737	-0.0732389	1.08907		Homolanthionine	7.36648	7.56727	2.88098	2.91977		Propyl propane thiosulfonate	7.17313	1.76492	2.8426	0.819602
Glucosamine-1P	0.823776	0.425363	-0.279676	-1.23323		Indole-3-carboxilic acid-O-sulphate	0.213419	0.261283	-2.22824	-1.93632								Sorgoleone 358	2.48806	2.00908	1.31502	1.00654		Hydroxyprolyl-Isoleucine	3.75073	3.44177	1.90717	1.78315		Propylene glycol mono- and diesters of fats and fatty acids	1.79229	1.23614	0.841808	0.305846
Glyceric acid 1,3-biphosphate	0.987811	0.555008	-0.0176927	-0.84942		Indole-5,6-quinone	0.295782	0.492024	-1.7574	-1.0232								Tetrahydrofuran	1.32553	3.30695	0.406565	1.7255		Hypoxanthine	3.30352	5.24389	1.724	2.39064		Pyridoxal	2.99778	1.71476	1.5839	0.77801
Glycerol 1-propanoate diacetate	0.736955	0.44657	-0.440352	-1.16304		Indoxyl sulfate	0.531351	0.410601	-0.912263	-1.28419								Thiomorpholine 3-carboxylate	2.5187	3.41838	1.33268	1.77331		Inosinic acid	2.98054	3.39401	1.57558	1.76299		Saccharopine	4.6474	2.01017	2.21642	1.00732
Glycerophosphoinositol	0.911485	0.510629	-0.133709	-0.969653		Ipratropium bromide	0.423031	0.273111	-1.24116	-1.87244								Torvoside G	1.4472	1.55421	0.533266	0.636184		Isobutyrylglycine	7.90684	12.4591	2.9831	3.63913		Sorbitan laurate	2.37962	1.67064	1.25073	0.740397
Glycerylphosphorylethanolamine	0.553753	0.488377	-0.852686	-1.03393		Isopetasoside	0.471193	0.649244	-1.08561	-0.623168								Trimethylaminoacetone	1.84984	1.87717	0.8874	0.908558		Isopropyl apiosylglucoside	9.44846	9.6026	3.24008	3.26343		Tetradecanedioic acid	4.62918	1.27001	2.21076	0.344835
Guaiacol	0.88438	0.601802	-0.177261	-0.73264		L-Alanine	0.456733	0.426441	-1.13058	-1.22958								Tryptophyl-Valine	1.06819	2.37327	0.0951645	1.24687		Koryoginsenoside R1	3.1941	3.99802	1.67541	1.99929		Tiglic acid	2.60818	1.80028	1.38304	0.848223
Guanosine diphosphate	0.791923	0.454499	-0.336568	-1.13765		L-arginino-succinate	0.489137	0.310247	-1.03169	-1.68851								Ureidopropionic acid	0.917155	1.52765	-0.124762	0.611311		L-cis-Cyclo(aspartylphenylalanyl)	4.78662	2.47465	2.25901	1.30722		Vinylacetylglycine	2.01675	1.21118	1.01203	0.276418
Guanosine triphosphate	0.391344	0.105277	-1.35349	-3.24774		L-Fucose	0.653367	0.56274	-0.614034	-0.829459								Uric acid	6.64656	7.10602	2.73261	2.82904		Linoleic acid	3.04144	3.68751	1.60475	1.88265
Hovenidulcigenin A	0.222696	0.186672	-2.16685	-2.42142		L-Homocysteic acid	0.420618	0.452802	-1.24942	-1.14305								Vorinostat	1.45294	2.56428	0.538971	1.35856		LysoPI(16:0/0:0)	2.14078	1.43267	1.09814	0.51871
Hydroxyminaline	0.61513	0.512246	-0.701038	-0.96509		L-Lysine	0.501315	0.375729	-0.99621	-1.41223														LysoPI(18:0/0:0)	1.74026	1.47938	0.799304	0.56499
Hydroxyphenylacetylglycine	0.217997	0.402874	-2.19762	-1.3116		Lanthionine ketimine	0.365717	0.459488	-1.4512	-1.1219														Lysylserine	3.04112	3.1621	1.6046	1.66088
Indolelactic acid	0.535989	0.189304	-0.899725	-2.40122		Linoleamide	0.804197	0.678234	-0.31438	-0.560145														Lysylthreonine	2.46664	2.74014	1.30255	1.45425
Isomammein	0.893976	0.812252	-0.161693	-0.3		Liquiritin	0.0972016	0.170693	-3.36288	-2.55052														Lysylvaline	1.93851	1.81436	0.954947	0.859464
Isosorbide Mononitrate	0.740341	0.463037	-0.433738	-1.1108		Malonic acid	0.10975	0.117408	-3.18771	-3.0904														Macrophorin D	35.0251	11.7268	5.13032	3.55174
L-beta-aspartyl-L-leucine	0.664146	0.321188	-0.590429	-1.63851		Maltitol	0.143792	0.420899	-2.79794	-1.24846														Meprobamate	1.77341	2.98637	0.826529	1.57839
L-Glutamic acid 5-phosphate	0.590584	0.315996	-0.759785	-1.66202		Methyl sorbate	0.432714	0.543693	-1.20852	-0.879135														Methionyl-Proline	25.9129	5.38233	4.6956	2.42823
L-Isoleucine	0.32733	0.282203	-1.61118	-1.82519		N-(1-Deoxy-1-fructosyl)tryptophan	0.172942	0.464372	-2.53164	-1.10665														Methyl linoleate	2.33503	1.98211	1.22344	0.987035
Liquoric acid	0.183044	0.0627297	-2.44974	-3.99471		N-alpha-Acetyl-L-lysine	0.601622	0.473972	-0.73307	-1.07713														Myristic acid	1.90687	1.36936	0.931203	0.453504
Lucidone A	0.898423	0.543539	-0.154533	-0.879544		N-Desmethylzopiclone	0.320079	0.199878	-1.6435	-2.32281														N-Acetyl-D-Glucosamine 6-Phosphate	1.72661	1.48133	0.787942	0.566897
Malic acid	0.819194	0.474431	-0.287724	-1.07573		N-Lactoyl ethanolamine phosphate	0.281854	0.271312	-1.82698	-1.88198														Norfluoxetine glucuronide	2.13941	2.79973	1.09721	1.48529
Medicagenic acid	0.490926	0.279669	-1.02642	-1.83821		NAD	0.315304	0.224258	-1.66519	-2.15677														Octadecanedioic acid	3.30387	3.18751	1.72416	1.67243
Methionine sulfoxide	0.726838	0.463638	-0.460294	-1.10893		NADP	0.307105	0.417954	-1.7032	-1.25858														Oleic acid	2.50396	1.868	1.32421	0.901492
Methyl 2-octynoate	0.409754	0.413378	-1.28717	-1.27447		Nateglinide	0.160119	0.167108	-2.64279	-2.58115														Phosphoribosylformimino-AICAR-P	1.61313	1.81048	0.689866	0.856368
Methyl 3-(2,3-dihydroxy-3-methylbutyl)-4-hydroxybenzoate	0.634143	0.524074	-0.657121	-0.932158		Niazinin	0.168718	0.439622	-2.56731	-1.18566														Polyoxyethylene dioleate	4.75681	2.36087	2.25	1.23932
Mexiletine	0.543177	0.435975	-0.880506	-1.19768		Nookatone	0.167345	0.172166	-2.5791	-2.53813														Ponasteroside A	4.61576	6.58497	2.20657	2.71918
N-(1-Deoxy-1-fructosyl)threonine	0.709491	0.645884	-0.495144	-0.630652		Oleamide	0.6286	0.624826	-0.669785	-0.678474														Pregnenolone	2.23494	1.68448	1.16023	0.752302
N-Acetylgalactosamine 4-sulphate	0.932978	0.705116	-0.100086	-0.504068		Ophthalmic acid	0.350128	0.36476	-1.51405	-1.45498														Pyrrole-2-carboxylic acid	5.20856	8.9118	2.38089	3.15572
N-Acetylhistidine	0.703593	0.449796	-0.507188	-1.15266		Oxalic acid	0.58657	0.566633	-0.769624	-0.819513														Suberic acid	3.15574	2.50135	1.65798	1.32271
N-Acetylleucine	0.54507	0.322208	-0.875486	-1.63394		Phenol sulphate	0.172543	0.214706	-2.53497	-2.21956														Succinyladenosine	2.67672	2.1073	1.42046	1.0754
N-Jasmonoylisoleucine	0.567906	0.46178	-0.816276	-1.11472		Phosphoadenosine phosphosulfate	0.161002	0.0825707	-2.63485	-3.59823														Sulfinpyrazone sulfone	8.24242	25.0673	3.04307	4.64774
N-Nitrosoproline	0.752501	0.590238	-0.410234	-0.760632		Phosphocreatine	0.196155	0.124237	-2.34994	-3.00883														Tetracosahexaenoic acid	3.18074	2.64909	1.66936	1.4055
NADPH	0.643879	0.0967969	-0.635138	-3.36889		Phosphodimethylethanolamine	0.186846	0.174068	-2.42008	-2.52228														Triton X 100	4.14547	2.21168	2.05154	1.14514
Naringenin	3.02876e-05	0.199078	-15.0109	-2.3286		Physalin K	0.0379327	0.19047	-4.72041	-2.39236														Uracil	2.59179	3.47076	1.37395	1.79525
Neuraminic acid	0.959855	0.748155	-0.0591114	-0.418592		Pteroside B	0.512016	0.231872	-0.965739	-2.1086														Uridine	3.85551	4.3489	1.94692	2.12065
Norophthalmic acid	0.403385	0.29843	-1.30977	-1.74453		Pyrene	0.202697	0.4412	-2.3026	-1.1805														Valproic acid glucuronide	3.19686	7.50894	1.67665	2.90861
O-Acetylserine	0.583997	0.515989	-0.775967	-0.954589		Secobarbital	0.132631	0.213091	-2.91451	-2.23046														Xanthine	2.17944	5.10828	1.12396	2.35284
Ornithine	1.24229	0.614172	0.313004	-0.703286		Sedoheptulose	0.626076	0.531955	-0.675591	-0.910624														Xanthosine	9.81115	18.4941	3.29442	4.20899
Oxidized glutathione	0.649047	0.611821	-0.623604	-0.708818		Sorbitan oleate	0.279154	0.465781	-1.84087	-1.10228
Oxybuprocaine	0.373234	0.295398	-1.42185	-1.75927		Sorbitol	0.194843	0.522683	-2.35962	-0.935991
p-Cresol	1.37134	0.515336	0.455583	-0.956416		Succimer	0.00888624	0.0143199	-6.81421	-6.12583
Palmitic amide	1.11178	0.755845	0.15287	-0.403837		Succinic anhydride	0.631338	0.465687	-0.663514	-1.10257
Penmacric acid	0.802999	0.709294	-0.316529	-0.495544		Sucrose	0.128803	0.460536	-2.95677	-1.11861
Phenol	0.279702	0.176478	-1.83804	-2.50244		Taurochenodeoxycholate-3-sulfate	0.327193	0.20671	-1.61179	-2.27432
Phenylacetylglycine	0.644627	0.532786	-0.633463	-0.908372		Taurocholic acid 3-sulfate	0.50048	0.292049	-0.998617	-1.77572
Phytolaccoside A	0.0530298	0.0466004	-4.23705	-4.42351		Thiamine pyrophosphate	0.277272	0.242102	-1.85063	-2.04631
Pitheduloside I	0.220553	0.152567	-2.1808	-2.71249		Tryptophol	0.563279	0.299043	-0.828079	-1.74157
Polyethylene, oxidized	0.325133	0.357402	-1.6209	-1.48438		Uridine triphosphate	0.138186	0.0254636	-2.85532	-5.29542
Propionic acid	0.917471	0.552624	-0.124266	-0.85563		Urocanic acid	0.372448	0.21882	-1.42489	-2.19219
Pterosin O	0.635202	0.424657	-0.654714	-1.23563
Pubescenol	0.80475	0.477458	-0.313387	-1.06655
Pulmatin	1.26832	0.630596	0.342919	-0.665212
Pyridoxamine	0.69057	0.352619	-0.534141	-1.50382
Pyrogallol-2-O-glucuronide	0.0917147	0.129055	-3.4467	-2.95395
Rishitin	1.22473	0.575406	0.292467	-0.797347
Rollinecin A	0.87816	0.596652	-0.187445	-0.74504
S-Lactoylglutathione	0.401758	0.236873	-1.3156	-2.07782
Tetrahydrofurfuryl butyrate	0.707441	0.375274	-0.499319	-1.41399
Threonyltyrosine	0.264775	0.278905	-1.91716	-1.84215
trans-1,2-Dihydrobenzene-1,2-diol	0.629451	0.558682	-0.667834	-0.839901
Tryptophanamide	1.10205	0.707532	0.140193	-0.499134
Tyramine glucuronide	0.954776	0.344789	-0.0667656	-1.53621
Ubiquinone-4	0.623716	0.447481	-0.681039	-1.1601
UDP-D-Xylose	0.611111	0.467618	-0.710492	-1.0966
Uridine 5'-monophosphate	0.873174	0.647133	-0.195658	-0.627867
Uridine diphosphate-N-acetylglucosamine	0.72152	0.664708	-0.470888	-0.589207
Uridine diphosphate glucose	0.674276	0.540146	-0.568589	-0.888579

## Sheet: b_mitochondria
a: Untargeted metabolomics datasets were derived from liver mitochondria
Mitochondria: All significant down						Mitochondria: All significant down						Mitochondria: All significant down						Mitochondria: All significant up						Mitochondria: All significant up						Mitochondria: All significant up
OE only down	72					Common down	80					eGFP only down	112					OE only up	99					Common up	17					eGFP only up	10
Metabolites	FC_GFP	FC_OE	Log2FC_GFP	Log2FC_OE		Metabolites	FC_GFP.x	FC_OE.x	Log2FC_GFP	Log2FC_OE		Metabolites	FC_GFP	FC_OE	Log2FC_GFP	Log2FC_OE		Metabolites	FC_GFP	FC_OE	Log2FC_GFP	Log2FC_OE		Metabolites	FC_GFP.x	FC_OE.x	Log2FC_GFP	Log2FC_OE		Metabolites	FC_GFP	FC_OE	Log2FC_GFP	Log2FC_OE
1-Piperideine-2-carboxylic acid	0.455923	0.430233	-1.13314	-1.21681		12-Oxo-20-carboxy-leukotriene B4	0.445719	0.374433	-1.16579	-1.41722		(R)-Bitalin A	0.260117	0.51123	-1.94277	-0.967956		(S,E)-Zearalenone	0.923009	2.28895	-0.115583	1.19469		1-(beta-D-Glucopyranosyloxy)-3-octanone	2.31124	2.53148	1.20867	1.33998		1-(1,2,3,4,5-Pentahydroxypent-1-yl)-1,2,3,4-tetrahydro-beta-carboline-3-carboxylate	1.79456	1.79316	0.843632	0.842504
1,2-Di-(9Z,12Z-octadecadienoyl)-sn-glycero-3-phosphate	0.424687	0.612865	-1.23553	-0.706359		17,23-Epoxy-29-hydroxy-27-norlanost-8-ene-3,15,24-trione	0.231508	0.470498	-2.11086	-1.08774		(S)-10,16-Dihydroxyhexadecanoic acid	0.74159	0.230208	-0.431306	-2.11899		1-(Hydroxymethyl)-5,5-dimethyl-2,4-imidazolidinedione	1.44721	1.66721	0.533279	0.737434		1,2-Benzisothiazol-3(2H)-one	1.96786	2.03486	0.976629	1.02493		2,3-Diacetoxypropyl stearate	1.72197	1.05389	0.784056	0.0757267
1,25-Dihydroxyvitamin D3-26,23-lactone	0.754108	0.697199	-0.407158	-0.520358		2-(Methylthio)pyrazine	0.354141	0.603652	-1.49761	-0.72821		1-Isopropyl citrate	0.345942	0.729356	-1.5314	-0.455305		11-Dehydrocorticosterone	4.31733	3.48046	2.11014	1.79928		12-Oxo-20-trihydroxy-leukotriene B4	11.9739	8.31007	3.58183	3.05486		4-Hydroxy-16,18-tritriacontanedione	3.04967	1.35059	1.60866	0.433589
10-Undecenyl acetate	1.28542	0.478723	0.362238	-1.06274		2-Hydroxybutyric acid	0.513819	0.50213	-0.960667	-0.993868		1-Methylhistidine	0.192955	0.523191	-2.37366	-0.934591		19,20-DiHDPA	0.854865	1.25739	-0.226232	0.330429		15(R)-hydroperoxy-EPE	2.33379	2.35844	1.22267	1.23783		Annoglabasin F	1.34074	1.48275	0.423035	0.568273
10,11-dihydro-20-trihydroxy-leukotriene B4	0.168643	0.280072	-2.56795	-1.83613		2-Piperidinone	0.393352	0.347353	-1.34611	-1.52552		11-beta-Hydroxyandrosterone-3-glucuronide	0.365783	0.894762	-1.45094	-0.160424		2-Aminomuconic acid semialdehyde	1.27481	1.32757	0.350282	0.40879		3-Hydroxy-2-(4-methylbenzoyl)-4H-1-benzopyran-4-one	1.47411	1.2832	0.559845	0.359741		Cincassiol B	4.21349	2.17674	2.07501	1.12217
11Z-Eicosenoic acid	0.803841	0.562335	-0.315017	-0.830499		2,3,4,5,6,7-Hexahydroxyheptanoic acid	0.504066	0.585283	-0.988317	-0.772794		14,15-DiHETrE	0.622449	1.04689	-0.683974	0.0661093		2-Furanmethanol	1.02254	1.10779	0.032152	0.147689		CMP-N-glycoloylneuraminate	2.20885	3.369	1.1433	1.75232		Citraconic acid	2.67772	2.21268	1.42101	1.1458
13-Heptadecyn-1-ol	0.292819	0.197235	-1.77192	-2.34201		3-Hydroxy-4-butanolide	0.225916	0.503692	-2.14614	-0.989387		2-Hydroxyadipic acid	0.813274	1.19901	-0.298186	0.261843		2-Hydroxyadipic acid	0.813274	1.19901	-0.298186	0.261843		Galacturonic acid	2.16013	2.53397	1.11112	1.3414		D-erythro-L-galacto-Nonulose	1.3458	1.29246	0.428466	0.370123
18-Hydroxycortisol	0.261079	0.329151	-1.93744	-1.60318		3-Hydroxy-6,8-dimethoxy-7(11)-eremophilen-12,8-olide	0.735916	0.869989	-0.442386	-0.200931		2-Keto-glutaramic acid	0.523798	1.35533	-0.932919	0.43864		2-Isopropyl-1,4-benzenediol	0.964451	1.19855	-0.0522202	0.261292		Glycerol tributanoate	1.65043	2.57008	0.722845	1.36181		Goshonoside F4	3.11277	2.11668	1.6382	1.08181
2-Deoxy-D-ribose	1.30538	0.521729	0.384473	-0.938626		3-Hydroxytetradecanedioic acid	0.127458	0.14941	-2.97191	-2.74265		2-Octenedioic acid	0.704893	0.917658	-0.504523	-0.123972		2-Methyl-3-ketovaleric acid	0.833727	2.9883	-0.262353	1.57932		Glycolic acid	1.68121	2.88859	0.749498	1.53037		Inosine	1.60954	2.42765	0.68665	1.27956
2-Hexenoylcarnitine	0.579046	0.368795	-0.788249	-1.43911		3,4-Dimethyl-5-pentyl-2-furanundecanoic acid	0.433168	0.428497	-1.207	-1.22264		2(R)-hydroxydocosanoic acid	0.236611	0.663121	-2.07941	-0.592657		2,3-Diaminosalicylic acid	1.43949	2.72154	0.525559	1.44442		Hypusine	2.67419	3.5102	1.4191	1.81155		Nopalinic acid	3.24073	1.70609	1.69632	0.770695
2-Hydroxypyridine	0.570086	0.511458	-0.810747	-0.967313		3D,7D,11D-Phytanic acid	0.381167	0.623755	-1.39151	-0.680949		4-Carboxynevirapine	0.592889	0.905311	-0.754167	-0.143514		2,3-Dihydroxyvaleric acid	1.69308	2.92839	0.759652	1.55011		Lacto-N-triaose	1.78008	1.70337	0.831943	0.76839
2-nonenoylglycine	0.517297	0.64702	-0.950936	-0.628118		4-Pyridoxic acid	0.456787	0.38057	-1.13041	-1.39377		4,11,13,15-Tetrahydroridentin B	0.0568809	0.445129	-4.13591	-1.1677		3-beta-Hydroxy-4-beta-methyl-5-alpha-cholest-7-ene-4-alpha-carboxylate	1.8538	2.34032	0.890484	1.2267		Linoleic acid	1.87742	1.64838	0.90875	0.721049
3-Aminoisobutanoic acid	0.503076	0.397856	-0.991153	-1.32968		9,12,13-TriHOME	0.303982	0.0818861	-1.71794	-3.61024		5-Aminopentanamide	0.542608	1.208	-0.882019	0.272621		3-Hydroxyanthranilic acid	0.676545	3.02021	-0.563743	1.59465		LysoPI(18:0/0:0)	5.73372	3.45203	2.51947	1.78744
3-Hydroxybenzoic acid	0.793016	0.347069	-0.334579	-1.5267		Acetyl citrate	0.145176	0.267129	-2.78413	-1.90439		Acetylcysteine	0.59952	0.400827	-0.738121	-1.31895		3-Hydroxydodecanedioic acid	0.743828	2.74407	-0.426959	1.45632		Macrophorin D	5.74226	9.83811	2.52162	3.29838
3-Hydroxydodecanoic acid	1.4297	0.662073	0.515717	-0.594938		Adenine	0.361688	0.369899	-1.46718	-1.4348		Alanylhydroxyproline	0.51982	0.977371	-0.943915	-0.0330221		3-Hydroxysebacic acid	0.968635	1.17924	-0.0459744	0.237853		Merodesmosine	1.32602	2.05681	0.407102	1.04041
4-Hydroxynonenal	0.602336	0.337767	-0.73136	-1.5659		Adenosine	0.368412	0.39153	-1.44061	-1.35281		Alanylserine	0.615197	0.993224	-0.70088	-0.00980842		4-Hydroxy-3-methoxy-2,10-bisaboladien-9-one	1.24766	1.68789	0.319229	0.75522		N-Acetyl-D-Glucosamine 6-Phosphate	3.31343	2.79045	1.72833	1.4805
4-Hydroxypropofol	0.571772	0.448959	-0.806487	-1.15534		Adenosine monophosphate	0.209148	0.306889	-2.2574	-1.70421		Alanyltryptophan	0.494522	0.987337	-1.01589	-0.0183855		4-Hydroxymethylpyrazole	1.09976	1.8308	0.137189	0.872474		N-Acetylneuraminic acid	1.84834	1.63493	0.886227	0.709232
4-Nitrocatechol	0.565545	0.424436	-0.822286	-1.23638		Allyl isothiocyanate	0.392493	0.649426	-1.34926	-0.622762		all-trans-Carophyll yellow	0.304139	0.468463	-1.7172	-1.09399		4alpha-Carboxy-5alpha-cholesta-8-en-3beta-ol	3.09201	1.80134	1.62855	0.84907
5-Hydroxyindoleacetylglycine	0.159958	0.21377	-2.64424	-2.22587		Amylopectin	0.226011	0.520439	-2.14553	-0.942199		Aminoadipic acid	0.720125	0.901898	-0.47368	-0.148964		5,6-Dihydrouridine	0.846765	1.42023	-0.239966	0.506123
5Z-Dodecenoic acid	0.836581	0.377884	-0.257423	-1.40398		Anserine	0.39539	0.688789	-1.33865	-0.537867		Arachidonic acid	0.574821	0.839121	-0.798815	-0.253049		6,7-Dimethoxy-7-epirosmanol	2.03221	2.5108	1.02305	1.32815
A-Ketoglutaric acid oxime	0.809917	0.829059	-0.304154	-0.270453		Apigenin	0.157535	0.382501	-2.66626	-1.38646		Arginylglutamine	0.558871	1.06607	-0.839414	0.0923067		9-Acetoxyfukinanolide	5.25587	3.9828	2.39393	1.99378
Adenosine triphosphate	0.698903	0.539204	-0.516836	-0.891096		Arabinopyranobiose	0.343417	0.604578	-1.54197	-0.726001		Arginylglycine	0.512382	0.842266	-0.964709	-0.247651		Acaciabiuronic acid	0.989814	1.90626	-0.0147708	0.930745
ADP-glucose	0.569334	0.638879	-0.812654	-0.646384		Arachidic acid	0.203823	0.225967	-2.29461	-2.14581		Arginylserine	0.592845	1.20528	-0.754273	0.269372		Adrenic acid	1.39893	1.76697	0.484325	0.821281
Asparaginylisoleucine	0.507953	0.663546	-0.977234	-0.591732		Arginylglutamic acid	0.353492	0.615474	-1.50025	-0.70023		Arginylthreonine	0.505605	1.13303	-0.983918	0.180184		Alanylasparagine	0.886012	1.51111	-0.174602	0.59561
Bassic acid	0.109235	0.112621	-3.19449	-3.15045		Aspartyl-L-proline	0.280829	0.465769	-1.83224	-1.10231		Arginyltryptophan	0.481245	0.814988	-1.05516	-0.295148		Annoglabasin C	4.1141	5.181	2.04058	2.37323
Behenic acid	0.481505	0.344526	-1.05438	-1.53731		Benzamide	0.0410675	0.240893	-4.60586	-2.05353		Asparaginyl-Lysine	0.669679	1.03491	-0.578458	0.0495018		Arabinonic acid	1.13267	1.47168	0.179731	0.557462
beta-O-Methylynephrine	0.678504	0.54095	-0.55957	-0.886434		Capsidiol	0.1633	0.513929	-2.61441	-0.96036		Asparaginyl-Serine	0.482398	0.852371	-1.0517	-0.230446		Arginylasparagine	0.830366	1.43732	-0.26818	0.523381
Buclizine	0.471211	0.47901	-1.08555	-1.06187		Carnosine	0.462434	0.508651	-1.11268	-0.975253		Asparaginyl-Tryptophan	0.709225	0.844537	-0.495685	-0.243767		Arginylmethionine	0.756722	1.60788	-0.402165	0.685156
Citrulline	0.595805	0.661947	-0.747087	-0.595213		Cortisol	0.127126	0.222656	-2.97566	-2.16711		Asparaginyl-Valine	0.274951	1.16043	-1.86275	0.214658		Ascorbic acid 2-sulfate	1.0159	1.85008	0.0227574	0.887587
Cyclohexaneundecanoic acid	1.01276	0.675836	0.0182875	-0.565254		Cyclic ADP-ribose	0.446294	0.66756	-1.16393	-0.583031		Asparaginylglutamine	0.670439	1.18277	-0.576822	0.24217		beta-Alanine	0.673939	1.31468	-0.56931	0.394715
Cysteic acid	0.472032	0.23106	-1.08304	-2.11366		D-2-Hydroxyglutaric acid	0.592977	0.619702	-0.753951	-0.690353		Aspartylphenylalanine	0.520155	0.861257	-0.942986	-0.215484		Betaine aldehyde	3.18188	2.459	1.66988	1.29807
D-4-O-Methyl-myo-inositol	1.40266	0.611909	0.488165	-0.708611		D-Fructose	0.421408	0.622078	-1.24671	-0.684832		Betaine	0.674306	0.958217	-0.568524	-0.0615761		Bisnorcholic acid	1.15379	2.1996	0.206375	1.13724
Daidzein	0.0398543	0.364839	-4.64912	-1.45467		D-Glucose	0.353075	0.662894	-1.50196	-0.593151		Brevianamide B	0.466915	0.850892	-1.09877	-0.232952		Butyl (S)-3-hydroxybutyrate glucoside	0.962184	1.60956	-0.0556153	0.686664
Deoxycholic acid	0.0855818	0.10784	-3.54655	-3.21303		D-glycero-L-galacto-Octulose	0.229059	0.485926	-2.12621	-1.04119		Capryloylglycine	0.529509	0.849412	-0.917274	-0.235464		Calcitroic acid	1.25405	2.10609	0.326598	1.07457
dGDP	0.517539	0.671147	-0.950259	-0.575299		Equol	0.0410127	0.130433	-4.60779	-2.93862		cis-2-Methylaconitate	0.420655	0.810578	-1.24929	-0.302976		CDP-ethanolamine	1.11591	1.89509	0.158226	0.922266
Erythritol	1.16422	0.930215	0.219358	-0.104364		Erinacine P	0.532738	0.616768	-0.908503	-0.697199		Creatine riboside	0.505373	0.777891	-0.98458	-0.36236		cis-5-Tetradecenoylcarnitine	1.26339	2.45762	0.337296	1.29726
Ethylene glycol distearate	0.535277	0.255512	-0.901642	-1.96854		Fagopyrine	0.0664941	0.354287	-3.91063	-1.49701		Cyclandelate	0.314635	6.19592	-1.66825	2.63132		Cysteinyl-Proline	0.820551	2.57551	-0.285335	1.36486
Ganoderic acid beta	0.326633	0.484812	-1.61426	-1.0445		Felbamate	0.496033	0.6368	-1.01149	-0.651087		Cystophorene	0.270295	0.726371	-1.8874	-0.461222		Cytidine	1.25387	2.01233	0.326384	1.00887
Ganoderic acid L	0.420321	0.635651	-1.25044	-0.653692		Flurbiprofen	0.246342	0.356287	-2.02126	-1.48889		D-Valine	0.590455	0.768639	-0.760101	-0.379622		D-erythro-D-galacto-octitol	1.69305	1.64833	0.759627	0.721005
Gingerol	0.869713	0.878773	-0.201388	-0.186438		Galactaric acid	0.249523	0.359813	-2.00275	-1.47468		dCMP	0.370444	0.720973	-1.43267	-0.471982		D-Glycero-D-galacto-heptitol	0.926476	1.57771	-0.110174	0.657834
Glucosyl (2E,6E,10x)-10,11-dihydroxy-2,6-farnesadienoate	0.473497	0.186661	-1.07857	-2.42151		Galactosylglycerol	0.219574	0.373059	-2.18722	-1.42252		Deoxyribose 5-phosphate	0.506932	0.728734	-0.980137	-0.456536		D-Sedoheptulose 7-phosphate	0.852524	1.61125	-0.230187	0.688178
Heptadecanoic acid	1.15029	0.611917	0.201996	-0.708593		Gamma-glutamyl-L-putrescine	0.626351	0.770498	-0.674956	-0.376137		Dihomo-gamma-linolenic acid	0.684998	0.840957	-0.545828	-0.249897		D-Xylose	1.12072	1.56812	0.164424	0.649038
Hesperaline	0.64038	0.32834	-0.642999	-1.60674		Gibberellin A110	0.369657	0.398628	-1.43574	-1.32688		Dihydrothymine	0.438581	0.56338	-1.18908	-0.827819		Dihydrofukinolide	2.76484	3.75444	1.4672	1.9086
Hexobarbital	0.585012	0.759964	-0.773461	-0.395998		Glucosamine	0.273918	0.358474	-1.86818	-1.48006		Eicosapentaenoic acid	0.578851	0.815465	-0.788737	-0.294306		Docosahexaenoic acid	1.08972	2.05921	0.123954	1.04209
Hovenidulcigenin A	0.257192	0.21238	-1.95908	-2.23528		Glycerol 1-(9Z-octadecenoate) 2-tetradecanoate 3-phosphate	0.0558697	0.118808	-4.16179	-3.0733		Ethyl glucuronide	0.476053	0.751894	-1.07081	-0.411398		Dodecanoylcarnitine	1.27349	1.80549	0.348786	0.852393
Hydroxypropionylcarnitine	1.08294	0.510175	0.114959	-0.970936		Glycerol 3-phosphate	0.593066	0.751443	-0.753734	-0.412265		gamma-Aminobutyric acid	0.496275	0.584572	-1.01079	-0.774547		Eremopetasinorol	1.05489	1.23511	0.0770914	0.304642
L-Cystine	0.658403	0.404703	-0.602957	-1.30507		Glycogen	0.259123	0.545973	-1.94829	-0.873098		gamma-CEHC	0.436584	1.04218	-1.19567	0.0596081		Foeniculoside VIII	1.49624	1.85091	0.581345	0.888233
L-Glutamic acid	0.458743	0.410377	-1.12424	-1.28498		Hippuric acid	0.451938	0.76004	-1.1458	-0.395853		gamma-Glutamyltyrosine	0.549017	0.838613	-0.865078	-0.253924		Galactitol	1.54412	1.71047	0.626781	0.774392
Leukotriene B4	0.634408	0.562039	-0.656517	-0.831258		Homocysteinesulfinic acid	0.0693306	0.420602	-3.85036	-1.24947		Gemfibrozil	0.656622	0.893759	-0.606864	-0.162043		Galactonic acid	0.765158	1.7568	-0.38617	0.812948
Maraviroc	0.447557	0.47043	-1.15986	-1.08795		Isosorbide Mononitrate	0.284966	0.335984	-1.81114	-1.57354		Geranyl 3-methylbutanoate	0.592583	0.595145	-0.754911	-0.748687		gamma-Glutamyl-beta-aminopropiononitrile	0.663465	1.67944	-0.591909	0.747979
Metaxalone	0.888098	0.71758	-0.17121	-0.478789		L-beta-aspartyl-L-aspartic acid	0.380322	0.329576	-1.39471	-1.60132		Glutaminylphenylalanine	0.51123	0.906428	-0.967954	-0.141736		Glutamylalanine	0.558403	1.8383	-0.840623	0.878373
Methylmalonic acid	0.794876	0.618881	-0.331199	-0.692267		L-beta-aspartyl-L-glutamic acid	0.267736	0.370707	-1.90112	-1.43165		Glutaminyltyrosine	0.616872	0.917295	-0.696958	-0.124542		Glutamyltryptophan	1.10458	1.68853	0.143499	0.755769
N-Acetylhistidine	0.199632	0.369398	-2.32459	-1.43675		L-beta-aspartyl-L-glycine	0.444876	0.575914	-1.16853	-0.796075		Glutamylmethionine	0.544368	0.789873	-0.877346	-0.340307		Glutathione	1.53582	1.78806	0.619005	0.838397
NADP	0.584314	0.531255	-0.775183	-0.912522		L-Glutamine	0.434764	0.540558	-1.20169	-0.887479		Glycerophosphoinositol	0.662566	0.8516	-0.593863	-0.231753		Glycerol tripropanoate	1.15828	1.64399	0.21199	0.717204
NADPH	0.479525	0.354474	-1.06032	-1.49625		L-Tryptophan	0.535542	0.501588	-0.900927	-0.995424		Glycerylphosphorylethanolamine	0.491747	0.995203	-1.02401	-0.00693662		Glycyl-Methionine	0.735438	1.36839	-0.443324	0.452484
Nonadecanoic acid	0.672404	0.520508	-0.572599	-0.942007		Liquoric acid	0.230292	0.407034	-2.11846	-1.29678		Glycine	0.590418	1.14467	-0.760191	0.194931		Homoanserine	0.624068	1.27648	-0.680224	0.352176
Octadecanedioic acid	0.60577	0.554336	-0.723157	-0.851167		Maltohexaose	0.405551	0.619915	-1.30205	-0.689857		Glycyl-Serine	0.840257	1.31551	-0.251098	0.395621		Hydroquinone	1.33308	1.45207	0.414764	0.538115
Oxalosuccinic acid	0.0194035	0.142567	-5.68754	-2.81029		Maltotriose	0.186099	0.471735	-2.42586	-1.08395		Glycyl-Tryptophan	0.732748	0.952352	-0.44861	-0.0704326		Hydroxylated N-acetyl desmethyl frovatriptan	0.680313	1.74696	-0.555729	0.804847
Palmitic acid	0.747663	0.442694	-0.419541	-1.17562		Mannose 6-phosphate	0.552557	0.495451	-0.855805	-1.01319		Guanosine diphosphate mannose	0.472305	0.806163	-1.08221	-0.310856		Imidazoleacetic acid	0.881449	2.20288	-0.182051	1.13939
Pantetheine	0.237397	0.526573	-2.07462	-0.925293		Methionine sulfoxide	0.343525	0.417348	-1.54151	-1.26068		Guanosine monophosphate	0.502465	0.748951	-0.992904	-0.417057		Isoleucyl-Tyrosine	0.776769	1.62335	-0.364443	0.698974
Phosphoenolpyruvic acid	0.18908	0.296907	-2.40293	-1.75192		Methyl 2-octynoate	0.505185	0.53271	-0.985117	-0.908577		Histidylisoleucine	0.485017	0.768647	-1.04389	-0.379608		Isoplumbagin	1.52353	2.17638	0.607421	1.12193
Propylene glycol mono- and diesters of fats and fatty acids	0.606393	0.601226	-0.721675	-0.734021		N-acetyl-L-2-aminoadipate(2-)	0.500683	0.344727	-0.99803	-1.53647		Histidylmethionine	0.60485	1.07507	-0.725351	0.104425		L-3-Aminodihydro-2(3H)-furanone	1.17568	1.37101	0.233498	0.45524
Pseudoecgonine	0.370032	0.179824	-1.43428	-2.47534		N-Acetyl-L-glutamic acid	0.300652	0.48072	-1.73384	-1.05673		Histidylphenylalanine	0.437855	0.704434	-1.19148	-0.505465		L-Fucose	1.37331	1.73144	0.457656	0.791971
Pterin	0.647073	0.677874	-0.628001	-0.560911		N-Acetylasparagine	0.178986	0.375758	-2.48208	-1.41213		Hovenidulcigenin B	0.299487	0.325803	-1.73943	-1.61793		Leu-Leu-Leu	0.868157	1.36108	-0.203973	0.444753
Pyroglutamic acid	0.463696	0.420554	-1.10875	-1.24964		N-Acetylglutamine	0.2237	0.278022	-2.16036	-1.84673		Hydroxylated N-acetyl desmethyl frovatriptan	0.680313	1.74696	-0.555729	0.804847		LysoPI(20:4(5Z,8Z,11Z,14Z)/0:0)	1.47328	1.55811	0.55903	0.639797
Quinic acid	0.5605	0.64738	-0.835213	-0.627315		N-alpha-Acetyl-L-lysine	0.518626	0.755809	-0.947235	-0.403906		Indole	0.652293	0.698165	-0.616409	-0.51836		Lysylmethionine	0.613464	1.46847	-0.70495	0.554314
Rollinecin A	0.949734	0.595671	-0.074405	-0.747413		N-Carboxyethyl-g-aminobutyric acid	0.387883	0.366679	-1.36631	-1.44741		Isoleucyl-Lysine	0.527725	0.81513	-0.922142	-0.294898		Methionyl-Phenylalanine	0.785973	1.46091	-0.347448	0.546864
Rotundine B	0.201723	0.515141	-2.30955	-0.956961		N-Methylcalystegine B2	0.405663	0.551485	-1.30165	-0.858607		L-Alanine	0.592178	1.12723	-0.755898	0.172777		Methionyl-Proline	1.60316	1.65249	0.68092	0.724646
Stearic acid	0.397988	0.382315	-1.3292	-1.38717		NAD	0.413636	0.664557	-1.27357	-0.589535		L-Arginine	0.528988	0.605082	-0.918692	-0.724798		Methionyl-Threonine	1.00163	1.78606	0.0023445	0.836778
Tetrahydrodipicolinate	0.473629	0.412554	-1.07817	-1.27734		Oxoadipic acid	0.514869	0.538083	-0.957722	-0.8941		L-Asparagine	0.548389	0.788321	-0.866728	-0.343144		Methionyl-Valine	0.705131	1.40367	-0.504037	0.489205
Tiglylcarnitine	0.216277	0.338696	-2.20905	-1.56194		Oxoglutaric acid	0.436374	0.634923	-1.19636	-0.655345		L-Aspartic acid	0.594094	1.40985	-0.751236	0.49554		N-Acetyl-b-glucosaminylamine	0.832104	1.62464	-0.265165	0.700121
Tricosanoic acid	0.630314	0.433353	-0.665858	-1.20639		Perulactone	0.182243	0.476386	-2.45606	-1.0698		L-Histidinol	0.616272	1.68208	-0.698362	0.750248		N-Glycolylneuraminic acid	1.76375	2.83365	0.818647	1.50266
						Phosphodimethylethanolamine	0.179181	0.349236	-2.48051	-1.51773		L-Homoserine	0.488365	0.686377	-1.03397	-0.542927		N1-(alpha-D-ribosyl)-5,6-dimethyl-benzimidazole	0.880041	1.46587	-0.184358	0.55176
						Phosphorylcholine	0.1444	0.430107	-2.79186	-1.21723		L-Isoleucine	0.58766	0.950902	-0.766946	-0.0726318		Niacinamide	1.3703	1.85466	0.454494	0.891155
						Pilocarpine	0.40832	0.398653	-1.29223	-1.32679		L-L-Homoglutathione	0.571827	0.985261	-0.806349	-0.0214217		Nitroxoline	1.42106	2.23339	0.506969	1.15924
						Propenoylcarnitine	0.303456	0.196551	-1.72044	-2.34703		L-Leucine	0.540252	0.790092	-0.888295	-0.339908		Norambreinolide	1.05411	1.55826	0.0760219	0.639936
						Sakacin A	0.293849	0.524409	-1.76686	-0.931236		L-Phenylalanine	0.529397	0.787102	-0.917579	-0.345377		Olmesartan	1.97516	1.85337	0.98197	0.890154
						Taurodeoxycholic acid	0.164919	0.166551	-2.60017	-2.58596		L-Serine	0.507642	0.821476	-0.978118	-0.283709		Pentadecanoylcarnitine	1.71684	2.0896	0.779754	1.06322
						Uridine 5'-monophosphate	0.548201	0.67563	-0.867224	-0.565694		L-Tyrosine	0.69018	0.880775	-0.534955	-0.183155		Phenylalanylphenylalanine	1.11139	1.36404	0.152363	0.447886
						Vanilloside	0.296239	0.376673	-1.75517	-1.40862		Lysylphenylalanine	0.497697	1.16639	-1.00666	0.222055		Phenylalanylproline	0.900251	1.32932	-0.1516	0.410684
												Lysylthreonine	0.530137	0.976406	-0.915563	-0.0344476		Phenylalanyltyrosine	1.22682	2.03417	0.29492	1.02444
												Lysylvaline	0.475273	0.925648	-1.07317	-0.111465		Phenylpyruvic acid	0.516499	1.84433	-0.953162	0.883095
												N-Acetylleucine	0.41043	0.655652	-1.28479	-0.608999		Propionic acid	1.67812	1.80158	0.746846	0.849264
												N-Desmethylpromazine	0.537615	0.769842	-0.895354	-0.377366		Pyrrole-2-carboxylic acid	1.07018	1.55416	0.0978506	0.636135
												N-Formyl-L-methionine	0.681437	0.832531	-0.553348	-0.264423		rac-5,6-Epoxy-retinoyl-beta-D-glucuronide	0.677215	1.2218	-0.562313	0.289006
												N-gamma-Glutamyl-S-propylcysteine	0.423449	0.683834	-1.23974	-0.548282		Serylserine	0.728612	1.2542	-0.456776	0.326766
												N-Methyl-D-aspartic acid	0.543684	0.611463	-0.87916	-0.709664		Sinapoylspermine	0.730592	2.55717	-0.452863	1.35455
												N2-Succinyl-L-ornithine	0.476952	1.03246	-1.06808	0.046079		Sorbitol	1.01399	1.07859	0.0200426	0.109151
												Nandrolone	0.441789	0.764654	-1.17857	-0.387121		Sphingosine	1.90871	1.98726	0.932595	0.990783
												Neuromedin B (1-3)	0.654025	1.02738	-0.612583	0.0389653		Spirolide F	1.91173	3.22213	0.934881	1.68801
												Ornithine	0.564083	0.678266	-0.826021	-0.560077		Suberic acid	1.02737	1.47135	0.0389572	0.557141
												Pantothenic acid	0.653213	1.19083	-0.614375	0.251964		Succinic anhydride	0.561371	2.32123	-0.832974	1.21489
												Phaseolic acid	0.392426	0.195938	-1.34951	-2.35153		Syndesine	0.552011	1.58437	-0.857232	0.66391
												Phenylalanylthreonine	0.626948	0.994054	-0.673581	-0.00860325		Tetradecanoylcarnitine	1.55676	1.46413	0.638544	0.550048
												Phenylbutyrylglutamine	0.432507	1.16762	-1.2092	0.223573		Uracil	1.13344	1.40217	0.180702	0.487663
												Prolylhydroxyproline	0.542822	0.811101	-0.881448	-0.302046		Ureidopropionic acid	0.747287	1.51814	-0.420266	0.602307
												Protobassic acid	0.178594	0.489615	-2.48524	-1.03028		Uridine	1.06335	1.33982	0.0886125	0.422038
												Pteroside Z	0.718079	0.742331	-0.477785	-0.429866		Uridine diphosphate-N-acetylglucosamine	1.22554	1.70355	0.293412	0.768541
												Pyrocatechol sulfate	0.143341	0.825806	-2.80247	-0.276125		Uridine diphosphate glucuronic acid	4.23366	6.62655	2.0819	2.72826
												Pyruvic acid	0.518705	1.17081	-0.947014	0.227506
												Seryltryptophan	0.608182	0.925668	-0.717424	-0.111434
												Seryltyrosine	0.628819	0.787303	-0.669283	-0.34501
												Shikimic acid	0.240068	0.724867	-2.05849	-0.464212
												Spermic acid 2	0.574054	0.796069	-0.80074	-0.329034
												Taurine	0.544048	0.876276	-0.878193	-0.190543
												Terbutaline	0.530779	0.488475	-0.913817	-1.03364
												Thiamine	0.412949	0.858469	-1.27596	-0.220162
												Thiamine monophosphate	0.551281	0.736557	-0.859141	-0.441131
												Thiamine pyrophosphate	0.474974	0.824011	-1.07408	-0.279264
												Tryptophyl-Tyrosine	0.578255	0.92425	-0.790221	-0.113645
												Ubiquinone-4	0.349978	0.626124	-1.51466	-0.675481
												Valylvaline	0.553326	0.979719	-0.853798	-0.0295606

## Sheet: c_plasma
c: Untargeted metabolomics datasets were derived from plasma
Plasma: All significant down						Plasma: All significant down						plasma: All significant down						Plasma: All significant up						Plasma: All significant up						Plasma: All significant up
OE only down	66					Common down	41					eGFP only down	54					OE only up	80					Common up	32					eGFP only up	11
Metabolites	FC_GFP	FC_OE	Log2FC_GFP	Log2FC_OE		Metabolites	FC_GFP.x	FC_OE.x	Log2FC_GFP	Log2FC_OE		Metabolites	FC_GFP	FC_OE	Log2FC_GFP	Log2FC_OE		Metabolites	FC_GFP	FC_OE	Log2FC_GFP	Log2FC_OE		Metabolites	FC_GFP.x	FC_OE.x	Log2FC_GFP	Log2FC_OE		Metabolites	FC_GFP	FC_OE	Log2FC_GFP	Log2FC_OE
1-Lyso-2-arachidonoyl-phosphatidate	0.557183	0.344852	-0.843778	-1.53595		13-L-Hydroperoxylinoleic acid	0.320796	0.498525	-1.64027	-1.00426		1-Hydroxyepiacorone	0.481489	0.785115	-1.05442	-0.349024		Z-4-Dodecenal	1.72769	2.51689	0.788848	1.33164		10-Undecenyl acetate	1.9931	2.17439	0.995016	1.12061		1-Methylnaphthalene	1.17056	1.11478	0.227203	0.156762
1-Phosphatidyl-D-myo-inositol	0.925072	0.598255	-0.112362	-0.741167		13S-hydroxyoctadecadienoic acid	0.580344	0.711148	-0.78502	-0.491779		1,3-Dithiane	0.348356	0.583309	-1.52137	-0.777668		methylnicotinamide	7.12146	20.5028	2.83217	4.35775		2-Methylglutaric acid	2.9217	1.44937	1.54681	0.535428		5-Tetradecenoic acid	1.3023	1.14885	0.381058	0.200192
13-OxoODE	0.606279	0.699356	-0.721947	-0.515901		2-Furanmethanol	0.622299	0.691715	-0.684321	-0.531751		2-Ethyl-5-methylthiophene	0.385772	0.672502	-1.37418	-0.57239		Tricarballylic acid	0.743903	2.63152	-0.426814	1.39589		4-Nitrophenyl sulfate	5.46432	4.85863	2.45004	2.28055		Cinnamic acid	1.39173	0.95268	0.476878	-0.0699368
16-Hydroxy hexadecanoic acid	1.17268	0.688111	0.229804	-0.539287		2-Isopropylmalic acid	0.364697	0.473829	-1.45523	-1.07756		3-Hydroxy-4-aminopyridine sulfate	0.452197	0.763752	-1.14498	-0.388824		14,15-DiHETrE	0.599523	4.66217	-0.738114	2.221		5-Nonyltetrahydro-2-oxo-3-furancarboxylic acid	3.81843	2.21753	1.93298	1.14895		Dicyclohexyl disulfide	2.14951	1.28696	1.10401	0.363964
2-Methylhippuric acid	0.0858387	0.335794	-3.54223	-1.57435		2-Ketobutyric acid	0.613627	0.70402	-0.704565	-0.506311		3-Hydroxysuberic acid	0.436964	0.770442	-1.19441	-0.376241		2-Hydroxycaproic acid	2.41845	2.96656	1.27408	1.56879		2-Oxoisopentanoic acid	1.77475	1.63465	0.827615	0.708982		Hydroxyphenyllactic acid	1.55484	1.09019	0.636769	0.124573
2-O-Acetyl-trans-coutaric acid	1.52175	0.425033	0.605727	-1.23435		2-Methylfuran	0.610448	0.545413	-0.712059	-0.87458		DL -3-4-Dihydroxymandelic acid	0.434892	0.485649	-1.20127	-1.04201		2-Hydroxyvaleric acid	2.06138	2.28587	1.04361	1.19275		Cholesteryl sulfate	2.64488	2.70466	1.4032	1.43545		isoleucine	1.49267	1.05475	0.577895	0.0769059
2,3-Diacetoxypropyl stearate	0.999675	0.418558	-0.000468615	-1.2565		2-Octenoic acid	0.502574	0.679755	-0.992591	-0.556914		4-ethylphenylsulfate	0.355881	0.934881	-1.49053	-0.0971449		2-Keto-glutaramic acid	4.95302	7.84841	2.30831	2.9724		Dihydrothymine	1.80829	2.15354	0.854626	1.10671		leucine	1.80066	1.13941	0.848529	0.188281
2,4,6-Triethyl-1,3,5-oxadithiane	0.439665	0.692648	-1.18552	-0.529805		2,2-Dihydroperoxypropane	0.488052	0.608707	-1.03489	-0.71618		4-Guanidinobutanoic acid	0.321671	0.868969	-1.63634	-0.202623		2-Methoxyxanthone	11.9476	30.3112	3.57865	4.92178		dimethylglycine	1.53151	1.23358	0.614952	0.302848		DL-Valine	1.72138	1.25489	0.783567	0.327562
2,6-Di-tert-butyl-4-ethylphenol	0.634311	0.62756	-0.656738	-0.672175		3-Oxooctadecanoic acid	0.76221	0.731632	-0.39174	-0.450811		4-Hydroxynonenal	0.508897	0.554372	-0.974555	-0.851075		2-Oxo-4-methylthiobutanoic acid	2.4764	3.15464	1.30825	1.65748		Ferrocyanide salts	2.38799	5.25758	1.2558	2.3944		N-Acetyl-L-glutamate 5-semialdehyde	2.10473	1.73746	1.07363	0.79698
3-Dehydroquinate	0.324563	0.567741	-1.62343	-0.816696		3-Sulfinoalanine	0.470345	0.709385	-1.08821	-0.495359		4-Hydroxystyrene	0.447527	0.82577	-1.15995	-0.276189		2-Pyrrolidinone	0.850512	1.55437	-0.233597	0.636333		Glucosamine	1.96448	2.01267	0.974148	1.00911		Quinaldic acid	2.57887	1.4253	1.36674	0.511263
3-Hydroxysebacic acid	0.491735	0.20295	-1.02405	-2.3008		4-Hydroxy-2-oxoglutaric acid	0.236736	0.301493	-2.07865	-1.72981		4-Pyridoxolactone	0.397477	0.680076	-1.33106	-0.556233		3-Hydroxydodecanedioic acid	1.13131	1.77225	0.177998	0.825582		glycine	1.71185	1.82294	0.775557	0.866268		Succinic anhydride	1.19251	1.06665	0.253996	0.0930831
3,4-Dimethyl-5-pentyl-2-furanundecanoic acid	1.10279	0.732408	0.141156	-0.44928		5-Hydroxytryptophol	0.264371	0.256433	-1.91937	-1.96335		5-Sulfoxymethylfurfural	0.299214	0.963119	-1.74075	-0.0542137		3-Hydroxydodecanoic acid	1.30086	1.89485	0.379466	0.922085		Glycyl-Serine	15.2495	25.468	3.93069	4.67062
3b-Allotetrahydrocortisol	0.342509	0.510322	-1.54579	-0.970521		Benzthiazide	0.203346	0.267484	-2.29799	-1.90248		Acamprosate	0.287636	1.20998	-1.79768	0.274979		3-Methyl-Histidine	1.47007	2.07279	0.555887	1.05157		Goshuyic acid	1.79368	1.68049	0.842924	0.748881
4-Methylcatechol	0.442383	0.411373	-1.17663	-1.28148		Cedryl acetate	0.353666	0.470122	-1.49954	-1.08889		Annuionone B	0.212714	0.554054	-2.23301	-0.8519		3-Oxotetradecanoic acid	1.57005	1.79422	0.650814	0.843357		asparagine	1.99749	2.57736	0.998188	1.36589
L-Hydroorotic acid	0.659197	0.367322	-0.601218	-1.44488		Clonidine	0.271535	0.282777	-1.88079	-1.82227		Anserine	0.625011	0.908607	-0.678046	-0.138272		5-Hydroxyisourate	1.29377	2.40031	0.371584	1.26322		glutamine	1.89851	2.22789	0.924866	1.15568
5,6-Dihydrouridine	0.473348	0.792501	-1.07903	-0.335516		D-Alanyl-D-alanine	0.392013	0.411968	-1.35103	-1.2794		Apigenin	0.634455	1.29539	-0.656411	0.373381		5-Hydroxymethyluracil	8.33246	20.9555	3.05874	4.38926		L-Kynurenine	2.44842	2.47959	1.29185	1.3101
8,11,14-Eicosatrienoic acid	0.864889	0.747144	-0.209413	-0.420543		Fructose	0.497202	0.621633	-1.0081	-0.685865		L-arginino-succinate	0.437248	0.65412	-1.19348	-0.612373		5,6-Dihydroxyindole-2-carboxylic acid	1.99359	2.42174	0.99537	1.27604		lysine	1.55505	1.71491	0.636963	0.77813
Acetyl citrate	0.0972801	0.0065094	-3.36171	-7.26326		Glucose	0.59267	0.673883	-0.7547	-0.56943		Calystegine C1	0.0492623	0.404339	-4.34337	-1.30636		7-Aminoflunitrazepam	5.39263	14.6125	2.43099	3.86913		methionine	1.66698	1.90363	0.737239	0.928756
Ajoene	0.25236	0.411907	-1.98644	-1.27961		Ganoderic acid H	0.498723	0.390512	-1.00369	-1.35656		DL-Arabinose	0.382248	0.631055	-1.38742	-0.664163		7-hydroxygranisetron	1.87651	2.23707	0.908053	1.16161		threonine	3.20667	3.1275	1.68107	1.64501
Alanyl-Serine	0.363844	0.756125	-1.45861	-0.403302		sn-glycerol-3-phosphate	0.364357	0.449001	-1.45658	-1.15521		D-glyceraldehdye-3-phosphate	0.191795	0.594546	-2.38236	-0.750139		7-Methylguanine	0.483065	1.36545	-1.04971	0.449372		Levetiracetam	5.75804	4.9763	2.52558	2.31507
Barbituric acid	0.306272	0.209979	-1.70711	-2.25168		Glyoxylic acid	0.633293	0.727425	-0.659054	-0.459129		ribose-phosphate	0.326706	0.766347	-1.61393	-0.38393		7-methylguanosine	0.689423	1.29579	-0.536538	0.373831		m-Coumaric acid	1.63108	1.91712	0.705824	0.938937
Capric acid	0.670244	0.641549	-0.577242	-0.640369		Homoarecoline	0.416143	0.52585	-1.26485	-0.927276		Dantron	0.489714	1.61228	-1.02999	0.689098		acetoacetate	3.04236	2.42145	1.60519	1.27587		Mevalonic acid	1.94804	2.41577	0.962026	1.27248
Caprylic acid	0.634059	0.603413	-0.657312	-0.728781		Idarubicin	0.0222636	0.0508029	-5.48917	-4.29895		Garcinia acid	0.486129	0.940841	-1.04059	-0.0879773		Azelaic acid	1.03463	1.55324	0.0491196	0.635284		N-Methyl-1-deoxynojirimycin	2.10729	2.00191	1.07539	1.00138
Cellobiose	0.608368	0.321594	-0.716983	-1.63669		indole	0.288226	0.306622	-1.79473	-1.70547		Gentisic acid	0.427108	1.2138	-1.22733	0.279529		Benzoic acid	1.23242	2.60489	0.301491	1.38123		N-Nitroso-pyrrolidine	2.16123	3.37118	1.11185	1.75326
4-Aminohippuric acid	0.0223666	0.120717	-5.48251	-3.05029		Indoxyl	0.117974	0.134936	-3.08345	-2.88965		D-Saccharic acid	0.250735	0.716108	-1.99576	-0.48175		Benzoyl peroxide	1.34225	1.95445	0.424649	0.966763		Nitazoxanide	1.52657	1.43045	0.610291	0.516468
Cinnamyl benzoate	0.280376	0.454707	-1.83457	-1.13699		3-Indoxyl sulfate	0.121102	0.232679	-3.0457	-2.10358		D-gluconate	0.381342	0.929282	-1.39084	-0.105812		Ceanothine B	77.5131	27.6922	6.27637	4.79141		Methylcysteine	2.11778	2.75241	1.08255	1.46069
Cyclocalopin F	1.46037	0.37663	0.546335	-1.40878		Janthitrem G	0.249348	0.280377	-2.00377	-1.83456		Glycyl-L-proline	0.403818	0.547176	-1.30822	-0.869923		Cholic acid	17.822	18.0466	4.15559	4.17366		serine	3.51185	3.25373	1.81223	1.70209
Dehydroepiandrosterone	0.739435	0.578002	-0.435505	-0.790854		Dehydroascorbic acid	0.274561	0.450001	-1.8648	-1.152		Homocysteinesulfinic acid	0.387253	0.687984	-1.36865	-0.539553		Aconitic acid	0.959235	1.36578	-0.0600431	0.44973		Sorgoleone 358	3.3404	7.30957	1.74002	2.86979
deoxyinosine	0.710131	0.178356	-0.493844	-2.48717		Methylmalonic acid	0.21994	0.294935	-2.18482	-1.76153		Hypotaurine	0.171703	0.732019	-2.54201	-0.450047		citrulline	1.35466	1.26821	0.437931	0.342793		Tetradecanedioic acid	2.65903	2.23739	1.4109	1.16181
2-Deoxy-D-ribose	0.277891	0.53286	-1.84741	-0.908171		Mexiletine	0.258486	0.209262	-1.95184	-2.25661		Kynurenic acid	0.286852	0.612719	-1.80162	-0.706703		Crustecdysone	3.97998	3.66916	1.99276	1.87545		Tranexamic Acid	2.58189	2.8058	1.36843	1.48841
Dihydro-6-isopropyl-2,4-dimethyl-4H-1,3,5-dithiazine	0.359233	0.650077	-1.47701	-0.621317		N-Acetyldjenkolic acid	0.170782	0.0798968	-2.54977	-3.64572		L-2-Amino-5-hydroxypentanoic acid	0.793773	1.00388	-0.333202	0.00558758		D-2-Aminobutyric acid	5.72147	6.74052	2.51639	2.75286		Tridecanoic acid	2.13289	2.29603	1.09281	1.19914
Dimethyl sulfone	6.24432e-05	0.0072844	-13.9671	-7.10097		N-Acetyl-L-methionine	0.580717	0.399875	-0.784092	-1.32238		aspartate	0.539893	1.21676	-0.889254	0.283047		D-Xylose	3.16981	3.92647	1.6644	1.97323		Trifluoroacetic acid	10.6118	12.2824	3.40759	3.61852
Dimethylbenzyl carbinyl hexanoate	0.960113	0.641809	-0.0587237	-0.639784		N1-Methyl-2-pyridone-5-carboxamide	0.503118	0.499121	-0.991032	-1.00254		L-beta-aspartyl-L-leucine	0.0459344	0.631592	-4.44428	-0.662935		3-hydroxybutyrate	2.23642	2.31379	1.16119	1.21026
Docosahexaenoic acid	0.722401	0.701902	-0.469128	-0.510659		nicotinamide	0.483134	0.5929	-1.0495	-0.754139		L-Fucose	0.407985	0.568902	-1.29341	-0.813749		Dantron	0.489714	1.61228	-1.02999	0.689098
Docosatrienoic acid	0.871595	0.601326	-0.19827	-0.73378		Phaseolic acid	0.482296	0.684887	-1.05201	-0.546061		glutamate	0.727932	1.48118	-0.458124	0.566743		Dipropyl trisulfide	3.29415	3.79307	1.71991	1.92337
Eicosapentaenoic acid	0.552356	0.428766	-0.856331	-1.22174		Phenol sulphate	0.0220427	0.124244	-5.50356	-3.00875		Lofexidine	0.745828	0.900496	-0.423085	-0.151208		DL-2-Aminooctanoic acid	3.33431	3.94348	1.73739	1.97947
11Z-Eicosenoic acid	1.20766	0.794794	0.272209	-0.331348		Creatine phosphate	0.182804	0.357233	-2.45163	-1.48506		Metanephrine	0.201487	0.784726	-2.31124	-0.349739		Ercalcitriol	5.42327	10.0202	2.43916	3.32484
Equol	0.588904	0.560837	-0.763897	-0.834347		DL-Pipecolic acid	0.53994	0.503777	-0.889129	-0.989144		Methyl 2,6-dihydroxy-4-quinolinecarboxylate	0.421834	0.580252	-1.24525	-0.785248		Glutamylthreonine	2.06743	2.51974	1.04784	1.33327
Erucic acid	1.06015	0.708545	0.0842662	-0.497069		Prenyl glucoside	0.299554	0.179641	-1.73911	-2.47681		Methyl 5-hydroxyoxindole-3-acetate	0.122356	0.545582	-3.03084	-0.874131		Glutaconic acid	0.938428	1.3418	-0.0916818	0.424174
Fexofenadine	0.580965	0.58722	-0.783478	-0.768028		S-adenosyl-L-homoCysteine	0.0313971	0.0361318	-4.99322	-4.79059		Methylgingerol	0.593655	0.993848	-0.752305	-0.00890337		Guanidoacetic acid	0.775096	2.10505	-0.367553	1.07386
fumarate	0.717068	0.616971	-0.479818	-0.696726		Tetracosahexaenoic acid	0.560469	0.45273	-0.835294	-1.14328		Modafinil	0.0603476	0.366787	-4.05056	-1.44698		Hydroxyminaline	3.82471	6.67046	1.93535	2.73779
guanosine	0.0906291	0.0143574	-3.46388	-6.12206								O-Phosphoethanolamine	0.313374	0.983633	-1.67404	-0.0238075		hydroxyproline	1.34952	1.66184	0.432448	0.732783
Heptanoic acid	0.610547	0.589471	-0.711826	-0.762507								Oxalacetic acid	0.393673	0.71558	-1.34493	-0.482814		Iso-Valeraldehyde	1.97954	3.98304	0.985163	1.99387
Hydroxystilbamidine	1.3963	0.575724	0.481609	-0.79655								4-Hydroxymandelic acid	0.381224	0.811518	-1.39129	-0.301306		Kukoamine A	9.65051	8.17168	3.27061	3.03063
Hydroxytyrosol	0.5735	0.593889	-0.802135	-0.751736								Pantoprazole	0.512137	0.896741	-0.965399	-0.157237		N-Acetylcarnitine	1.00446	1.4924	0.00642202	0.577635
hypoxanthine	0.0472966	0.00275559	-4.40212	-8.50342								Phosphocreatinine	0.107521	0.28972	-3.21731	-1.78727		alanine	1.16254	1.48872	0.217282	0.57407
3-Indolepropionic acid	0.366281	0.262699	-1.44898	-1.92852								Phosphodimethylethanolamine	0.15097	0.604967	-2.72767	-0.725071		L-beta-aspartyl-L-alanine	0.996995	2.70754	-0.00434212	1.43698
N-Iso valerylglycine	0.219763	0.562261	-2.18598	-0.830687								S-2-Propenyl 1-propenesulfinothioate	0.366295	0.619497	-1.44892	-0.69083		glutamate	0.727932	1.48118	-0.458124	0.566743
L-2-Amino-4-methylenepentanedioic acid	0.210578	0.554847	-2.24758	-0.849838								S-Propyl 1-propanesulfinothioate	0.49038	0.877332	-1.02803	-0.188805		L-Menthyl acetoacetate	1.22919	1.45966	0.297711	0.545636
Methyl 2E,4Z-hexadecadienoate	0.939965	0.816858	-0.0893213	-0.291843								Sepiapterin	0.437212	0.8392	-1.1936	-0.252913		phenylalanine	2.1996	1.75198	1.13724	0.808989
Mimosine	0.211038	0.214246	-2.24442	-2.22266								Sorbitol	0.518754	0.733324	-0.946877	-0.447478		proline	1.45715	1.56364	0.543152	0.644906
Myristic acid	0.835304	0.646881	-0.259627	-0.628428								taurine	0.789261	1.33905	-0.341425	0.421209		Maduramicin	1.05475	2.0589	0.0768968	1.04188
N-Acetyl-L-leucine	0.777811	0.534662	-0.362509	-0.9033								Thiodiacetic acid	0.620224	0.689673	-0.689139	-0.536017		Methylpyrazine	5.19017	4.2685	2.37578	2.09373
N-Formyl-L-methionine	0.220724	0.633315	-2.17969	-0.659005								trans-trans-Muconic acid	0.48171	1.05391	-1.05376	0.0757501		N-Acetyl-L-alanine	1.14733	1.36097	0.198277	0.444636
Narcotoline	0.641416	0.69916	-0.640668	-0.516305														N-Acetyl-L-proline	2.31476	2.46247	1.21086	1.30011
Nevirapine	0.598972	0.561548	-0.73944	-0.832518														N-Carbamoylputrescine	1.15201	1.76095	0.204157	0.81635
Oenanthic ether	0.640221	0.569281	-0.643358	-0.812787														Nervonic acid	1.82804	1.77701	0.870301	0.829454
Oleic acid	1.02075	0.833398	0.0296342	-0.262923														Nonadecanoic acid	1.43597	1.152	0.522025	0.204146
Palmitic acid	0.802551	0.750951	-0.317336	-0.413209														O-acetyl-L-serine	0.917274	1.35842	-0.124575	0.441933
Phenprocoumon	0.0763564	0.158775	-3.71111	-2.65494														ornithine	1.30779	1.20385	0.387135	0.267654
Sphingosine 1-phosphate	0.436471	0.323639	-1.19604	-1.62754														Pemirolast	1.34165	2.41919	0.424013	1.27452
Thiodiglycol	0.546685	0.310053	-0.871218	-1.68941														Phenylalanylproline	2.07853	2.63726	1.05556	1.39904
Thymol Sulfate	0.352347	0.171499	-1.50493	-2.54373														phenylpyruvate	2.90416	4.15713	1.53812	2.05559
Trigonelline	0.531486	0.495701	-0.911895	-1.01246														Prostaglandin E2	2.31358	5.85589	1.21013	2.54989
Undecanedioic acid	0.475042	0.578923	-1.07387	-0.788556														Pseudoecgonine	1.27787	1.60991	0.353745	0.686981
xanthine	0.0452329	0.0115844	-4.46649	-6.43168														Pyrrole-2-carboxylic acid	1.69131	1.73196	0.758144	0.792407
																		Ribothymidine	6.49655	10.7003	2.69967	3.41958
																		Rotundine B	1.34545	1.67319	0.428085	0.742604
																		Streptomycin	267317	696.121	18.0282	9.44319
																		Suberic acid	0.868368	2.01592	-0.203622	1.01144
																		Sulfolithocholylglycine	228.859	161.609	7.83832	7.33636
																		Taurocholic acid	1486.9	498.225	10.5381	8.96065
																		Taurodeoxycholic acid	33.8406	51.8909	5.08068	5.69741
																		Tetrahydrofolic acid	3.20738	5.16001	1.6814	2.36738
																		threo-Syringoylglycerol	0.994509	3.42669	-0.00794434	1.77681
																		Thymine	30.3739	66.8978	4.92476	6.06389
																		Tioconazole	3.38653	3.86159	1.75981	1.94919
																		Torvoside G	6.5078	5.36168	2.70217	2.42268
																		uracil	1.69111	1.52639	0.75797	0.610128
																		Urocanic acid	5.67738	4.52086	2.50523	2.1766
																		Vinylacetylglycine	0.611675	2.16543	-0.709164	1.11466
