# Supplementary material for: Hepatocyte mitochondrial NAD+ content is limiting for liver regeneration
Source: Nat Metab. 2025 Nov 20;7(12):2424–37. doi: 10.1038/s42255-025-01408-5 (PMC12727530; doi:10.1038/s42255-025-01408-5)
Supplement: Supplementary file 18 — Statistical source data. [file 42255_2025_1408_MOESM18_ESM.xlsx]

## Sheet: a
a: Altered metabolites in isolated mitochondria from SLC25A51 overexpressing vs. control livers during regeneration
Metabolites	log2(FC)	-log10(p-v)
2-Hydroxybutyric acid	-0.480244	3.47161
Lysylphenylalanine	0.660626	3.29507
5-Aminopentanamide	0.632925	2.99337
1-(beta-D-Ribofuranosyl)-1,4-dihydronicotinamide	2.47889	2.9469
NAD	1.56168	2.83594
Glutaminylphenylalanine	0.552291	2.76878
L-Aspartic acid	1.12602	2.68387
Cyclic ADP-ribose	1.35003	2.67899
Methionine sulfoxide	0.860856	2.63771
Glycerol 3-phosphate	0.351151	2.50495
1-Isopropyl citrate	1.0735	2.50074
Hydroxypropionic acid	0.743349	2.48352
D-Alanyl-D-alanine	0.571937	2.47366
Succinic anhydride	1.50881	2.40794
Arginylglycine	0.640503	2.37852
L-Alanine	0.649618	2.34576
Nonivamide	-1.48446	2.3423
Glycyl-Tryptophan	0.385596	2.28057
Prolylhydroxyproline	0.621622	2.23899
Arginylthreonine	0.596385	2.2199
Arginylglutamine	0.590083	2.20724
Pyruvic acid	1.21899	2.17432
(2xi,6xi)-7-Methyl-3-methylene-1,2,6,7-octanetetrol	0.550583	2.1296
Phenylpyruvic acid	1.41131	2.12183
14,15-DiHETrE	0.798741	2.10894
L-Serine	0.652461	2.09913
Syndesine	0.673634	2.07727
Deoxycholic acid	0.969563	2.07497
Diaminopimelic acid	0.99164	2.05431
Arginylphenylalanine	0.452042	2.04877
Gamma glutamyl ornithine	0.490963	2.04296
Arginylserine	0.67244	1.98169
N-Acetyl-b-glucosaminylamine	0.439054	1.97513
Allantoin	0.445604	1.97276
L-L-Homoglutathione	0.657255	1.97187
N-Nonanoylglycine	0.697901	1.97097
L-Cystine	-1.01399	1.9588
2-Methyl-3-ketovaleric acid	1.09909	1.94777
Felbamate	0.598713	1.94495
L-beta-aspartyl-L-leucine	0.659471	1.93255

## Sheet: b
b: Pathway enrichment based on significantly altered metabolites in isolated mitochondria from regenerating SLC25A51 overexpressing livers
Metabolite Set	Total	Hits	P value	FDR	Details
Phenylalanine, tyrosine and tryptophan biosynthesis	4	3	3.23e-05	0.0014	Phenylpyruvic acid; Phenylalanine; 4-Hydroxyphenylpyruvic acid
Pantothenate and CoA biosynthesis	20	5	3.5e-05	0.0014	Pantothenic acid; Ureidopropionic acid; L-Aspartic acid;beta-Alanine;Pantetheine
Alanine, aspartate and glutamate metabolism	28	5	0.000197	0.00525	L-Aspartic acid; L-Alanine; 2-Keto-glutaramic acid;Pyruvic acid; Oxoglutaric acid;
beta-Alanine metabolism	21	4	0.00072	0.0144	Hydroxypropionic acid; beta-Alanine; L-Aspartic acid; Ureidopropionic acid;
Cysteine and methionine metabolism	33	4	0.00413	0.0661	2-Oxo-4-methylthiobutanoic acid;Serine;L-Cystine; Pyruvic acid;
Phenylalanine metabolism	8	2	0.0109	0.145	Phenylalanine; Phenylpyruvic acid;
Arginine biosynthesis	14	2	0.0326	0.366	Aspartic acid; Oxoglutaric acid
Nicotinate and nicotinamide metabolism	15	2	0.0372	0.366	L-Aspartic acid; NAD
Neomycin, kanamycin and gentamicin biosynthesis	2	1	0.0412	0.366	D-Glucose
