# Supplementary material for: Hepatocyte mitochondrial NAD+ content is limiting for liver regeneration
Source: Nat Metab. 2025 Nov 20;7(12):2424–37. doi: 10.1038/s42255-025-01408-5 (PMC12727530; doi:10.1038/s42255-025-01408-5)
Supplement: Supplementary file 19 — Statistical tests performed. [file 42255_2025_1408_MOESM19_ESM.xlsx]

## Sheet: Summary
Statistical methods
Mukherjee et al. "Hepatocyte mitochondrial NAD+ content is limiting for liver regeneration". 2025
Figure 1
		Shapiro-Wilk test	Levene's test	Groups and variables	Test
		Normality (yes/no)	Equal variances (yes/no)
A		Yes	Yes	Two groups, one variable	Student's t-test	Two-tailed
B		Yes	Yes	Two groups, one variable	Student's t-test	Two-tailed
C		Yes	Yes	Two groups, one variable	Student's t-test	Two-tailed
D		Yes	Yes	Two groups, one variable	Student's t-test	Two-tailed
E	Heart	Yes	No	Two groups, one variable	Welch's t-test	Two-tailed
	BAT	Yes	Yes	Two groups, one variable	Student's t-test	Two-tailed
	Liver	No	Yes	Two groups, one variable	Mann-Whitney U test	Two-tailed
F		-	-	-	-
G		-	-	-	-
H		No	Yes	Two groups, one variable	Kruskal-Wallis test	Two-tailed
I		Yes	Yes	> two groups, one variable	One-way ANOVA	-
J		No	Yes	Two groups, one variable	Kruskal-Wallis test	Two-tailed
K		Yes	Yes	> two groups, one variable	One-way ANOVA	-
L		Yes	Yes	Two groups, one variable	Student's t-test	Two-tailed
M		-	-	-	-	-
Extended Figure 1
		Shapiro-Wilk test	Levene's test	Groups and variables	Test
		Normality (yes/no)	Equal variances (yes/no)
A		Yes	Yes	Two groups, one variable	Student's t-test	Two-tailed
B		Yes	Yes	Two groups, one variable	Student's t-test	Two-tailed
C		Yes	Yes	> two groups, one variable	One-way ANOVA	-
D		Yes	Yes	> two groups, one variable	One-way ANOVA	-
E		Yes	Yes	Two groups, one variable	Student's t-test	Two-tailed
F		-	-	-	-	-
G		Yes	Yes	> two groups, one variable	One-way ANOVA	-
H		Yes	No	> two groups, one variable	Welch's ANOVA	-
I		-	-	-	-	-
Figure 2
		Shapiro-Wilk test	Levene's test	Groups and variables	Test
		Normality (yes/no)	Equal variances (yes/no)
A		-	-	-	-	-
B		-	-	-	-	-
C		Yes	Yes	Two groups, one variable	Student's t-test	Two-tailed
D		Yes	Yes	Two groups, one variable	Student's t-test	Two-tailed
E		Yes	No	Two groups, two independent variables	Welch two-way ANOVA	-
F		Yes	Yes	Two groups, two independent variables	Two-way ANOVA	-
G		No	Yes	Two groups, two independent variables	Scheirer-Ray-Hare test	-
H		No	Yes	Two groups, two independent variables	Scheirer-Ray-Hare test	-
I	CI	Yes	Yes	Two groups, one variable	Student's t-test	Two-tailed
	CII	No	Yes	Two groups, one variable	Mann-Whitney U test	Two-tailed
	CIV	Yes	Yes	Two groups, one variable	Student's t-test	Two-tailed
J	CI	No	Yes	Two groups, one variable	Mann-Whitney U test	Two-tailed
	CII	Yes	Yes	Two groups, one variable	Student's t-test	Two-tailed
	CIV	Yes	Yes	Two groups, one variable	Student's t-test	Two-tailed
K		Yes	Yes	Two groups, two independent variables	Two-way ANOVA	-
Extended Figure 2
		Shapiro-Wilk test	Levene's test	Groups and variables	Test
		Normality (yes/no)	Equal variances (yes/no)
A		Yes	Yes	Two groups, two independent variables	Two-way ANOVA	-
B		No	No	Two groups, two independent variables	Kruskal-Wallis test	-
C	NADP	Yes	Yes	Two groups, two independent variables	Two-way ANOVA	-
	NADPH	No	Yes	Two groups, two independent variables	Scheirer-Ray-Hare test	-
D		Yes	No	Two groups, two independent variables	Welch two-way ANOVA	-
E		Yes	Yes	Two groups, two independent variables	Two-way ANOVA	-
Figure 3
		Shapiro-Wilk test	Levene's test	Groups and variables	Test
		Normality (yes/no)	Equal variances (yes/no)
A		Yes	No	Two groups, one variable	Welch's t-test	Two-tailed
B		Yes	Yes	Two groups, one variable	Student's t-test	Two-tailed
C		Yes	Yes	Two groups, one variable	Student's t-test	Two-tailed
D		No	Yes	Two groups, two independent variables	Scheirer-Ray-Hare test	-
E		Yes	Yes	Two groups, two independent variables	Two-way ANOVA	-
F		-	-	-	-	-
G		-	-	-	-	-
H		-	-	-	-	-
I		-	-	-	-	-
J	WCL	No	Yes	Two groups, one variable	Mann-Whitney U test	Two-tailed
	Cyto	Yes	Yes	Two groups, one variable	Student's t-test	Two-tailed
	Mito	No	Yes	Two groups, one variable	Mann-Whitney U test	One-tailed
K		-	-	-	-	-
L		Yes	Yes	Two groups, one variable	Student's t-test	Two-tailed
M	-	-	-	-	-	-
N		Yes	Yes	Two groups, one variable	Student's t-test	Two-tailed
O		No	Yes	Two groups, one variable	Mann-Whitney U test	Two-tailed
P		Yes	No	Two groups, two independent variables	Welch two-way ANOVA	-
Q		Yes	No	Two groups, two independent variables	Welch two-way ANOVA	-
R		Yes	No	Two groups, two independent variables	Welch two-way ANOVA	-
S	NADP	Yes	Yes	Two groups, two independent variables	Two-way ANOVA	-
	NADPH	Yes	Yes	Two groups, two independent variables	Two-way ANOVA	-
T	NAD	No	Yes	Two groups, two independent variables	Scheirer-Ray-Hare test	-
	NADH	Yes	No	Two groups, two independent variables	Welch two-way ANOVA	-
U	CI	Yes	Yes	Two groups, one variable	Student's t-test	Two-tailed
	CII	Yes	Yes	Two groups, one variable	Student's t-test	Two-tailed
	CIV	Yes	Yes	Two groups, one variable	Student's t-test	Two-tailed
V	CI	Yes	Yes	Two groups, one variable	Student's t-test	Two-tailed
	CII	Yes	Yes	Two groups, one variable	Student's t-test	Two-tailed
	CIV	Yes	Yes	Two groups, one variable	Student's t-test	Two-tailed
W		No	Yes	Two groups, two independent variables	Scheirer-Ray-Hare test	-
Extended Figure 3
		Shapiro-Wilk test	Levene's test	Groups and variables	Test
		Normality (yes/no)	Equal variances (yes/no)
A		Yes	Yes	Two groups, one variable	Student's t-test	Two-tailed
B		Yes	Yes	Two groups, two independent variables	Two-way ANOVA	-
C		Yes	Yes	Two groups, two independent variables	Two-way ANOVA	-
D		-	-	-	-	-
E		-	-	-	-	-
F		-	-	-	-	-
G		-	-	-	-	-
H		-	-	-	-	-
I		-	-	-	-	-
J		Yes	Yes	Two groups, two independent variables	Two-way ANOVA	-
K		Yes	Yes	Two groups, two independent variables	Two-way ANOVA	-
L	Pre - 2-HB	Yes	Yes	Two groups, one variable	Student's t-test	-
	Pre - AcAc	No	Yes	Two groups, one variable	Mann-Whitney U test	Two-tailed
	Pre - 2-HB/AcAc	Yes	Yes	Two groups, one variable	Student's t-test	Two-tailed
	Post - 2-HB	Yes	Yes	Two groups, one variable	Student's t-test	Two-tailed
	Post - AcAc	Yes	Yes	Two groups, one variable	Student's t-test	Two-tailed
	Post - 2-HB/AcAc	Yes	Yes	Two groups, one variable	Student's t-test	Two-tailed
M	WCL	Yes	Yes	Two groups, one variable	Student's t-test	Two-tailed
	Cyto	Yes	Yes	Two groups, one variable	Student's t-test	Two-tailed
	Mito	Yes	Yes	Two groups, one variable	Student's t-test	Two-tailed
N	WCL	Yes	No	Two groups, one variable	Welch's t-test	Two-tailed
	Cyto	Yes	No	Two groups, one variable	Welch's t-test	Two-tailed
	Mito	Yes	No	Two groups, one variable	Welch's t-test	Two-tailed
O	WCL	No	Yes	Two groups, one variable	Mann-Whitney U test	Two-tailed
	Cyto	Yes	Yes	Two groups, one variable	Student's t-test	Two-tailed
	Mito	Yes	Yes	Two groups, one variable	Student's t-test	Two-tailed
P		-	-	-	-	-
Q		-	-	-	-	-
R		-	-	-	-	-
Extended Figure 6
		Shapiro-Wilk test	Levene's test	Groups and variables	Test
		Normality (yes/no)	Equal variances (yes/no)
E	CI	Yes	Yes	Two groups, one variable	Student's t-test	Two-tailed
	CII	Yes	Yes	Two groups, one variable	Student's t-test	Two-tailed
	CIII	Yes	Yes	Two groups, one variable	Student's t-test	Two-tailed
	CIV	No	Yes	Two groups, one variable	Mann-Whitney U test	Two-tailed
	CV	Yes	Yes	Two groups, one variable	Student's t-test	Two-tailed

## Sheet: Fig.1
Figure 1 - Normality and variance tests
Workflow: Shapiro-Wilk normality test to assess if data is normally distributed > Levene's test (if normal dist. = MEAN, else = MEDIAN).
If either of the groups analyzed is not normally distributed, use median.
Panel
A	qPCR Slc25a51
	Liver	Shapiro-Wilk normality test				Levene's Test for Homogeneity of Variance (center = mean)
			W	p-value			Df	F value	Pr(>F)
		A51+/+	0.85472	0.2099		group	1	0.0192	0.8929
		A51+/-	0.95831	0.8066			9
B	Body weight
	Males	Shapiro-Wilk normality test				Levene's Test for Homogeneity of Variance (center = mean)
			W	p-value			Df	F value	Pr(>F)
		A51+/+	0.96062	0.7929		group	1	0.022	0.8839
		A51+/-	0.97165	0.9084			17
C	Liver weight
	Males	Shapiro-Wilk normality test				Levene's Test for Homogeneity of Variance (center = mean)
			W	p-value			Df	F value	Pr(>F)
		A51+/+	0.96062	0.7929		group	1	0.022	0.8839
		A51+/-	0.97165	0.9084			17
D	Hepatic NAD
	Males	Shapiro-Wilk normality test				Levene's Test for Homogeneity of Variance (center = mean)
			W	p-value			Df	F value	Pr(>F)
		A51+/+	0.88717	0.2202		group	1	0.0157	0.9023
		A51+/-	0.91011	0.4371			12
E	Mito NAD in tissues
	Heart	Shapiro-Wilk normality test				Levene's Test for Homogeneity of Variance (center = mean)
			W	p-value			Df	F value	Pr(>F)
		A51+/+	0.84192	0.1703		group	1	9.4609	0.01323
		A51+/-	0.90279	0.3907			9
	BAT	Shapiro-Wilk normality test				Levene's Test for Homogeneity of Variance (center = mean)
			W	p-value			Df	F value	Pr(>F)
		A51+/+	0.9018	0.3423		group	1	1.4714	0.2505
		A51+/-	0.92388	0.5337			11
	Liver	Shapiro-Wilk normality test				Levene's Test for Homogeneity of Variance (center = median)
			W	p-value			Df	F value	Pr(>F)
		A51+/+	0.6699	0.95575		group	1	0.2178	0.6508
		A51+/-	0.002932	0.7865			10
H	HeLa - Mitochondrial free NAD
	OE	Shapiro-Wilk normality test				Levene's Test for Homogeneity of Variance (center = median)
			W	p-value			Df	F value	Pr(>F)
		EV	0.97919	0.8973		group	3	1.3825	0.2955
		A47 isoform 1	0.72863	0.02386			12
		A47 isoform 2	0.72863	0.02386
		sc Ndt1	0.98993	0.9571
I	HeLa - Mitochondrial free NAD
	siRNA	Shapiro-Wilk normality test				Levene's Test for Homogeneity of Variance (center = mean)
			W	p-value			Df	F value	Pr(>F)
		siNT	0.98077	0.9065		group	2	1.4053	0.2943
		siA47	0.87222	0.3065			9
		siA51	0.9914	0.9645
J	HepG2 - Mitochondrial free NAD
	OE	Shapiro-Wilk normality test				Levene's Test for Homogeneity of Variance (center = median)
			W	p-value			Df	F value	Pr(>F)
		EV	0.79485	0.09331		group	3	1.9009	0.1833
		A47	0.95567	0.7858			12
		A51	0.97136	0.8499
		sc Ndt1	Failed to pefrom normality test
K	HepG2 - Mitochondrial free NAD
	siRNA	Shapiro-Wilk normality test				Levene's Test for Homogeneity of Variance (center = mean)
			W	p-value			Df	F value	Pr(>F)
		siNT	0.91846	0.5284		group	4	1.8888	0.1648
		siA47 #1	0.95867	0.7705			15
		siA47 #2	0.90562	0.4595
		siA51 #1	0.84916	0.2235
		siA51 #2	0.98124	0.9092
L	Mito NAD(H) SLC25A47 KO
	NAD	Shapiro-Wilk normality test				Levene's Test for Homogeneity of Variance (center = mean)
			W	p-value			Df	F value	Pr(>F)
		A47+/+	0.93309	0.6041		group	1	0.4651	0.5108
		A47-/-	0.98743	0.982			10
	NADH	Shapiro-Wilk normality test				Levene's Test for Homogeneity of Variance (center = mean)
			W	p-value			Df	F value	Pr(>F)
		A47+/+	0.92048	0.5088		group	1	0.4354	0.5243
		A47-/-	0.87075	0.2292			10

## Sheet: Ext.Fig.1
Extended Figure 1 - Normality and variance tests
Workflow: Shapiro-Wilk normality test to assess if data is normally distributed > Levene's test (if normal dist. = MEAN, else = MEDIAN).
If either of the groups analyzed is not normally distributed, use median.
Panel
A	Blood glucose
		Shapiro-Wilk normality test				Levene's Test for Homogeneity of Variance (center = mean)
			W	p-value			Df	F value	Pr(>F)
		A51+/+	0.94863	0.6523		group	1	0.002	0.9651
		A51+/-	0.8944	0.2213			17
B	Blood lactate
		Shapiro-Wilk normality test				Levene's Test for Homogeneity of Variance (center = mean)
			W	p-value			Df	F value	Pr(>F)
		A51+/+	0.94704	0.6336		group		0.2316	0.6365
		A51+/-	0.98288	0.9775
C	HeLA - Whole cell NAD
	Hela_OE	Shapiro-Wilk normality test				Levene's Test for Homogeneity of Variance (center = mean)
			W	p-value			Df	F value	Pr(>F)
		EV	0.89822	0.3635		group	3	0.5248	0.6702
		A47 isoform 1	0.88041	0.2709			20
		A47 isoform 2	0.92182	0.5185
		sc Ndt1	0.9856	0.9758
D	HeLA - Mito cell NAD
	Hela_OE	Shapiro-Wilk normality test				Levene's Test for Homogeneity of Variance (center = mean)
			W	p-value			Df	F value	Pr(>F)
		EV	0.92408	0.5352		group	3	1.7675	0.1858
		A47 isoform 1	0.96274	0.8406			20
		A47 isoform 2	0.92554	0.5461
		sc Ndt1	0.90664	0.4147
E	mRNA levels
	Hela	Shapiro-Wilk normality test				Levene's Test for Homogeneity of Variance (center = mean)
			W	p-value			Df	F value	Pr(>F)
		siNT	0.9882	0.7921		group	1	1.7887	0.2521
		siA51	0.98455	0.762			4
G	HepG2 A47 mRNA
	HepG2	Shapiro-Wilk normality test				Levene's Test for Homogeneity of Variance (center = mean)
			W	p-value			Df	F value	Pr(>F)
		siScr	0.83422	0.1991		group	2	0.7009	0.5327
		siA47#1	0.93438	0.5053			6
		siA47#2	0.99632	0.8841
H	HepG2 A51 mRNA
	HepG2	Shapiro-Wilk normality test				Levene's Test for Homogeneity of Variance (center = mean)
			W	p-value			Df	F value	Pr(>F)
		siScr	0.82362	0.1722		group	2	8.2757	0.01883
		siA51#1	0.99758	0.906			6
		siA51#2	0.9753	0.6986

## Sheet: Fig.2
Figure 2 - Normality and variance tests
Workflow: Shapiro-Wilk normality test to assess if data is normally distributed > Levene's test (if normal dist. = MEAN, else = MEDIAN).
If either of the groups analyzed is not normally distributed, use median.
Panel
C	Liver weight
		Shapiro-Wilk normality test				Levene's Test for Homogeneity of Variance (center = mean)
			W	p-value			Df	F value	Pr(>F)
		A51+/+	0.94143	0.4007		group	1	3.8173	0.06116
		A51+/-	0.9185	0.2093			27
D	Mitosis index
		Shapiro-Wilk normality test				Levene's Test for Homogeneity of Variance (center = median)
			W	p-value			Df	F value	Pr(>F)
		A51+/+	0.95604	0.7561		group	1	0.1712	0.6842
		A51+/-	0.91588	0.3239			17
E	Hepatic TG
		Shapiro-Wilk normality test				Levene's Test for Homogeneity of Variance (center = mean)
			W	p-value			Df	F value	Pr(>F)
	Pre-PHx	A51+/+	0.87979	0.1562		group	3	9.5084	0.0001557
	Pre-PHx	A51+/-	0.85026	0.07502			29
	Post-PHx	A51+/+	0.91951	0.4656
	Post-PHx	A51+/-	0.90513	0.3211
F	Hepatic ATP
		Shapiro-Wilk normality test				Levene's Test for Homogeneity of Variance (center = mean)
			W	p-value			Df	F value	Pr(>F)
	Pre-PHx	A51+/+	0.90583	0.2877		group	3	2.854	0.05659
	Pre-PHx	A51+/-	0.93675	0.5482			26
	Post-PHx	A51+/+	0.95423	0.7674
	Post-PHx	A51+/-	0.87542	0.2069
G	Hepatic NAD
		Shapiro-Wilk normality test				Levene's Test for Homogeneity of Variance (center = median)
			W	p-value			Df	F value	Pr(>F)
	Pre-PHx	A51+/+	0.92639	0.4478		group	3	0.6511	0.5889
	Pre-PHx	A51+/-	0.94369	0.6213			28
	Post-PHx	A51+/+	0.75588	0.009485
	Post-PHx	A51+/-	0.9632	0.844
H	Mito NAD
		Shapiro-Wilk normality test				Levene's Test for Homogeneity of Variance (center = median)
			W	p-value			Df	F value	Pr(>F)
	Pre-PHx	A51+/+	0.87118	0.1266		group	3	0.7581	0.5274
	Pre-PHx	A51+/-	0.78172	0.01261			27
	Post-PHx	A51+/+	0.82253	0.06791
	Post-PHx	A51+/-	0.91745	0.4872
I	Mito complexes (Pre-PHx)
	CI	Shapiro-Wilk normality test				Levene's Test for Homogeneity of Variance (center = median)
			W	p-value			Df	F value	Pr(>F)
		A51+/+	0.85173	0.1625		group	1	2.5917	0.1385
		A51+/-	0.84669	0.148			10
	CII	Shapiro-Wilk normality test				Levene's Test for Homogeneity of Variance (center = median)
							Df	F value	Pr(>F)
		A51+/+	0.8758	0.2503		group	1	0.1234	0.7327
		A51+/-	0.77724	0.03632			10
	CIV	Shapiro-Wilk normality test				Levene's Test for Homogeneity of Variance (center = mean)
							Df	F value	Pr(>F)
		A51+/+	0.88612	0.2984		group	1	0.5007	0.4953
		A51+/-	0.86758	0.2167			10
J	Mito complexes (Post-PHx)
	CI	Shapiro-Wilk normality test				Levene's Test for Homogeneity of Variance (center = median)
			W	p-value			Df	F value	Pr(>F)
		A51+/+	0.73267	0.008333		group	1	1.2796	0.2801
		A51+/-	0.91986	0.4683			12
	CII	Shapiro-Wilk normality test				Levene's Test for Homogeneity of Variance (center = mean)
			W	p-value			Df	F value	Pr(>F)
		A51+/+	0.97605	0.9383		group	1	0.7008	0.4189
		A51+/-	0.97677	0.9424			12
	CIV	Shapiro-Wilk normality test				Levene's Test for Homogeneity of Variance (center = mean)
			W	p-value			Df	F value	Pr(>F)
		A51+/+	0.95524	0.777		group	1	0.1843	0.6753
		A51+/-	0.96677	0.8742			12
K	Mito respiration FAO
		Shapiro-Wilk normality test				Levene's Test for Homogeneity of Variance (center = mean)
			W	p-value			Df	F value	Pr(>F)
	Pre-PHx	A51+/+	0.95119	0.7457		group	3	0.066	0.9773
	Pre-PHx	A51+/-	0.90804	0.4559			20
	Post-PHx	A51+/+	0.96541	0.8636
	Post-PHx	A51+/-	0.94917	0.7221

## Sheet: Ext.Fig.2
Extended Figure 2 - Normality and variance tests
Workflow: Shapiro-Wilk normality test to assess if data is normally distributed > Levene's test (if normal dist. = MEAN, else = MEDIAN).
If either of the groups analyzed is not normally distributed, use median.
Panel
A	Plasma TG
		Shapiro-Wilk normality test				Levene's Test for Homogeneity of Variance (center = mean)
			W	p-value			Df	F value	Pr(>F)
	Pre-PHx	A51+/+	0.93117	0.4595		group	3	1.6216	0.2051
	Pre-PHx	A51+/-	0.94758	0.6635			30
	Post-PHx	A51+/+	0.86439	0.1328
	Post-PHx	A51+/-	0.94981	0.728
B	Plasma FFA
		Shapiro-Wilk normality test				Levene's Test for Homogeneity of Variance (center = median)
			W	p-value			Df	F value	Pr(>F)
	Pre-PHx	A51+/+	0.85963	0.07555		group	3	10.032	0.0001296
	Pre-PHx	A51+/-	0.83232	0.04741			27
	Post-PHx	A51+/+	0.92437	0.5374
	Post-PHx	A51+/-	0.83213	0.112
C	Liver NADP
		Shapiro-Wilk normality test				Levene's Test for Homogeneity of Variance (center = mean)
			W	p-value			Df	F value	Pr(>F)
	Pre-PHx	A51+/+	0.95253	0.732		group	3	2.3332	0.1183
	Pre-PHx	A51+/-	0.81968	0.1161			14
	Post-PHx	A51+/+	0.98006	0.9024
	Post-PHx	A51+/-	0.96205	0.8222
	Liver NADPH
		Shapiro-Wilk normality test				Levene's Test for Homogeneity of Variance (center = median)
			W	p-value			Df	F value	Pr(>F)
	Pre-PHx	A51+/+	0.91867	0.5295		group	3	1.041	0.4049
	Pre-PHx	A51+/-	0.7238	0.01672			14
	Post-PHx	A51+/+	0.88908	0.3788
	Post-PHx	A51+/-	0.90966	0.4656
D	Mito NAD uptake (Pre-PHx)
		Shapiro-Wilk normality test				Levene's Test for Homogeneity of Variance (center = median)
			W	p-value			Df	F value	Pr(>F)
	0	A51+/+	0.94329	0.6893		group	3	5.5087	0.007298
	0	A51+/-	0.95318	0.7659			18
	30	A51+/+	0.82897	0.1367
	30	A51+/-	0.92887	0.5714
E	Mito NAD uptake (Post-PHx)
		Shapiro-Wilk normality test				Levene's Test for Homogeneity of Variance (center = median)
			W	p-value			Df	F value	Pr(>F)
	0	A51+/+	0.87162	0.3041		group	3	1.7993	0.1879
	0	A51+/-	0.91782	0.516			16
	30	A51+/+	0.92103	0.5128
	30	A51+/-	0.97818	0.9247

## Sheet: Fig.3
Figure 3 - Normality and variance tests
Workflow: Shapiro-Wilk normality test to assess if data is normally distributed > Levene's test (if normal dist. = MEAN, else = MEDIAN).
If either of the groups analyzed is not normally distributed, use median.
Panel
A	mRNA - Slc25a51
		Shapiro-Wilk normality test				Levene's Test for Homogeneity of Variance (center = mean)
			W	p-value			Df	F value	Pr(>F)
		eGFP	0.97763	0.9502		group	1	4.4694	0.04959
		OE	0.85079	0.04371			17
B	Body weight
		Shapiro-Wilk normality test				Levene's Test for Homogeneity of Variance (center = mean)
			W	p-value			Df	F value	Pr(>F)
		eGFP	0.89512	0.1935		group	1	1.2774	0.2724
		OE	0.95581	0.7186			19
C	Liver to body weight ratio
		Shapiro-Wilk normality test				Levene's Test for Homogeneity of Variance (center = mean)
			W	p-value			Df	F value	Pr(>F)
		eGFP	0.96233	0.8121		group	1	1.097	0.3081
		OE	0.91653	0.2908			19
D	Blood glucose - fasted and refeed
		Shapiro-Wilk normality test				Levene's Test for Homogeneity of Variance (center = median)
			W	p-value			Df	F value	Pr(>F)
	16h fast	eGFP	0.86397	0.08498		group	3	0.791	0.5082
	16h fast	OE	0.90617	0.1625			31
	4h refeed	eGFP	0.81409	0.07839
	4h refeed	OE	0.78526	0.04313
E	Plasma insulin - fasted and refeed
		Shapiro-Wilk normality test				Levene's Test for Homogeneity of Variance (center = mean)
			W	p-value			Df	F value	Pr(>F)
	16h fast	eGFP	0.97712	0.9186		group	3	1.1835	0.3411
	16h fast	OE	0.93448	0.5896			20
	4h refeed	eGFP	0.86815	0.259
	4h refeed	OE	0.96964	0.8959
J	SILEC - NAD measurements
		Shapiro-Wilk normality test				Levene's Test for Homogeneity of Variance (center = mean)
			W	p-value			Df	F value	Pr(>F)
	WCL	eGFP	0.92677	0.5554		group	5	1.5115	0.213
	WCL	OE	0.79564	0.03708			33
	Cytosol	eGFP	0.90699	0.4169
	Cytosol	OE	0.87819	0.2185
	Mito	eGFP	0.82309	0.09384
	Mito	OE	0.80037	0.04131
L	Liver to BW
		Shapiro-Wilk normality test				Levene's Test for Homogeneity of Variance (center = mean)
			W	p-value			Df	F value	Pr(>F)
		eGFP	0.8908	0.2034		group	1	0.23	0.638
		OE	0.98242	0.9756			16
N	Mitotic index
		Shapiro-Wilk normality test				Levene's Test for Homogeneity of Variance (center = mean)
			W	p-value			Df	F value	Pr(>F)
		eGFP	0.93765	0.5574		group	1	0.5701	0.4612
		OE	0.89736	0.2371			16
O	Percentage of Ki-67 positive cells
		Shapiro-Wilk normality test				Levene's Test for Homogeneity of Variance (center = mean)
			W	p-value			Df	F value	Pr(>F)
		eGFP	0.78603	0.04385		group	1	0.0092	0.9253
		OE	0.98349	0.9675			10
P	Hepatic TG
		Shapiro-Wilk normality test				Levene's Test for Homogeneity of Variance (center = mean)
			W	p-value			Df	F value	Pr(>F)
	Pre-PHx	eGFP	0.84478	0.05033		group	3	9.7779	9.928e-05
	Pre-PHx	OE	0.93767	0.4274			32
	Post-PHx	eGFP	0.90466	0.318
	Post-PHx	OE	0.90887	0.308
Q	Hepatic ATP
		Shapiro-Wilk normality test				Levene's Test for Homogeneity of Variance (center = mean)
			W	p-value			Df	F value	Pr(>F)
	Pre-PHx	eGFP	0.999	1		group	3	3.8378	0.02178
	Pre-PHx	OE	0.8667	0.1399			25
	Post-PHx	eGFP	0.92313	0.4941
	Post-PHx	OE	0.96757	0.8804
R	Hepatic NAD
		Shapiro-Wilk normality test				Levene's Test for Homogeneity of Variance (center = mean)
			W	p-value			Df	F value	Pr(>F)
	Pre-PHx	eGFP	0.91666	0.33		group	3	3.116	0.03804
	Pre-PHx	OE	0.92682	0.3095			36
	Post-PHx	eGFP	0.94469	0.632
	Post-PHx	OE	0.83085	0.06058
S	Hepatic NADP
		Shapiro-Wilk normality test				Levene's Test for Homogeneity of Variance (center = mean)
			W	p-value			Df	F value	Pr(>F)
	Pre-PHx	eGFP	0.85468	0.2098		group	3	2.6265	0.07851
	Pre-PHx	OE	0.87568	0.208			20
	Post-PHx	eGFP	0.85538	0.2121
	Post-PHx	OE	0.90795	0.3819
	Hepatic NADPH
		Shapiro-Wilk normality test				Levene's Test for Homogeneity of Variance (center = mean)
			W	p-value			Df	F value	Pr(>F)
	Pre-PHx	eGFP	0.93153	0.6034		group	3	1.7064	0.2014
	Pre-PHx	OE	0.98318	0.9662			18
	Post-PHx	eGFP	0.91576	0.503
	Post-PHx	OE	0.91497	0.4314
T	Mito NAD
		Shapiro-Wilk normality test				Levene's Test for Homogeneity of Variance (center = median)
			W	p-value			Df	F value	Pr(>F)
	Pre-PHx	eGFP	0.90961	0.05396		group	3	1.2685	0.2937
	Pre-PHx	OE	0.88204	0.01322			58
	Post-PHx	eGFP	0.93595	0.5717
	Post-PHx	OE	0.92127	0.3294
	Mito NADPH
		Shapiro-Wilk normality test				Levene's Test for Homogeneity of Variance (center = mean)
			W	p-value			Df	F value	Pr(>F)
	Pre-PHx	eGFP	0.93473	0.1712		group	3	6.9751	0.0005329
	Pre-PHx	OE	0.91858	0.0813			49
	Post-PHx	eGFP	0.91981	0.5359
	Post-PHx	OE	0.94697	0.702
U	Mito complexes (Pre-PHx)
	CI	Shapiro-Wilk normality test				Levene's Test for Homogeneity of Variance (center = mean)
			W	p-value			Df	F value	Pr(>F)
		eGFP	0.92391	0.3908		group	1	0.0114	0.9162
		OE	0.97066	0.8931			19
	CII	Shapiro-Wilk normality test				Levene's Test for Homogeneity of Variance (center = mean)
							Df	F value	Pr(>F)
		eGFP	0.89913	0.3258		group	1	3.6533	0.07404
		OE	0.88758	0.1297			16
	CIV	Shapiro-Wilk normality test				Levene's Test for Homogeneity of Variance (center = mean)
							Df	F value	Pr(>F)
		eGFP	0.8358	0.09077		group	1	1.7117	0.2093
		OE	0.8749	0.0896			16
V	Mito complexes (Post-PHx)
	CI	Shapiro-Wilk normality test				Levene's Test for Homogeneity of Variance (center = mean)
			W	p-value			Df	F value	Pr(>F)
		eGFP	0.87754	0.1479		group	1	0.2086	0.6533
		OE	0.96482	0.8299			18
	CII	Shapiro-Wilk normality test				Levene's Test for Homogeneity of Variance (center = mean)
							Df	F value	Pr(>F)
		eGFP	0.98003	0.9597		group	1	0.446	0.5137
		OE	0.86883	0.07489			16
	CIV	Shapiro-Wilk normality test				Levene's Test for Homogeneity of Variance (center = mean)
							Df	F value	Pr(>F)
		eGFP	0.93977	0.6367		group	1	1.0244	0.3265
		OE	0.89945	0.182			16
W	Mito respiration FAO
		Shapiro-Wilk normality test				Levene's Test for Homogeneity of Variance (center = median)
			W	p-value			Df	F value	Pr(>F)
	Pre-PHx	eGFP	0.89838	0.401		group	3	0.0824	0.9686
	Pre-PHx	OE	0.6915	0.007787			16
	Post-PHx	eGFP	0.95566	0.7775
	Post-PHx	OE	0.76129	0.03774

## Sheet: Ext.Fig.3
Extended Figure 3 - Normality and variance tests
Workflow: Shapiro-Wilk normality test to assess if data is normally distributed > Levene's test (if normal dist. = MEAN, else = MEDIAN).
If either of the groups analyzed is not normally distributed, use median.
Panel
A	Blood lactate
		Shapiro-Wilk normality test				Levene's Test for Homogeneity of Variance (center = mean)
			W	p-value			Df	F value	Pr(>F)
		eGFP	0.95727	0.7543		group	1	0.2997	0.5902
		OE	0.92788	0.3582			20
B	Plasma FFA - fasted and refeed
		Shapiro-Wilk normality test				Levene's Test for Homogeneity of Variance (center = mean)
			W	p-value			Df	F value	Pr(>F)
	16h fast	eGFP	0.83486	0.1512		group	3	0.5192	0.6751
	16h fast	OE	0.820802	0.1344			16
	4h refeed	eGFP	0.79405	0.0724
	4h refeed	OE	0.8363	0.1549
C	Plasma TG - fasted and refeed
		Shapiro-Wilk normality test				Levene's Test for Homogeneity of Variance (center = mean)
			W	p-value			Df	F value	Pr(>F)
	16h fast	eGFP	0.94797	0.7227		group	3	0.4881	0.6954
	16h fast	OE	0.93001	0.5964			16
	4h refeed	eGFP	0.90041	0.4121
	4h refeed	OE	0.90181	0.42
J	Plasma FFA
		Shapiro-Wilk normality test				Levene's Test for Homogeneity of Variance (center = mean)
			W	p-value			Df	F value	Pr(>F)
	Pre-PHx	eGFP	0.94445	0.6975		group	3	0.9592	0.4374
	Pre-PHx	OE	0.82623	0.09985			15
	Post-PHx	eGFP	0.84552	0.212
	Post-PHx	OE	0.95316	0.7359
K	Plasma TG
		Shapiro-Wilk normality test				Levene's Test for Homogeneity of Variance (center = mean)
			W	p-value			Df	F value	Pr(>F)
	Pre-PHx	eGFP	93466	0.6221		group	3	2.0488	0.1533
	Pre-PHx	OE	0.86221	0.1969			14
	Post-PHx	eGFP	0.9182	0.5269
	Post-PHx	OE	0.95426	0.7428
L	Plasma ketones - Pre PHx
	2-HB	Shapiro-Wilk normality test				Levene's Test for Homogeneity of Variance (center = mean)
			W	p-value			Df	F value	Pr(>F)
		eGFP	0.83147	0.1427		group	1	0.041	0.8432
		OE	0.89421	0.256			11
	AcAc	Shapiro-Wilk normality test				Levene's Test for Homogeneity of Variance (center = median)
			W	p-value			Df	F value	Pr(>F)
		eGFP	0.91871	0.5216		group	1	1.4174	0.2589
		OE	0.7529	0.008793			11
	2-HB/AcAc	Shapiro-Wilk normality test				Levene's Test for Homogeneity of Variance (center = mean)
			W	p-value			Df	F value	Pr(>F)
		eGFP	0.847	0.1852		group	1	0.535	0.4798
		OE	0.9184	0.417			11
	Plasma ketones - Post PHx
	2-HB	Shapiro-Wilk normality test				Levene's Test for Homogeneity of Variance (center = mean)
			W	p-value			Df	F value	Pr(>F)
		eGFP	0.81335	0.1036		group	1	0.111	0.7453
		OE	0.8268	0.05498			11
	AcAc	Shapiro-Wilk normality test				Levene's Test for Homogeneity of Variance (center = mean)
			W	p-value			Df	F value	Pr(>F)
		eGFP	0.90073	0.4139		group	1	4.0907	0.06812
		OE	0,92965	0.5129			11
	2-HB/AcAc	Shapiro-Wilk normality test				Levene's Test for Homogeneity of Variance (center = mean)
			W	p-value			Df	F value	Pr(>F)
		eGFP	0.90531	0.4399		group	1	3.0645	0.1078
		OE	0.83294	0.06369			11
M	Fraction NAD measurements
		Shapiro-Wilk normality test				Levene's Test for Homogeneity of Variance (center = mean)
			W	p-value			Df	F value	Pr(>F)
	WCL	eGFP	0.96702	0.8718		group	5	0.9104	0.4862
	WCL	OE	0.90609	0.3695			33
	Cytosol	eGFP	0.89345	0.3366
	Cytosol	OE	0.90533	0.3645
	Mito	eGFP	0.96941	0.8884
	Mito	OE	0.86041	0.1527
N	Fraction NADH measurements
		Shapiro-Wilk normality test				Levene's Test for Homogeneity of Variance (center = mean)
			W	p-value			Df	F value	Pr(>F)
	WCL	eGFP	0.80897	0.07067		group	5	3.3744	0.0143
	WCL	OE	0.88224	0.2366			33
	Cytosol	eGFP	0.84746	0.1501
	Cytosol	OE	0.90357	0.3532
	Mito	eGFP	0.93509	0.62
	Mito	OE	0.89963	0.3287
O	Labeled NADH fractions
		Shapiro-Wilk normality test				Levene's Test for Homogeneity of Variance (center = median)
			W	p-value			Df	F value	Pr(>F)
	WCL	eGFP	0.83549	0.1196		group	5	0.2863	0.9172
	WCL	OE	0.77307	0.02196			33
	Cytosol	eGFP	0.92517	0.5433
	Cytosol	OE	0.96637	0.8711
	Mito	eGFP	0.95023	0.7422
	Mito	OE	0.85896	0.1482

## Sheet: Ext.Fig.6
Extended Figure 3 - Normality and variance tests
Workflow: Shapiro-Wilk normality test to assess if data is normally distributed > Levene's test (if normal dist. = MEAN, else = MEDIAN).
If either of the groups analyzed is not normally distributed, use median.
Panel
H	Mitochondrial complexes
	CI	Shapiro-Wilk normality test				Levene's Test for Homogeneity of Variance (center = mean)
			W	p-value			Df	F value	Pr(>F)
		eGFP	0.91356	0.5015		group	1	0.2109	0.66
		OE	0.9081	0.4562			7
	CII	Shapiro-Wilk normality test				Levene's Test for Homogeneity of Variance (center = mean)
			W	p-value			Df	F value	Pr(>F)
		eGFP	0.93079	0.5991		group	1	0.0752	0.7918
		OE	0.89626	0.3896			7
	CIII	Shapiro-Wilk normality test				Levene's Test for Homogeneity of Variance (center = mean)
			W	p-value			Df	F value	Pr(>F)
		eGFP	0.93519	0.6252		group	1	0.5493	0.4827
		OE	0.88323	0.3242			7
	CIV	Shapiro-Wilk normality test				Levene's Test for Homogeneity of Variance (center = mean)
			W	p-value			Df	F value	Pr(>F)
		eGFP	0.93367	0.6161		group	1	0.0989	0.7624
		OE	0.7506	0.03014			7
	CV	Shapiro-Wilk normality test				Levene's Test for Homogeneity of Variance (center = mean)
			W	p-value			Df	F value	Pr(>F)
		eGFP	0.83635	0.185		group	1	0.2928	0.6052
		OE	0.8715	0.2726			7
